# Supplementary material for: Deciphering the genetic landscape of enhanced poly-3-hydroxybutyrate production in Synechocystis sp. B12
Source: Biotechnol Biofuels Bioprod. 2024 Jul 16;17:101. doi: 10.1186/s13068-024-02548-8 (PMC11253406; doi:10.1186/s13068-024-02548-8)
Supplement: Supplementary file 2 — Supplementary Material 2. [file 13068_2024_2548_MOESM2_ESM.xlsx]

## Sheet: genomes
Genomes
	PCC 6803	B12
Assembly size	3.57Mb	3.96Mb
Accession	GCF_022869765.1	XXX
Scaffolds	1 (only chromosomal)	4
Largest scaffold	3.57 Mb	3.66Mb
plasmid pSYSA	NA	112.855Kb
plasmid pSYSG	NA	66.15 Kp
plasmid pSYSM	NA	12.4 Kb
CDS	3339	4402
Proteins	3233	4352
SNP calling (non synnomynous variants)
	PCC 6803	B12
Total variants	677
Chromosonal variants	616
Missense variants	152
Variantis in exons	0.0756

## Sheet: gff_B12
tig00000001_pilon	Liftoff	gene	36896	37081	.	+	.	ID=gene-SGL_RS09440;Name=SGL_RS09440;gbkey=Gene;gene_biotype=protein_coding;locus_tag=SGL_RS09440;old_locus_tag=ssr3570;coverage=1.0;sequence_ID=0.946;extra_copy_number=0;copy_num_ID=gene-SGL_RS09440_0
tig00000001_pilon	Liftoff	CDS	36896	37081	.	+	.	ID=cds-WP_010872665.1;Parent=gene-SGL_RS09440;Dbxref=GenBank:WP_010872665.1;Name=WP_010872665.1;gbkey=CDS;inference=COORDINATES: similar to AA sequence:RefSeq:WP_010872665.1;locus_tag=SGL_RS09440;product=hypothetical protein;protein_id=WP_010872665.1;transl_table=11;extra_copy_number=0
tig00000001_pilon	Liftoff	gene	37135	37399	.	+	.	ID=gene-SGL_RS09445;Name=SGL_RS09445;gbkey=Gene;gene_biotype=protein_coding;locus_tag=SGL_RS09445;old_locus_tag=ssr3571;coverage=1.0;sequence_ID=0.984;extra_copy_number=0;copy_num_ID=gene-SGL_RS09445_0
tig00000001_pilon	Liftoff	CDS	37135	37399	.	+	.	ID=cds-WP_010872666.1;Parent=gene-SGL_RS09445;Dbxref=GenBank:WP_010872666.1;Name=WP_010872666.1;Ontology_term=GO:0006355,GO:0045927,GO:0003677,GO:0097351,GO:0110001;gbkey=CDS;go_component=toxin-antitoxin complex|0110001||IEA;go_function=DNA binding|0003677||IEA,toxin sequestering activity|0097351||IEA;go_process=regulation of DNA-templated transcription|0006355||IEA,positive regulation of growth|…
tig00000001_pilon	Liftoff	gene	37396	37656	.	+	.	ID=gene-SGL_RS09450;Name=SGL_RS09450;gbkey=Gene;gene_biotype=protein_coding;locus_tag=SGL_RS09450;coverage=1.0;sequence_ID=0.992;extra_copy_number=0;copy_num_ID=gene-SGL_RS09450_0
tig00000001_pilon	Liftoff	CDS	37396	37656	.	+	.	ID=cds-WP_041425816.1;Parent=gene-SGL_RS09450;Dbxref=GenBank:WP_041425816.1;Name=WP_041425816.1;Ontology_term=GO:0008219;gbkey=CDS;go_process=cell death|0008219||IEA;inference=COORDINATES: similar to AA sequence:RefSeq:WP_011242657.1;locus_tag=SGL_RS09450;product=Txe/YoeB family addiction module toxin;protein_id=WP_041425816.1;transl_table=11;extra_copy_number=0
tig00000001_pilon	Liftoff	gene	50542	50698	.	-	.	ID=gene-SGL_RS09585;Name=SGL_RS09585;gbkey=Gene;gene_biotype=protein_coding;locus_tag=SGL_RS09585;old_locus_tag=sll1995;coverage=0.168;sequence_ID=0.160;extra_copy_number=0;copy_num_ID=gene-SGL_RS09585_0;partial_mapping=True;low_identity=True
tig00000001_pilon	Liftoff	CDS	50542	50698	.	-	.	ID=cds-WP_010872690.1;Parent=gene-SGL_RS09585;Dbxref=GenBank:WP_010872690.1;Name=WP_010872690.1;Ontology_term=GO:0016757;gbkey=CDS;go_function=glycosyltransferase activity|0016757||IEA;inference=COORDINATES: similar to AA sequence:RefSeq:WP_010872690.1;locus_tag=SGL_RS09585;product=glycosyltransferase family 2 protein;protein_id=WP_010872690.1;transl_table=11;extra_copy_number=0
tig00000001_pilon	Liftoff	gene	50785	51768	.	-	.	ID=gene-SGL_RS09590;Name=hemB;gbkey=Gene;gene=hemB;gene_biotype=protein_coding;locus_tag=SGL_RS09590;old_locus_tag=sll1994;coverage=1.0;sequence_ID=0.965;extra_copy_number=0;copy_num_ID=gene-SGL_RS09590_0
tig00000001_pilon	Liftoff	CDS	50785	51768	.	-	.	ID=cds-WP_010872691.1;Parent=gene-SGL_RS09590;Dbxref=GenBank:WP_010872691.1;Name=WP_010872691.1;Ontology_term=GO:0033014,GO:0003824,GO:0004655,GO:0046872;gbkey=CDS;gene=hemB;go_function=catalytic activity|0003824||IEA,porphobilinogen synthase activity|0004655||IEA,metal ion binding|0046872||IEA;go_process=tetrapyrrole biosynthetic process|0033014||IEA;inference=COORDINATES: similar to AA sequence…
tig00000001_pilon	Liftoff	gene	51999	52097	.	-	.	ID=gene-SGL_RS09595;Name=SGL_RS09595;gbkey=Gene;gene_biotype=protein_coding;locus_tag=SGL_RS09595;old_locus_tag=sll1994a;coverage=1.0;sequence_ID=0.949;extra_copy_number=0;copy_num_ID=gene-SGL_RS09595_0
tig00000001_pilon	Liftoff	CDS	51999	52097	.	-	.	ID=cds-WP_010872692.1;Parent=gene-SGL_RS09595;Dbxref=GenBank:WP_010872692.1;Name=WP_010872692.1;gbkey=CDS;inference=COORDINATES: similar to AA sequence:RefSeq:WP_010872692.1;locus_tag=SGL_RS09595;product=cytochrome b6;protein_id=WP_010872692.1;transl_table=11;extra_copy_number=0
tig00000001_pilon	Liftoff	gene	52179	53264	.	+	.	ID=gene-SGL_RS09600;Name=aroB;gbkey=Gene;gene=aroB;gene_biotype=protein_coding;locus_tag=SGL_RS09600;old_locus_tag=slr2130;coverage=0.997;sequence_ID=0.938;extra_copy_number=0;copy_num_ID=gene-SGL_RS09600_0
tig00000001_pilon	Liftoff	CDS	52179	53264	.	+	.	ID=cds-WP_010872693.1;Parent=gene-SGL_RS09600;Dbxref=GenBank:WP_010872693.1;Name=WP_010872693.1;Ontology_term=GO:0009423,GO:0003856;gbkey=CDS;gene=aroB;go_function=3-dehydroquinate synthase activity|0003856||IEA;go_process=chorismate biosynthetic process|0009423||IEA;inference=COORDINATES: similar to AA sequence:RefSeq:WP_010872693.1;locus_tag=SGL_RS09600;product=3-dehydroquinate synthase;protein…
tig00000001_pilon	Liftoff	gene	53402	56591	.	+	.	ID=gene-SGL_RS09605;Name=SGL_RS09605;gbkey=Gene;gene_biotype=protein_coding;locus_tag=SGL_RS09605;old_locus_tag=slr2131;coverage=0.999;sequence_ID=0.950;extra_copy_number=0;copy_num_ID=gene-SGL_RS09605_0
tig00000001_pilon	Liftoff	CDS	53402	56591	.	+	.	ID=cds-WP_010872694.1;Parent=gene-SGL_RS09605;Dbxref=GenBank:WP_010872694.1;Name=WP_010872694.1;Ontology_term=GO:0015562;gbkey=CDS;go_function=efflux transmembrane transporter activity|0015562||IEA;inference=COORDINATES: similar to AA sequence:RefSeq:WP_010872694.1;locus_tag=SGL_RS09605;product=efflux RND transporter permease subunit;protein_id=WP_010872694.1;transl_table=11;extra_copy_number=0
tig00000001_pilon	Liftoff	gene	56634	58103	.	+	.	ID=gene-SGL_RS09635;Name=SGL_RS09635;gbkey=Gene;gene_biotype=protein_coding;locus_tag=SGL_RS09635;old_locus_tag=slr1322;coverage=1.0;sequence_ID=0.977;extra_copy_number=0;copy_num_ID=gene-SGL_RS09635_0
tig00000001_pilon	Liftoff	CDS	56634	58103	.	+	.	ID=cds-WP_010872698.1;Parent=gene-SGL_RS09635;Dbxref=GenBank:WP_010872698.1;Name=WP_010872698.1;Ontology_term=GO:0006508,GO:0008270;gbkey=CDS;go_function=zinc ion binding|0008270||IEA;go_process=proteolysis|0006508||IEA;inference=COORDINATES: similar to AA sequence:RefSeq:WP_010872698.1;locus_tag=SGL_RS09635;product=TldD/PmbA family protein;protein_id=WP_010872698.1;transl_table=11;extra_copy_num…
tig00000001_pilon	Liftoff	gene	58134	59033	.	-	.	ID=gene-SGL_RS09640;Name=prmC;gbkey=Gene;gene=prmC;gene_biotype=protein_coding;locus_tag=SGL_RS09640;old_locus_tag=sll1237;coverage=1.0;sequence_ID=0.933;extra_copy_number=0;copy_num_ID=gene-SGL_RS09640_0
tig00000001_pilon	Liftoff	CDS	58134	59033	.	-	.	ID=cds-WP_010872699.1;Parent=gene-SGL_RS09640;Dbxref=GenBank:WP_010872699.1;Name=WP_010872699.1;Ontology_term=GO:0006412,GO:0018364,GO:0008757;gbkey=CDS;gene=prmC;go_function=S-adenosylmethionine-dependent methyltransferase activity|0008757||IEA;go_process=translation|0006412||IEA,peptidyl-glutamine methylation|0018364||IEA;inference=COORDINATES: similar to AA sequence:RefSeq:WP_010872699.1;locus…
tig00000001_pilon	Liftoff	gene	59211	60403	.	+	.	ID=gene-SGL_RS09645;Name=SGL_RS09645;gbkey=Gene;gene_biotype=protein_coding;locus_tag=SGL_RS09645;old_locus_tag=slr1324;coverage=1.0;sequence_ID=0.965;extra_copy_number=0;copy_num_ID=gene-SGL_RS09645_0
tig00000001_pilon	Liftoff	CDS	59211	60403	.	+	.	ID=cds-WP_020861770.1;Parent=gene-SGL_RS09645;Dbxref=GenBank:WP_020861770.1;Name=WP_020861770.1;gbkey=CDS;inference=COORDINATES: similar to AA sequence:RefSeq:WP_010872700.1;locus_tag=SGL_RS09645;product=ATP-binding protein;protein_id=WP_020861770.1;transl_table=11;extra_copy_number=0
tig00000001_pilon	Liftoff	gene	60682	60879	.	+	.	ID=gene-SGL_RS09650;Name=SGL_RS09650;gbkey=Gene;gene_biotype=protein_coding;locus_tag=SGL_RS09650;old_locus_tag=ssr2194;coverage=1.0;sequence_ID=1.0;extra_copy_number=0;copy_num_ID=gene-SGL_RS09650_0
tig00000001_pilon	Liftoff	CDS	60682	60879	.	+	.	ID=cds-WP_010872701.1;Parent=gene-SGL_RS09650;Dbxref=GenBank:WP_010872701.1;Name=WP_010872701.1;gbkey=CDS;inference=COORDINATES: similar to AA sequence:RefSeq:WP_010872701.1;locus_tag=SGL_RS09650;product=hypothetical protein;protein_id=WP_010872701.1;transl_table=11;extra_copy_number=0
tig00000001_pilon	Liftoff	gene	61028	61411	.	-	.	ID=gene-SGL_RS09655;Name=patD;gbkey=Gene;gene=patD;gene_biotype=protein_coding;locus_tag=SGL_RS09655;old_locus_tag=sll1236;coverage=1.0;sequence_ID=0.997;extra_copy_number=0;copy_num_ID=gene-SGL_RS09655_0
tig00000001_pilon	Liftoff	CDS	61028	61411	.	-	.	ID=cds-WP_010872702.1;Parent=gene-SGL_RS09655;Dbxref=GenBank:WP_010872702.1;Name=WP_010872702.1;gbkey=CDS;gene=patD;inference=COORDINATES: similar to AA sequence:RefSeq:WP_010872702.1;locus_tag=SGL_RS09655;product=heterocyst frequency control protein PatD;protein_id=WP_010872702.1;transl_table=11;extra_copy_number=0
tig00000001_pilon	Liftoff	gene	61772	64054	.	+	.	ID=gene-SGL_RS09660;Name=SGL_RS09660;gbkey=Gene;gene_biotype=protein_coding;locus_tag=SGL_RS09660;old_locus_tag=slr1325;coverage=1.0;sequence_ID=0.989;extra_copy_number=0;copy_num_ID=gene-SGL_RS09660_0
tig00000001_pilon	Liftoff	CDS	61772	64054	.	+	.	ID=cds-WP_010872703.1;Parent=gene-SGL_RS09660;Dbxref=GenBank:WP_010872703.1;Name=WP_010872703.1;gbkey=CDS;inference=COORDINATES: similar to AA sequence:RefSeq:WP_010872703.1;locus_tag=SGL_RS09660;product=RelA/SpoT family protein;protein_id=WP_010872703.1;transl_table=11;extra_copy_number=0
tig00000001_pilon	Liftoff	gene	64238	65515	.	-	.	ID=gene-SGL_RS09665;Name=ahcY;gbkey=Gene;gene=ahcY;gene_biotype=protein_coding;locus_tag=SGL_RS09665;old_locus_tag=sll1234;coverage=1.0;sequence_ID=0.938;extra_copy_number=0;copy_num_ID=gene-SGL_RS09665_0
tig00000001_pilon	Liftoff	CDS	64238	65515	.	-	.	ID=cds-WP_010872704.1;Parent=gene-SGL_RS09665;Dbxref=GenBank:WP_010872704.1;Name=WP_010872704.1;Ontology_term=GO:0006730,GO:0004013;gbkey=CDS;gene=ahcY;go_function=adenosylhomocysteinase activity|0004013||IEA;go_process=one-carbon metabolic process|0006730||IEA;inference=COORDINATES: similar to AA sequence:RefSeq:WP_010872704.1;locus_tag=SGL_RS09665;product=adenosylhomocysteinase;protein_id=WP_01…
tig00000001_pilon	Liftoff	gene	65706	66572	.	-	.	ID=gene-SGL_RS09680;Name=SGL_RS09680;gbkey=Gene;gene_biotype=protein_coding;locus_tag=SGL_RS09680;old_locus_tag=sll1233;coverage=0.979;sequence_ID=0.903;extra_copy_number=0;copy_num_ID=gene-SGL_RS09680_0
tig00000001_pilon	Liftoff	CDS	65706	66572	.	-	.	ID=cds-WP_010872707.1;Parent=gene-SGL_RS09680;Dbxref=GenBank:WP_010872707.1;Name=WP_010872707.1;gbkey=CDS;inference=COORDINATES: similar to AA sequence:RefSeq:WP_010872707.1;locus_tag=SGL_RS09680;product=transglutaminase family protein;protein_id=WP_010872707.1;transl_table=11;extra_copy_number=0
tig00000001_pilon	Liftoff	gene	66671	67234	.	-	.	ID=gene-SGL_RS09685;Name=SGL_RS09685;gbkey=Gene;gene_biotype=protein_coding;locus_tag=SGL_RS09685;old_locus_tag=sll1232;coverage=1.0;sequence_ID=0.992;extra_copy_number=0;copy_num_ID=gene-SGL_RS09685_0
tig00000001_pilon	Liftoff	CDS	66671	67234	.	-	.	ID=cds-WP_010872708.1;Parent=gene-SGL_RS09685;Dbxref=GenBank:WP_010872708.1;Name=WP_010872708.1;Ontology_term=GO:0003676,GO:0004519;gbkey=CDS;go_function=nucleic acid binding|0003676||IEA,endonuclease activity|0004519||IEA;inference=COORDINATES: similar to AA sequence:RefSeq:WP_010872708.1;locus_tag=SGL_RS09685;product=Uma2 family endonuclease;protein_id=WP_010872708.1;transl_table=11;extra_copy_…
tig00000001_pilon	Liftoff	gene	67255	68452	.	-	.	ID=gene-SGL_RS09690;Name=SGL_RS09690;gbkey=Gene;gene_biotype=protein_coding;locus_tag=SGL_RS09690;old_locus_tag=sll1231;coverage=1.0;sequence_ID=0.989;extra_copy_number=0;copy_num_ID=gene-SGL_RS09690_0
tig00000001_pilon	Liftoff	CDS	67255	68452	.	-	.	ID=cds-WP_041425818.1;Parent=gene-SGL_RS09690;Dbxref=GenBank:WP_041425818.1;Name=WP_041425818.1;Ontology_term=GO:0016757;gbkey=CDS;go_function=glycosyltransferase activity|0016757||IEA;inference=COORDINATES: similar to AA sequence:RefSeq:WP_010872709.1;locus_tag=SGL_RS09690;product=glycosyltransferase family 1 protein;protein_id=WP_041425818.1;transl_table=11;extra_copy_number=0
tig00000001_pilon	Liftoff	gene	68504	69584	.	-	.	ID=gene-SGL_RS09695;Name=SGL_RS09695;gbkey=Gene;gene_biotype=protein_coding;locus_tag=SGL_RS09695;old_locus_tag=sll1229;coverage=1.0;sequence_ID=0.995;extra_copy_number=0;copy_num_ID=gene-SGL_RS09695_0
tig00000001_pilon	Liftoff	CDS	68504	69584	.	-	.	ID=cds-WP_230401109.1;Parent=gene-SGL_RS09695;Dbxref=GenBank:WP_230401109.1;Name=WP_230401109.1;gbkey=CDS;inference=COORDINATES: similar to AA sequence:RefSeq:WP_010872710.1;locus_tag=SGL_RS09695;product=hybrid sensor histidine kinase/response regulator;protein_id=WP_230401109.1;transl_table=11;extra_copy_number=0
tig00000001_pilon	Liftoff	gene	69558	69701	.	+	.	ID=gene-SGL_RS19870;Name=SGL_RS19870;gbkey=Gene;gene_biotype=protein_coding;locus_tag=SGL_RS19870;coverage=1.0;sequence_ID=1.0;extra_copy_number=0;copy_num_ID=gene-SGL_RS19870_0
tig00000001_pilon	Liftoff	CDS	69558	69701	.	+	.	ID=cds-WP_223211387.1;Parent=gene-SGL_RS19870;Dbxref=GenBank:WP_223211387.1;Name=WP_223211387.1;gbkey=CDS;inference=COORDINATES: ab initio prediction:GeneMarkS-2+;locus_tag=SGL_RS19870;product=hypothetical protein;protein_id=WP_223211387.1;transl_table=11;extra_copy_number=0
tig00000001_pilon	Liftoff	gene	69749	71728	.	-	.	ID=gene-SGL_RS09700;Name=SGL_RS09700;gbkey=Gene;gene_biotype=protein_coding;locus_tag=SGL_RS09700;old_locus_tag=sll1228;coverage=1.0;sequence_ID=0.996;extra_copy_number=0;copy_num_ID=gene-SGL_RS09700_0
tig00000001_pilon	Liftoff	CDS	69749	71728	.	-	.	ID=cds-WP_020861772.1;Parent=gene-SGL_RS09700;Dbxref=GenBank:WP_020861772.1;Name=WP_020861772.1;Ontology_term=GO:0000160;gbkey=CDS;go_process=phosphorelay signal transduction system|0000160||IEA;inference=COORDINATES: similar to AA sequence:RefSeq:WP_010872711.1;locus_tag=SGL_RS09700;product=response regulator;protein_id=WP_020861772.1;transl_table=11;extra_copy_number=0
tig00000001_pilon	Liftoff	gene	71883	73334	.	+	.	ID=gene-SGL_RS09705;Name=atpD;gbkey=Gene;gene=atpD;gene_biotype=protein_coding;locus_tag=SGL_RS09705;old_locus_tag=slr1329;coverage=1.0;sequence_ID=0.994;extra_copy_number=0;copy_num_ID=gene-SGL_RS09705_0
tig00000001_pilon	Liftoff	CDS	71883	73334	.	+	.	ID=cds-WP_010872712.1;Parent=gene-SGL_RS09705;Dbxref=GenBank:WP_010872712.1;Name=WP_010872712.1;Ontology_term=GO:0015986,GO:0046933,GO:0000275,GO:0045261,GO:0045262;gbkey=CDS;gene=atpD;go_component=mitochondrial proton-transporting ATP synthase complex, catalytic sector F(1)|0000275||IEA,proton-transporting ATP synthase complex, catalytic core F(1)|0045261||IEA,plasma membrane proton-transporting…
tig00000001_pilon	Liftoff	gene	73482	73892	.	+	.	ID=gene-SGL_RS09710;Name=atpC;gbkey=Gene;gene=atpC;gene_biotype=protein_coding;locus_tag=SGL_RS09710;old_locus_tag=slr1330;coverage=1.0;sequence_ID=0.978;extra_copy_number=0;copy_num_ID=gene-SGL_RS09710_0
tig00000001_pilon	Liftoff	CDS	73482	73892	.	+	.	ID=cds-WP_010872713.1;Parent=gene-SGL_RS09710;Dbxref=GenBank:WP_010872713.1;Name=WP_010872713.1;Ontology_term=GO:0015986,GO:0046933,GO:0000275,GO:0045261,GO:0045262;gbkey=CDS;gene=atpC;go_component=mitochondrial proton-transporting ATP synthase complex, catalytic sector F(1)|0000275||IEA,proton-transporting ATP synthase complex, catalytic core F(1)|0045261||IEA,plasma membrane proton-transporting…
tig00000001_pilon	Liftoff	gene	74076	75593	.	+	.	ID=gene-SGL_RS09715;Name=SGL_RS09715;gbkey=Gene;gene_biotype=protein_coding;locus_tag=SGL_RS09715;old_locus_tag=slr1331;coverage=1.0;sequence_ID=0.992;extra_copy_number=0;copy_num_ID=gene-SGL_RS09715_0
tig00000001_pilon	Liftoff	CDS	74076	75593	.	+	.	ID=cds-WP_223211367.1;Parent=gene-SGL_RS09715;Dbxref=GenBank:WP_223211367.1;Name=WP_223211367.1;Ontology_term=GO:0046872;gbkey=CDS;go_function=metal ion binding|0046872||IEA;inference=COORDINATES: similar to AA sequence:RefSeq:WP_010872714.1;locus_tag=SGL_RS09715;product=pitrilysin family protein;protein_id=WP_223211367.1;transl_table=11;extra_copy_number=0
tig00000001_pilon	Liftoff	gene	75601	76815	.	+	.	ID=gene-SGL_RS09720;Name=SGL_RS09720;gbkey=Gene;gene_biotype=protein_coding;locus_tag=SGL_RS09720;old_locus_tag=slr1332;coverage=1.0;sequence_ID=0.989;extra_copy_number=0;copy_num_ID=gene-SGL_RS09720_0
tig00000001_pilon	Liftoff	CDS	75601	76815	.	+	.	ID=cds-WP_010872715.1;Parent=gene-SGL_RS09720;Dbxref=GenBank:WP_010872715.1;Name=WP_010872715.1;gbkey=CDS;inference=COORDINATES: similar to AA sequence:RefSeq:WP_010872715.1;locus_tag=SGL_RS09720;product=beta-ketoacyl-ACP synthase;protein_id=WP_010872715.1;transl_table=11;extra_copy_number=0
tig00000001_pilon	Liftoff	gene	77022	78446	.	-	.	ID=gene-SGL_RS09725;Name=SGL_RS09725;gbkey=Gene;gene_biotype=protein_coding;locus_tag=SGL_RS09725;old_locus_tag=sll1226;coverage=1.0;sequence_ID=0.990;extra_copy_number=0;copy_num_ID=gene-SGL_RS09725_0
tig00000001_pilon	Liftoff	CDS	77022	78446	.	-	.	ID=cds-WP_010872716.1;Parent=gene-SGL_RS09725;Dbxref=GenBank:WP_010872716.1;Name=WP_010872716.1;gbkey=CDS;inference=COORDINATES: similar to AA sequence:RefSeq:WP_010872716.1;locus_tag=SGL_RS09725;product=Ni/Fe hydrogenase subunit alpha;protein_id=WP_010872716.1;transl_table=11;extra_copy_number=0
tig00000001_pilon	Liftoff	gene	78536	78985	.	-	.	ID=gene-SGL_RS09730;Name=SGL_RS09730;gbkey=Gene;gene_biotype=protein_coding;locus_tag=SGL_RS09730;old_locus_tag=sll1225;coverage=1.0;sequence_ID=0.975;extra_copy_number=0;copy_num_ID=gene-SGL_RS09730_0
tig00000001_pilon	Liftoff	CDS	78536	78985	.	-	.	ID=cds-WP_010872717.1;Parent=gene-SGL_RS09730;Dbxref=GenBank:WP_010872717.1;Name=WP_010872717.1;Ontology_term=GO:0004540;gbkey=CDS;go_function=ribonuclease activity|0004540||IEA;inference=COORDINATES: similar to AA sequence:RefSeq:WP_010872717.1;locus_tag=SGL_RS09730;product=type II toxin-antitoxin system VapC family toxin;protein_id=WP_010872717.1;transl_table=11;extra_copy_number=0
tig00000001_pilon	Liftoff	gene	78995	79279	.	-	.	ID=gene-SGL_RS09735;Name=SGL_RS09735;gbkey=Gene;gene_biotype=protein_coding;locus_tag=SGL_RS09735;old_locus_tag=ssl2420;coverage=1.0;sequence_ID=0.992;extra_copy_number=0;copy_num_ID=gene-SGL_RS09735_0
tig00000001_pilon	Liftoff	CDS	78995	79279	.	-	.	ID=cds-WP_223211368.1;Parent=gene-SGL_RS09735;Dbxref=GenBank:WP_223211368.1;Name=WP_223211368.1;gbkey=CDS;inference=COORDINATES: similar to AA sequence:RefSeq:WP_010872718.1;locus_tag=SGL_RS09735;product=hypothetical protein;protein_id=WP_223211368.1;transl_table=11;extra_copy_number=0
tig00000001_pilon	Liftoff	gene	79301	79849	.	-	.	ID=gene-SGL_RS09740;Name=SGL_RS09740;gbkey=Gene;gene_biotype=protein_coding;locus_tag=SGL_RS09740;old_locus_tag=sll1224;coverage=1.0;sequence_ID=0.998;extra_copy_number=0;copy_num_ID=gene-SGL_RS09740_0
tig00000001_pilon	Liftoff	CDS	79301	79849	.	-	.	ID=cds-WP_010872719.1;Parent=gene-SGL_RS09740;Dbxref=GenBank:WP_010872719.1;Name=WP_010872719.1;gbkey=CDS;inference=COORDINATES: similar to AA sequence:RefSeq:WP_010872719.1;locus_tag=SGL_RS09740;product=oxidoreductase;protein_id=WP_010872719.1;transl_table=11;extra_copy_number=0
tig00000001_pilon	Liftoff	gene	79895	80611	.	-	.	ID=gene-SGL_RS09745;Name=hoxU;gbkey=Gene;gene=hoxU;gene_biotype=protein_coding;locus_tag=SGL_RS09745;old_locus_tag=sll1223;coverage=1.0;sequence_ID=0.979;extra_copy_number=0;copy_num_ID=gene-SGL_RS09745_0
tig00000001_pilon	Liftoff	CDS	79895	80611	.	-	.	ID=cds-WP_010872720.1;Parent=gene-SGL_RS09745;Dbxref=GenBank:WP_010872720.1;Name=WP_010872720.1;gbkey=CDS;gene=hoxU;inference=COORDINATES: similar to AA sequence:RefSeq:WP_010872720.1;locus_tag=SGL_RS09745;product=bidirectional hydrogenase complex protein HoxU;protein_id=WP_010872720.1;transl_table=11;extra_copy_number=0
tig00000001_pilon	Liftoff	gene	80877	81341	.	-	.	ID=gene-SGL_RS09750;Name=SGL_RS09750;gbkey=Gene;gene_biotype=protein_coding;locus_tag=SGL_RS09750;old_locus_tag=sll1222;coverage=0.691;sequence_ID=0.563;extra_copy_number=0;copy_num_ID=gene-SGL_RS09750_0
tig00000001_pilon	Liftoff	CDS	80877	81341	.	-	.	ID=cds-WP_010872721.1;Parent=gene-SGL_RS09750;Dbxref=GenBank:WP_010872721.1;Name=WP_010872721.1;Ontology_term=GO:0003676,GO:0004519;gbkey=CDS;go_function=nucleic acid binding|0003676||IEA,endonuclease activity|0004519||IEA;inference=COORDINATES: similar to AA sequence:RefSeq:WP_010872721.1;locus_tag=SGL_RS09750;product=Uma2 family endonuclease;protein_id=WP_010872721.1;transl_table=11;extra_copy_…
tig00000001_pilon	Liftoff	gene	81382	82983	.	-	.	ID=gene-SGL_RS09755;Name=hoxF;gbkey=Gene;gene=hoxF;gene_biotype=protein_coding;locus_tag=SGL_RS09755;old_locus_tag=sll1221;coverage=1.0;sequence_ID=0.970;extra_copy_number=0;copy_num_ID=gene-SGL_RS09755_0
tig00000001_pilon	Liftoff	CDS	81382	82983	.	-	.	ID=cds-WP_010872722.1;Parent=gene-SGL_RS09755;Dbxref=GenBank:WP_010872722.1;Name=WP_010872722.1;gbkey=CDS;gene=hoxF;inference=COORDINATES: similar to AA sequence:RefSeq:WP_010872722.1;locus_tag=SGL_RS09755;product=bidirectional NAD-reducing hydrogenase diaphorase subunit HoxF;protein_id=WP_010872722.1;transl_table=11;extra_copy_number=0
tig00000001_pilon	Liftoff	gene	83060	83581	.	-	.	ID=gene-SGL_RS09760;Name=hoxE;gbkey=Gene;gene=hoxE;gene_biotype=protein_coding;locus_tag=SGL_RS09760;old_locus_tag=sll1220;coverage=1.0;sequence_ID=0.919;extra_copy_number=0;copy_num_ID=gene-SGL_RS09760_0
tig00000001_pilon	Liftoff	CDS	83060	83581	.	-	.	ID=cds-WP_010872723.1;Parent=gene-SGL_RS09760;Dbxref=GenBank:WP_010872723.1;Name=WP_010872723.1;gbkey=CDS;gene=hoxE;inference=COORDINATES: similar to AA sequence:RefSeq:WP_010872723.1;locus_tag=SGL_RS09760;product=bidirectional hydrogenase complex protein HoxE;protein_id=WP_010872723.1;transl_table=11;extra_copy_number=0
tig00000001_pilon	Liftoff	gene	84520	85304	.	-	.	ID=gene-SGL_RS16240;Name=SGL_RS16240;gbkey=Gene;gene_biotype=protein_coding;locus_tag=SGL_RS16240;old_locus_tag=sll0677;coverage=0.998;sequence_ID=0.994;extra_copy_number=0;copy_num_ID=gene-SGL_RS16240_0
tig00000001_pilon	Liftoff	CDS	84520	85304	.	-	.	ID=cds-WP_010873213.1-4;Parent=gene-SGL_RS16240;Dbxref=GenBank:WP_010873213.1;Name=WP_010873213.1;Ontology_term=GO:0004803;gbkey=CDS;go_function=transposase activity|0004803||IEA;inference=COORDINATES: similar to AA sequence:RefSeq:WP_076611405.1;locus_tag=SGL_RS16240;product=IS5 family transposase;protein_id=WP_010873213.1;transl_table=11;extra_copy_number=0
tig00000001_pilon	Liftoff	gene	85882	86160	.	-	.	ID=gene-SGL_RS09770;Name=SGL_RS09770;gbkey=Gene;gene_biotype=protein_coding;locus_tag=SGL_RS09770;coverage=1.0;sequence_ID=0.974;extra_copy_number=0;copy_num_ID=gene-SGL_RS09770_0
tig00000001_pilon	Liftoff	CDS	85882	86160	.	-	.	ID=cds-WP_020861773.1;Parent=gene-SGL_RS09770;Dbxref=GenBank:WP_020861773.1;Name=WP_020861773.1;gbkey=CDS;inference=COORDINATES: ab initio prediction:GeneMarkS-2+;locus_tag=SGL_RS09770;product=hypothetical protein;protein_id=WP_020861773.1;transl_table=11;extra_copy_number=0
tig00000001_pilon	Liftoff	gene	86543	88015	.	+	.	ID=gene-SGL_RS09775;Name=SGL_RS09775;gbkey=Gene;gene_biotype=protein_coding;locus_tag=SGL_RS09775;old_locus_tag=slr1334;coverage=1.0;sequence_ID=0.975;extra_copy_number=0;copy_num_ID=gene-SGL_RS09775_0
tig00000001_pilon	Liftoff	CDS	86543	88015	.	+	.	ID=cds-WP_010872725.1;Parent=gene-SGL_RS09775;Dbxref=GenBank:WP_010872725.1;Name=WP_010872725.1;gbkey=CDS;inference=COORDINATES: similar to AA sequence:RefSeq:WP_010872725.1;locus_tag=SGL_RS09775;product=phosphoglucosamine mutase;protein_id=WP_010872725.1;transl_table=11;extra_copy_number=0
tig00000001_pilon	Liftoff	gene	88280	88414	.	-	.	ID=gene-SGL_RS20145;Name=SGL_RS20145;gbkey=Gene;gene_biotype=protein_coding;locus_tag=SGL_RS20145;coverage=1.0;sequence_ID=0.992;extra_copy_number=0;copy_num_ID=gene-SGL_RS20145_0
tig00000001_pilon	Liftoff	CDS	88280	88414	.	-	.	ID=cds-WP_255345292.1;Parent=gene-SGL_RS20145;Dbxref=GenBank:WP_255345292.1;Name=WP_255345292.1;gbkey=CDS;inference=COORDINATES: ab initio prediction:GeneMarkS-2+;locus_tag=SGL_RS20145;product=hypothetical protein;protein_id=WP_255345292.1;transl_table=11;extra_copy_number=0
tig00000001_pilon	Liftoff	gene	88729	89388	.	-	.	ID=gene-SGL_RS09780;Name=SGL_RS09780;gbkey=Gene;gene_biotype=protein_coding;locus_tag=SGL_RS09780;old_locus_tag=sll1218;coverage=1.0;sequence_ID=0.996;extra_copy_number=0;copy_num_ID=gene-SGL_RS09780_0
tig00000001_pilon	Liftoff	CDS	88729	89388	.	-	.	ID=cds-WP_010872727.1;Parent=gene-SGL_RS09780;Dbxref=GenBank:WP_010872727.1;Name=WP_010872727.1;gbkey=CDS;inference=COORDINATES: similar to AA sequence:RefSeq:WP_010872727.1;locus_tag=SGL_RS09780;product=SDR family oxidoreductase;protein_id=WP_010872727.1;transl_table=11;extra_copy_number=0
tig00000001_pilon	Liftoff	gene	89442	90119	.	-	.	ID=gene-SGL_RS09785;Name=SGL_RS09785;gbkey=Gene;gene_biotype=protein_coding;locus_tag=SGL_RS09785;old_locus_tag=sll1217;coverage=1.0;sequence_ID=0.983;extra_copy_number=0;copy_num_ID=gene-SGL_RS09785_0
tig00000001_pilon	Liftoff	CDS	89442	90119	.	-	.	ID=cds-WP_010872728.1;Parent=gene-SGL_RS09785;Dbxref=GenBank:WP_010872728.1;Name=WP_010872728.1;gbkey=CDS;inference=COORDINATES: similar to AA sequence:RefSeq:WP_010872728.1;locus_tag=SGL_RS09785;product=uracil-DNA glycosylase family protein;protein_id=WP_010872728.1;transl_table=11;extra_copy_number=0
tig00000001_pilon	Liftoff	gene	90356	90550	.	+	.	ID=gene-SGL_RS09790;Name=SGL_RS09790;gbkey=Gene;gene_biotype=protein_coding;locus_tag=SGL_RS09790;old_locus_tag=ssr1375;coverage=1.0;sequence_ID=1.0;extra_copy_number=0;copy_num_ID=gene-SGL_RS09790_0
tig00000001_pilon	Liftoff	CDS	90356	90550	.	+	.	ID=cds-WP_010872729.1;Parent=gene-SGL_RS09790;Dbxref=GenBank:WP_010872729.1;Name=WP_010872729.1;gbkey=CDS;inference=COORDINATES: similar to AA sequence:RefSeq:WP_010872729.1;locus_tag=SGL_RS09790;product=hypothetical protein;protein_id=WP_010872729.1;transl_table=11;extra_copy_number=0
tig00000001_pilon	Liftoff	gene	90820	91731	.	+	.	ID=gene-SGL_RS09795;Name=dacB;gbkey=Gene;gene=dacB;gene_biotype=protein_coding;locus_tag=SGL_RS09795;old_locus_tag=slr0804;coverage=1.0;sequence_ID=0.973;extra_copy_number=0;copy_num_ID=gene-SGL_RS09795_0
tig00000001_pilon	Liftoff	CDS	90820	91731	.	+	.	ID=cds-WP_223211369.1;Parent=gene-SGL_RS09795;Dbxref=GenBank:WP_223211369.1;Name=WP_223211369.1;Ontology_term=GO:0009252,GO:0004175,GO:0009002;gbkey=CDS;gene=dacB;go_function=endopeptidase activity|0004175||IEA,serine-type D-Ala-D-Ala carboxypeptidase activity|0009002||IEA;go_process=peptidoglycan biosynthetic process|0009252||IEA;inference=COORDINATES: similar to AA sequence:RefSeq:WP_010872730.…
tig00000001_pilon	Liftoff	gene	91758	93077	.	+	.	ID=gene-SGL_RS09800;Name=SGL_RS09800;gbkey=Gene;gene_biotype=protein_coding;locus_tag=SGL_RS09800;old_locus_tag=slr0806;coverage=1.0;sequence_ID=0.962;extra_copy_number=0;copy_num_ID=gene-SGL_RS09800_0
tig00000001_pilon	Liftoff	CDS	91758	93077	.	+	.	ID=cds-WP_010872731.1;Parent=gene-SGL_RS09800;Dbxref=GenBank:WP_010872731.1;Name=WP_010872731.1;Ontology_term=GO:0016491,GO:0050660;gbkey=CDS;go_function=oxidoreductase activity|0016491||IEA,flavin adenine dinucleotide binding|0050660||IEA;inference=COORDINATES: similar to AA sequence:RefSeq:WP_010872731.1;locus_tag=SGL_RS09800;product=FAD-binding oxidoreductase;protein_id=WP_010872731.1;transl_t…
tig00000001_pilon	Liftoff	gene	93184	93306	.	-	.	ID=gene-SGL_RS09805;Name=psaJ;gbkey=Gene;gene=psaJ;gene_biotype=protein_coding;locus_tag=SGL_RS09805;old_locus_tag=sml0008;coverage=1.0;sequence_ID=1.0;extra_copy_number=0;copy_num_ID=gene-SGL_RS09805_0
tig00000001_pilon	Liftoff	CDS	93184	93306	.	-	.	ID=cds-WP_010872732.1;Parent=gene-SGL_RS09805;Dbxref=GenBank:WP_010872732.1;Name=WP_010872732.1;gbkey=CDS;gene=psaJ;inference=COORDINATES: similar to AA sequence:RefSeq:WP_010872732.1;locus_tag=SGL_RS09805;product=photosystem I reaction center subunit IX;protein_id=WP_010872732.1;transl_table=11;extra_copy_number=0
tig00000001_pilon	Liftoff	gene	93414	93911	.	-	.	ID=gene-SGL_RS09810;Name=SGL_RS09810;gbkey=Gene;gene_biotype=protein_coding;locus_tag=SGL_RS09810;old_locus_tag=sll0819;coverage=1.0;sequence_ID=0.983;extra_copy_number=0;copy_num_ID=gene-SGL_RS09810_0
tig00000001_pilon	Liftoff	CDS	93414	93911	.	-	.	ID=cds-WP_010872733.1;Parent=gene-SGL_RS09810;Dbxref=GenBank:WP_010872733.1;Name=WP_010872733.1;gbkey=CDS;inference=COORDINATES: similar to AA sequence:RefSeq:WP_010872733.1;locus_tag=SGL_RS09810;product=photosystem I reaction center subunit III;protein_id=WP_010872733.1;transl_table=11;extra_copy_number=0
tig00000001_pilon	Liftoff	gene	94071	95117	.	+	.	ID=gene-SGL_RS09815;Name=tsaD;gbkey=Gene;gene=tsaD;gene_biotype=protein_coding;locus_tag=SGL_RS09815;old_locus_tag=slr0807;coverage=1.0;sequence_ID=0.990;extra_copy_number=0;copy_num_ID=gene-SGL_RS09815_0
tig00000001_pilon	Liftoff	CDS	94071	95117	.	+	.	ID=cds-WP_010872734.1;Parent=gene-SGL_RS09815;Dbxref=GenBank:WP_010872734.1;Name=WP_010872734.1;Ontology_term=GO:0006400;gbkey=CDS;gene=tsaD;go_process=tRNA modification|0006400||IEA;inference=COORDINATES: similar to AA sequence:RefSeq:WP_010872734.1;locus_tag=SGL_RS09815;product=tRNA (adenosine(37)-N6)-threonylcarbamoyltransferase complex transferase subunit TsaD;protein_id=WP_010872734.1;transl…
tig00000001_pilon	Liftoff	gene	95171	95728	.	+	.	ID=gene-SGL_RS09820;Name=rimM;gbkey=Gene;gene=rimM;gene_biotype=protein_coding;locus_tag=SGL_RS09820;old_locus_tag=slr0808;coverage=1.0;sequence_ID=0.992;extra_copy_number=0;copy_num_ID=gene-SGL_RS09820_0
tig00000001_pilon	Liftoff	CDS	95171	95728	.	+	.	ID=cds-WP_010872735.1;Parent=gene-SGL_RS09820;Dbxref=GenBank:WP_010872735.1;Name=WP_010872735.1;Note=Essential for efficient processing of 16S rRNA;Ontology_term=GO:0006364,GO:0003723;gbkey=CDS;gene=rimM;go_function=RNA binding|0003723||IEA;go_process=rRNA processing|0006364||IEA;inference=COORDINATES: similar to AA sequence:RefSeq:WP_010872735.1;locus_tag=SGL_RS09820;product=ribosome maturation …
tig00000001_pilon	Liftoff	gene	95863	96792	.	+	.	ID=gene-SGL_RS09825;Name=SGL_RS09825;gbkey=Gene;gene_biotype=protein_coding;locus_tag=SGL_RS09825;old_locus_tag=slr0809;coverage=1.0;sequence_ID=0.991;extra_copy_number=0;copy_num_ID=gene-SGL_RS09825_0
tig00000001_pilon	Liftoff	CDS	95863	96792	.	+	.	ID=cds-WP_014407106.1;Parent=gene-SGL_RS09825;Dbxref=GenBank:WP_014407106.1;Name=WP_014407106.1;gbkey=CDS;inference=COORDINATES: similar to AA sequence:RefSeq:WP_014407106.1;locus_tag=SGL_RS09825;product=SDR family oxidoreductase;protein_id=WP_014407106.1;transl_table=11;extra_copy_number=0
tig00000001_pilon	Liftoff	gene	98445	98674	.	+	.	ID=gene-SGL_RS09830;Name=SGL_RS09830;gbkey=Gene;gene_biotype=protein_coding;locus_tag=SGL_RS09830;old_locus_tag=slr0810;coverage=0.638;sequence_ID=0.638;extra_copy_number=0;copy_num_ID=gene-SGL_RS09830_0
tig00000001_pilon	Liftoff	CDS	98445	98674	.	+	.	ID=cds-WP_010872737.1;Parent=gene-SGL_RS09830;Dbxref=GenBank:WP_010872737.1;Name=WP_010872737.1;gbkey=CDS;inference=COORDINATES: protein motif:HMM:NF025619.2;locus_tag=SGL_RS09830;product=DUF4351 domain-containing protein;protein_id=WP_010872737.1;transl_table=11;extra_copy_number=0
tig00000001_pilon	Liftoff	gene	98725	99564	.	-	.	ID=gene-SGL_RS09835;Name=rsmI;gbkey=Gene;gene=rsmI;gene_biotype=protein_coding;locus_tag=SGL_RS09835;old_locus_tag=sll0818;coverage=1.0;sequence_ID=0.976;extra_copy_number=0;copy_num_ID=gene-SGL_RS09835_0
tig00000001_pilon	Liftoff	CDS	98725	99564	.	-	.	ID=cds-WP_010872738.1;Parent=gene-SGL_RS09835;Dbxref=GenBank:WP_010872738.1;Name=WP_010872738.1;Ontology_term=GO:0000451,GO:0008649,GO:0008757;gbkey=CDS;gene=rsmI;go_function=rRNA methyltransferase activity|0008649||IEA,S-adenosylmethionine-dependent methyltransferase activity|0008757||IEA;go_process=rRNA 2'-O-methylation|0000451||IEA;inference=COORDINATES: similar to AA sequence:RefSeq:WP_010872…
tig00000001_pilon	Liftoff	gene	99564	99791	.	-	.	ID=gene-SGL_RS09840;Name=SGL_RS09840;gbkey=Gene;gene_biotype=protein_coding;locus_tag=SGL_RS09840;old_locus_tag=ssl1520;coverage=1.0;sequence_ID=1.0;extra_copy_number=0;copy_num_ID=gene-SGL_RS09840_0
tig00000001_pilon	Liftoff	CDS	99564	99791	.	-	.	ID=cds-WP_010872739.1;Parent=gene-SGL_RS09840;Dbxref=GenBank:WP_010872739.1;Name=WP_010872739.1;gbkey=CDS;inference=COORDINATES: similar to AA sequence:RefSeq:WP_010872739.1;locus_tag=SGL_RS09840;product=hypothetical protein;protein_id=WP_010872739.1;transl_table=11;extra_copy_number=0
tig00000001_pilon	Liftoff	gene	99859	100771	.	-	.	ID=gene-SGL_RS09845;Name=miaA;gbkey=Gene;gene=miaA;gene_biotype=protein_coding;locus_tag=SGL_RS09845;old_locus_tag=sll0817;coverage=1.0;sequence_ID=0.986;extra_copy_number=0;copy_num_ID=gene-SGL_RS09845_0
tig00000001_pilon	Liftoff	CDS	99859	100771	.	-	.	ID=cds-WP_010872740.1;Parent=gene-SGL_RS09845;Dbxref=GenBank:WP_010872740.1;Name=WP_010872740.1;Ontology_term=GO:0006400,GO:0052381,GO:0005737;gbkey=CDS;gene=miaA;go_component=cytoplasm|0005737||IEA;go_function=tRNA dimethylallyltransferase activity|0052381||IEA;go_process=tRNA modification|0006400||IEA;inference=COORDINATES: similar to AA sequence:RefSeq:WP_010872740.1;locus_tag=SGL_RS09845;prod…
tig00000001_pilon	Liftoff	gene	100779	101897	.	-	.	ID=gene-SGL_RS09850;Name=SGL_RS09850;gbkey=Gene;gene_biotype=protein_coding;locus_tag=SGL_RS09850;old_locus_tag=sll0816;coverage=0.998;sequence_ID=0.876;extra_copy_number=0;copy_num_ID=gene-SGL_RS09850_0
tig00000001_pilon	Liftoff	CDS	100779	101897	.	-	.	ID=cds-WP_010872741.1;Parent=gene-SGL_RS09850;Dbxref=GenBank:WP_010872741.1;Name=WP_010872741.1;Ontology_term=GO:0016491,GO:0016651;gbkey=CDS;go_function=oxidoreductase activity|0016491||IEA,oxidoreductase activity, acting on NAD(P)H|0016651||IEA;inference=COORDINATES: similar to AA sequence:RefSeq:WP_010872741.1;locus_tag=SGL_RS09850;product=Gfo/Idh/MocA family oxidoreductase;protein_id=WP_01087…
tig00000001_pilon	Liftoff	gene	101953	102633	.	-	.	ID=gene-SGL_RS09855;Name=SGL_RS09855;gbkey=Gene;gene_biotype=protein_coding;locus_tag=SGL_RS09855;old_locus_tag=sll0815;coverage=0.995;sequence_ID=0.931;extra_copy_number=0;copy_num_ID=gene-SGL_RS09855_0
tig00000001_pilon	Liftoff	CDS	101953	102633	.	-	.	ID=cds-WP_230401106.1;Parent=gene-SGL_RS09855;Dbxref=GenBank:WP_230401106.1;Name=WP_230401106.1;gbkey=CDS;inference=COORDINATES: similar to AA sequence:RefSeq:WP_010872742.1;locus_tag=SGL_RS09855;product=slipin family protein;protein_id=WP_230401106.1;transl_table=11;extra_copy_number=0
tig00000001_pilon	Liftoff	gene	103119	104030	.	-	.	ID=gene-SGL_RS09860;Name=SGL_RS09860;gbkey=Gene;gene_biotype=protein_coding;locus_tag=SGL_RS09860;old_locus_tag=sll0814;coverage=0.996;sequence_ID=0.936;extra_copy_number=0;copy_num_ID=gene-SGL_RS09860_0
tig00000001_pilon	Liftoff	CDS	103119	104030	.	-	.	ID=cds-WP_010872743.1;Parent=gene-SGL_RS09860;Dbxref=GenBank:WP_010872743.1;Name=WP_010872743.1;gbkey=CDS;inference=COORDINATES: similar to AA sequence:RefSeq:WP_010872743.1;locus_tag=SGL_RS09860;product=carotenoid biosynthesis protein;protein_id=WP_010872743.1;transl_table=11;extra_copy_number=0
tig00000001_pilon	Liftoff	gene	104244	105146	.	-	.	ID=gene-SGL_RS09865;Name=SGL_RS09865;gbkey=Gene;gene_biotype=protein_coding;locus_tag=SGL_RS09865;old_locus_tag=sll0813;coverage=1.0;sequence_ID=0.992;extra_copy_number=0;copy_num_ID=gene-SGL_RS09865_0
tig00000001_pilon	Liftoff	CDS	104244	105146	.	-	.	ID=cds-WP_010872744.1;Parent=gene-SGL_RS09865;Dbxref=GenBank:WP_010872744.1;Name=WP_010872744.1;gbkey=CDS;inference=COORDINATES: similar to AA sequence:RefSeq:WP_010872744.1;locus_tag=SGL_RS09865;product=cytochrome c oxidase subunit II;protein_id=WP_010872744.1;transl_table=11;extra_copy_number=0
tig00000001_pilon	Liftoff	gene	105226	105999	.	+	.	ID=gene-SGL_RS09870;Name=SGL_RS09870;gbkey=Gene;gene_biotype=protein_coding;locus_tag=SGL_RS09870;old_locus_tag=slr0812;coverage=1.0;sequence_ID=0.994;extra_copy_number=0;copy_num_ID=gene-SGL_RS09870_0
tig00000001_pilon	Liftoff	CDS	105226	105999	.	+	.	ID=cds-WP_010872745.1;Parent=gene-SGL_RS09870;Dbxref=GenBank:WP_010872745.1;Name=WP_010872745.1;gbkey=CDS;inference=COORDINATES: similar to AA sequence:RefSeq:WP_010872745.1;locus_tag=SGL_RS09870;product=pantothenate kinase;protein_id=WP_010872745.1;transl_table=11;extra_copy_number=0
tig00000001_pilon	Liftoff	gene	106071	107215	.	+	.	ID=gene-SGL_RS09875;Name=SGL_RS09875;gbkey=Gene;gene_biotype=protein_coding;locus_tag=SGL_RS09875;old_locus_tag=slr0813;coverage=0.993;sequence_ID=0.926;extra_copy_number=0;copy_num_ID=gene-SGL_RS09875_0
tig00000001_pilon	Liftoff	CDS	106071	107215	.	+	.	ID=cds-WP_199303571.1;Parent=gene-SGL_RS09875;Dbxref=GenBank:WP_199303571.1;Name=WP_199303571.1;Ontology_term=GO:0016757;gbkey=CDS;go_function=glycosyltransferase activity|0016757||IEA;inference=COORDINATES: similar to AA sequence:RefSeq:WP_010872746.1;locus_tag=SGL_RS09875;product=glycosyltransferase;protein_id=WP_199303571.1;transl_table=11;extra_copy_number=0
tig00000001_pilon	Liftoff	gene	107205	107666	.	-	.	ID=gene-SGL_RS09880;Name=SGL_RS09880;gbkey=Gene;gene_biotype=protein_coding;locus_tag=SGL_RS09880;old_locus_tag=sll0812;coverage=1.0;sequence_ID=0.997;extra_copy_number=0;copy_num_ID=gene-SGL_RS09880_0
tig00000001_pilon	Liftoff	CDS	107205	107666	.	-	.	ID=cds-WP_010872747.1;Parent=gene-SGL_RS09880;Dbxref=GenBank:WP_010872747.1;Name=WP_010872747.1;gbkey=CDS;inference=COORDINATES: similar to AA sequence:RefSeq:WP_010872747.1;locus_tag=SGL_RS09880;product=hypothetical protein;protein_id=WP_010872747.1;transl_table=11;extra_copy_number=0
tig00000001_pilon	Liftoff	gene	108128	108370	.	+	.	ID=gene-SGL_RS09885;Name=SGL_RS09885;gbkey=Gene;gene_biotype=protein_coding;locus_tag=SGL_RS09885;old_locus_tag=ssr1386;coverage=1.0;sequence_ID=0.995;extra_copy_number=0;copy_num_ID=gene-SGL_RS09885_0
tig00000001_pilon	Liftoff	CDS	108128	108370	.	+	.	ID=cds-WP_010872748.1;Parent=gene-SGL_RS09885;Dbxref=GenBank:WP_010872748.1;Name=WP_010872748.1;gbkey=CDS;inference=COORDINATES: similar to AA sequence:RefSeq:WP_010872748.1;locus_tag=SGL_RS09885;product=NAD(P)H-quinone oxidoreductase subunit L;protein_id=WP_010872748.1;transl_table=11;extra_copy_number=0
tig00000001_pilon	Liftoff	gene	108427	108792	.	+	.	ID=gene-SGL_RS09890;Name=SGL_RS09890;gbkey=Gene;gene_biotype=protein_coding;locus_tag=SGL_RS09890;old_locus_tag=slr0815;coverage=1.0;sequence_ID=0.997;extra_copy_number=0;copy_num_ID=gene-SGL_RS09890_0
tig00000001_pilon	Liftoff	CDS	108427	108792	.	+	.	ID=cds-WP_010872749.1;Parent=gene-SGL_RS09890;Dbxref=GenBank:WP_010872749.1;Name=WP_010872749.1;gbkey=CDS;inference=COORDINATES: similar to AA sequence:RefSeq:WP_010872749.1;locus_tag=SGL_RS09890;product=DUF3007 family protein;protein_id=WP_010872749.1;transl_table=11;extra_copy_number=0
tig00000001_pilon	Liftoff	gene	108850	109353	.	+	.	ID=gene-SGL_RS09895;Name=SGL_RS09895;gbkey=Gene;gene_biotype=protein_coding;locus_tag=SGL_RS09895;old_locus_tag=slr0816;coverage=1.0;sequence_ID=0.990;extra_copy_number=0;copy_num_ID=gene-SGL_RS09895_0
tig00000001_pilon	Liftoff	CDS	108850	109353	.	+	.	ID=cds-WP_010872750.1;Parent=gene-SGL_RS09895;Dbxref=GenBank:WP_010872750.1;Name=WP_010872750.1;gbkey=CDS;inference=COORDINATES: similar to AA sequence:RefSeq:WP_010872750.1;locus_tag=SGL_RS09895;product=DUF177 domain-containing protein;protein_id=WP_010872750.1;transl_table=11;extra_copy_number=0
tig00000001_pilon	Liftoff	gene	109796	110542	.	-	.	ID=gene-SGL_RS09905;Name=SGL_RS09905;gbkey=Gene;gene_biotype=protein_coding;locus_tag=SGL_RS09905;old_locus_tag=sll0809;coverage=1.0;sequence_ID=0.954;extra_copy_number=0;copy_num_ID=gene-SGL_RS09905_0
tig00000001_pilon	Liftoff	CDS	109796	110542	.	-	.	ID=cds-WP_020861783.1;Parent=gene-SGL_RS09905;Dbxref=GenBank:WP_020861783.1;Name=WP_020861783.1;gbkey=CDS;inference=COORDINATES: similar to AA sequence:RefSeq:WP_010872753.1;locus_tag=SGL_RS09905;product=biotin/lipoate A/B protein ligase family protein;protein_id=WP_020861783.1;transl_table=11;extra_copy_number=0
tig00000001_pilon	Liftoff	gene	110608	110678	.	+	.	ID=gene-SGL_RS09910;Name=SGL_RS09910;gbkey=Gene;gene_biotype=tRNA;locus_tag=SGL_RS09910;old_locus_tag=ST6803t17;coverage=1.0;sequence_ID=1.0;extra_copy_number=0;copy_num_ID=gene-SGL_RS09910_0
tig00000001_pilon	Liftoff	tRNA	110608	110678	.	+	.	ID=rna-SGL_RS09910;Parent=gene-SGL_RS09910;anticodon=(pos:1704270..1704272);gbkey=tRNA;inference=COORDINATES: profile:tRNAscan-SE:2.0.12;locus_tag=SGL_RS09910;product=tRNA-Gly;extra_copy_number=0
tig00000001_pilon	Liftoff	exon	110608	110678	.	+	.	ID=exon-SGL_RS09910-1;Parent=rna-SGL_RS09910;anticodon=(pos:1704270..1704272);gbkey=tRNA;inference=COORDINATES: profile:tRNAscan-SE:2.0.12;locus_tag=SGL_RS09910;product=tRNA-Gly;extra_copy_number=0
tig00000001_pilon	Liftoff	gene	110745	112169	.	+	.	ID=gene-SGL_RS09915;Name=SGL_RS09915;gbkey=Gene;gene_biotype=protein_coding;locus_tag=SGL_RS09915;old_locus_tag=slr0817;coverage=1.0;sequence_ID=0.957;extra_copy_number=0;copy_num_ID=gene-SGL_RS09915_0
tig00000001_pilon	Liftoff	CDS	110745	112169	.	+	.	ID=cds-WP_010872754.1;Parent=gene-SGL_RS09915;Dbxref=GenBank:WP_010872754.1;Name=WP_010872754.1;Ontology_term=GO:0009234,GO:0008909,GO:0005737;gbkey=CDS;go_component=cytoplasm|0005737||IEA;go_function=isochorismate synthase activity|0008909||IEA;go_process=menaquinone biosynthetic process|0009234||IEA;inference=COORDINATES: similar to AA sequence:RefSeq:WP_010872754.1;locus_tag=SGL_RS09915;produc…
tig00000001_pilon	Liftoff	gene	112238	113592	.	+	.	ID=gene-SGL_RS09920;Name=SGL_RS09920;gbkey=Gene;gene_biotype=protein_coding;locus_tag=SGL_RS09920;old_locus_tag=slr0818;coverage=0.999;sequence_ID=0.986;extra_copy_number=0;copy_num_ID=gene-SGL_RS09920_0
tig00000001_pilon	Liftoff	CDS	112238	113592	.	+	.	ID=cds-WP_010872755.1;Parent=gene-SGL_RS09920;Dbxref=GenBank:WP_010872755.1;Name=WP_010872755.1;gbkey=CDS;inference=COORDINATES: similar to AA sequence:RefSeq:WP_010872755.1;locus_tag=SGL_RS09920;product=hypothetical protein;protein_id=WP_010872755.1;transl_table=11;extra_copy_number=0
tig00000001_pilon	Liftoff	gene	113685	115244	.	+	.	ID=gene-SGL_RS09925;Name=lnt;gbkey=Gene;gene=lnt;gene_biotype=protein_coding;locus_tag=SGL_RS09925;old_locus_tag=slr0819;coverage=0.997;sequence_ID=0.957;extra_copy_number=0;copy_num_ID=gene-SGL_RS09925_0
tig00000001_pilon	Liftoff	CDS	113685	115244	.	+	.	ID=cds-WP_014407107.1;Parent=gene-SGL_RS09925;Dbxref=GenBank:WP_014407107.1;Name=WP_014407107.1;Ontology_term=GO:0006497,GO:0042158,GO:0016410,GO:0016020;gbkey=CDS;gene=lnt;go_component=membrane|0016020||IEA;go_function=N-acyltransferase activity|0016410||IEA;go_process=protein lipidation|0006497||IEA,lipoprotein biosynthetic process|0042158||IEA;inference=COORDINATES: similar to AA sequence:RefS…
tig00000001_pilon	Liftoff	gene	115241	115522	.	+	.	ID=gene-SGL_RS09930;Name=SGL_RS09930;gbkey=Gene;gene_biotype=protein_coding;locus_tag=SGL_RS09930;old_locus_tag=ssr1391;coverage=1.0;sequence_ID=0.982;extra_copy_number=0;copy_num_ID=gene-SGL_RS09930_0
tig00000001_pilon	Liftoff	CDS	115241	115522	.	+	.	ID=cds-WP_010872757.1;Parent=gene-SGL_RS09930;Dbxref=GenBank:WP_010872757.1;Name=WP_010872757.1;gbkey=CDS;inference=COORDINATES: similar to AA sequence:RefSeq:WP_010872757.1;locus_tag=SGL_RS09930;product=glutaredoxin family protein;protein_id=WP_010872757.1;transl_table=11;extra_copy_number=0
tig00000001_pilon	Liftoff	gene	115600	117036	.	+	.	ID=gene-SGL_RS09935;Name=SGL_RS09935;gbkey=Gene;gene_biotype=protein_coding;locus_tag=SGL_RS09935;old_locus_tag=slr0820;coverage=1.0;sequence_ID=0.993;extra_copy_number=0;copy_num_ID=gene-SGL_RS09935_0
tig00000001_pilon	Liftoff	CDS	115600	117036	.	+	.	ID=cds-WP_010872758.1;Parent=gene-SGL_RS09935;Dbxref=GenBank:WP_010872758.1;Name=WP_010872758.1;Ontology_term=GO:0016740,GO:0005886;gbkey=CDS;go_component=plasma membrane|0005886||IEA;go_function=transferase activity|0016740||IEA;inference=COORDINATES: similar to AA sequence:RefSeq:WP_010872758.1;locus_tag=SGL_RS09935;product=sugar transferase;protein_id=WP_010872758.1;transl_table=11;extra_copy_…
tig00000001_pilon	Liftoff	gene	118448	118777	.	+	.	ID=gene-SGL_RS09945;Name=SGL_RS09945;gbkey=Gene;gene_biotype=protein_coding;locus_tag=SGL_RS09945;old_locus_tag=slr0821;coverage=1.0;sequence_ID=0.957;extra_copy_number=0;copy_num_ID=gene-SGL_RS09945_0
tig00000001_pilon	Liftoff	CDS	118448	118777	.	+	.	ID=cds-WP_010872761.1;Parent=gene-SGL_RS09945;Dbxref=GenBank:WP_010872761.1;Name=WP_010872761.1;gbkey=CDS;inference=COORDINATES: similar to AA sequence:RefSeq:WP_010872761.1;locus_tag=SGL_RS09945;product=MoaD/ThiS family protein;protein_id=WP_010872761.1;transl_table=11;extra_copy_number=0
tig00000001_pilon	Liftoff	gene	118936	119628	.	-	.	ID=gene-SGL_RS09950;Name=rpe;gbkey=Gene;gene=rpe;gene_biotype=protein_coding;locus_tag=SGL_RS09950;old_locus_tag=sll0807;coverage=1.0;sequence_ID=0.972;extra_copy_number=0;copy_num_ID=gene-SGL_RS09950_0
tig00000001_pilon	Liftoff	CDS	118936	119628	.	-	.	ID=cds-WP_010872762.1;Parent=gene-SGL_RS09950;Dbxref=GenBank:WP_010872762.1;Name=WP_010872762.1;Ontology_term=GO:0006098,GO:0004750;gbkey=CDS;gene=rpe;go_function=D-ribulose-phosphate 3-epimerase activity|0004750||IEA;go_process=pentose-phosphate shunt|0006098||IEA;inference=COORDINATES: similar to AA sequence:RefSeq:WP_010872762.1;locus_tag=SGL_RS09950;product=ribulose-phosphate 3-epimerase;prot…
tig00000001_pilon	Liftoff	gene	119781	122642	.	+	.	ID=gene-SGL_RS09955;Name=SGL_RS09955;gbkey=Gene;gene_biotype=protein_coding;locus_tag=SGL_RS09955;old_locus_tag=slr0822;coverage=0.998;sequence_ID=0.963;extra_copy_number=0;copy_num_ID=gene-SGL_RS09955_0
tig00000001_pilon	Liftoff	CDS	119781	122642	.	+	.	ID=cds-WP_010872763.1;Parent=gene-SGL_RS09955;Dbxref=GenBank:WP_010872763.1;Name=WP_010872763.1;gbkey=CDS;inference=COORDINATES: similar to AA sequence:RefSeq:WP_010872763.1;locus_tag=SGL_RS09955;product=cation-transporting P-type ATPase;protein_id=WP_010872763.1;transl_table=11;extra_copy_number=0
tig00000001_pilon	Liftoff	gene	122751	123272	.	+	.	ID=gene-SGL_RS09960;Name=SGL_RS09960;gbkey=Gene;gene_biotype=protein_coding;locus_tag=SGL_RS09960;old_locus_tag=slr0823;coverage=1.0;sequence_ID=0.998;extra_copy_number=0;copy_num_ID=gene-SGL_RS09960_0
tig00000001_pilon	Liftoff	CDS	122751	123272	.	+	.	ID=cds-WP_010872764.1;Parent=gene-SGL_RS09960;Dbxref=GenBank:WP_010872764.1;Name=WP_010872764.1;gbkey=CDS;inference=COORDINATES: similar to AA sequence:RefSeq:WP_012307180.1;locus_tag=SGL_RS09960;product=photosystem I assembly protein Ycf3;protein_id=WP_010872764.1;transl_table=11;extra_copy_number=0
tig00000001_pilon	Liftoff	gene	123304	124665	.	-	.	ID=gene-SGL_RS09965;Name=SGL_RS09965;gbkey=Gene;gene_biotype=protein_coding;locus_tag=SGL_RS09965;old_locus_tag=sll0804;coverage=1.0;sequence_ID=0.983;extra_copy_number=0;copy_num_ID=gene-SGL_RS09965_0
tig00000001_pilon	Liftoff	CDS	123304	124665	.	-	.	ID=cds-WP_010872765.1;Parent=gene-SGL_RS09965;Dbxref=GenBank:WP_010872765.1;Name=WP_010872765.1;gbkey=CDS;inference=COORDINATES: similar to AA sequence:RefSeq:WP_010872765.1;locus_tag=SGL_RS09965;product=GTP-binding protein;protein_id=WP_010872765.1;transl_table=11;extra_copy_number=0
tig00000001_pilon	Liftoff	gene	124682	125125	.	-	.	ID=gene-SGL_RS09975;Name=SGL_RS09975;gbkey=Gene;gene_biotype=protein_coding;locus_tag=SGL_RS09975;old_locus_tag=sll0802;coverage=1.0;sequence_ID=0.959;extra_copy_number=0;copy_num_ID=gene-SGL_RS09975_0
tig00000001_pilon	Liftoff	CDS	124682	125125	.	-	.	ID=cds-WP_010872767.1;Parent=gene-SGL_RS09975;Dbxref=GenBank:WP_010872767.1;Name=WP_010872767.1;gbkey=CDS;inference=COORDINATES: similar to AA sequence:RefSeq:WP_010872767.1;locus_tag=SGL_RS09975;product=DUF29 domain-containing protein;protein_id=WP_010872767.1;transl_table=11;extra_copy_number=0
tig00000001_pilon	Liftoff	gene	125218	125403	.	-	.	ID=gene-SGL_RS09980;Name=SGL_RS09980;gbkey=Gene;gene_biotype=protein_coding;locus_tag=SGL_RS09980;old_locus_tag=ssl1498;coverage=1.0;sequence_ID=0.983;extra_copy_number=0;copy_num_ID=gene-SGL_RS09980_0
tig00000001_pilon	Liftoff	CDS	125218	125403	.	-	.	ID=cds-WP_010872768.1;Parent=gene-SGL_RS09980;Dbxref=GenBank:WP_010872768.1;Name=WP_010872768.1;gbkey=CDS;inference=COORDINATES: similar to AA sequence:RefSeq:WP_010872768.1;locus_tag=SGL_RS09980;product=ssl1498 family light-harvesting-like protein;protein_id=WP_010872768.1;transl_table=11;extra_copy_number=0
tig00000001_pilon	Liftoff	gene	125506	126439	.	-	.	ID=gene-SGL_RS09985;Name=SGL_RS09985;gbkey=Gene;gene_biotype=protein_coding;locus_tag=SGL_RS09985;old_locus_tag=sll1263;coverage=1.0;sequence_ID=0.979;extra_copy_number=0;copy_num_ID=gene-SGL_RS09985_0
tig00000001_pilon	Liftoff	CDS	125506	126439	.	-	.	ID=cds-WP_010872769.1;Parent=gene-SGL_RS09985;Dbxref=GenBank:WP_010872769.1;Name=WP_010872769.1;Ontology_term=GO:0008324;gbkey=CDS;go_function=monoatomic cation transmembrane transporter activity|0008324||IEA;inference=COORDINATES: similar to AA sequence:RefSeq:WP_010872769.1;locus_tag=SGL_RS09985;product=cation diffusion facilitator family transporter;protein_id=WP_010872769.1;transl_table=11;ex…
tig00000001_pilon	Liftoff	gene	126503	126989	.	-	.	ID=gene-SGL_RS09990;Name=SGL_RS09990;gbkey=Gene;gene_biotype=protein_coding;locus_tag=SGL_RS09990;old_locus_tag=sll1262;coverage=1.0;sequence_ID=0.985;extra_copy_number=0;copy_num_ID=gene-SGL_RS09990_0
tig00000001_pilon	Liftoff	CDS	126503	126989	.	-	.	ID=cds-WP_010872770.1;Parent=gene-SGL_RS09990;Dbxref=GenBank:WP_010872770.1;Name=WP_010872770.1;gbkey=CDS;inference=COORDINATES: similar to AA sequence:RefSeq:WP_010872770.1;locus_tag=SGL_RS09990;product=NAD(P)H-quinone oxidoreductase subunit N;protein_id=WP_010872770.1;transl_table=11;extra_copy_number=0
tig00000001_pilon	Liftoff	gene	127214	127870	.	-	.	ID=gene-SGL_RS10000;Name=tsf;gbkey=Gene;gene=tsf;gene_biotype=protein_coding;locus_tag=SGL_RS10000;old_locus_tag=sll1261;coverage=1.0;sequence_ID=0.992;extra_copy_number=0;copy_num_ID=gene-SGL_RS10000_0
tig00000001_pilon	Liftoff	CDS	127214	127870	.	-	.	ID=cds-WP_010872771.1;Parent=gene-SGL_RS10000;Dbxref=GenBank:WP_010872771.1;Name=WP_010872771.1;Ontology_term=GO:0006414,GO:0003746;gbkey=CDS;gene=tsf;go_function=translation elongation factor activity|0003746||IEA;go_process=translational elongation|0006414||IEA;inference=COORDINATES: similar to AA sequence:RefSeq:WP_010872771.1;locus_tag=SGL_RS10000;product=translation elongation factor Ts;prot…
tig00000001_pilon	Liftoff	gene	127869	128027	.	+	.	ID=gene-SGL_RS19460;Name=SGL_RS19460;gbkey=Gene;gene_biotype=protein_coding;locus_tag=SGL_RS19460;coverage=1.0;sequence_ID=1.0;extra_copy_number=0;copy_num_ID=gene-SGL_RS19460_0
tig00000001_pilon	Liftoff	CDS	127869	128027	.	+	.	ID=cds-WP_158299077.1;Parent=gene-SGL_RS19460;Dbxref=GenBank:WP_158299077.1;Name=WP_158299077.1;gbkey=CDS;inference=COORDINATES: ab initio prediction:GeneMarkS-2+;locus_tag=SGL_RS19460;product=hypothetical protein;protein_id=WP_158299077.1;transl_table=11;extra_copy_number=0
tig00000001_pilon	Liftoff	gene	128024	128833	.	-	.	ID=gene-SGL_RS10005;Name=rpsB;gbkey=Gene;gene=rpsB;gene_biotype=protein_coding;locus_tag=SGL_RS10005;old_locus_tag=sll1260;coverage=1.0;sequence_ID=0.991;extra_copy_number=0;copy_num_ID=gene-SGL_RS10005_0
tig00000001_pilon	Liftoff	CDS	128024	128833	.	-	.	ID=cds-WP_010872772.1;Parent=gene-SGL_RS10005;Dbxref=GenBank:WP_010872772.1;Name=WP_010872772.1;Ontology_term=GO:0006412,GO:0003735,GO:0000314,GO:0022627;gbkey=CDS;gene=rpsB;go_component=organellar small ribosomal subunit|0000314||IEA,cytosolic small ribosomal subunit|0022627||IEA;go_function=structural constituent of ribosome|0003735||IEA;go_process=translation|0006412||IEA;inference=COORDINATES…
tig00000001_pilon	Liftoff	gene	129058	129130	.	-	.	ID=gene-SGL_RS10010;Name=SGL_RS10010;gbkey=Gene;gene_biotype=tRNA;locus_tag=SGL_RS10010;old_locus_tag=ST6803t18;coverage=1.0;sequence_ID=1.0;extra_copy_number=0;copy_num_ID=gene-SGL_RS10010_0
tig00000001_pilon	Liftoff	tRNA	129058	129130	.	-	.	ID=rna-SGL_RS10010;Parent=gene-SGL_RS10010;anticodon=(pos:complement(1723231..1723233));gbkey=tRNA;inference=COORDINATES: profile:tRNAscan-SE:2.0.12;locus_tag=SGL_RS10010;product=tRNA-Ile;extra_copy_number=0
tig00000001_pilon	Liftoff	exon	129058	129130	.	-	.	ID=exon-SGL_RS10010-1;Parent=rna-SGL_RS10010;anticodon=(pos:complement(1723231..1723233));gbkey=tRNA;inference=COORDINATES: profile:tRNAscan-SE:2.0.12;locus_tag=SGL_RS10010;product=tRNA-Ile;extra_copy_number=0
tig00000001_pilon	Liftoff	gene	129316	130434	.	+	.	ID=gene-SGL_RS10015;Name=cax;gbkey=Gene;gene=cax;gene_biotype=protein_coding;locus_tag=SGL_RS10015;old_locus_tag=slr1336;coverage=1.0;sequence_ID=0.991;extra_copy_number=0;copy_num_ID=gene-SGL_RS10015_0
tig00000001_pilon	Liftoff	CDS	129316	130434	.	+	.	ID=cds-WP_010872773.1;Parent=gene-SGL_RS10015;Dbxref=GenBank:WP_010872773.1;Name=WP_010872773.1;Ontology_term=GO:0006816,GO:0015368;gbkey=CDS;gene=cax;go_function=calcium:monoatomic cation antiporter activity|0015368||IEA;go_process=calcium ion transport|0006816||IEA;inference=COORDINATES: similar to AA sequence:RefSeq:WP_010872773.1;locus_tag=SGL_RS10015;product=calcium/proton exchanger;protein_…
tig00000001_pilon	Liftoff	gene	130461	131042	.	-	.	ID=gene-SGL_RS10020;Name=dcd;gbkey=Gene;gene=dcd;gene_biotype=protein_coding;locus_tag=SGL_RS10020;old_locus_tag=sll1258;coverage=1.0;sequence_ID=0.957;extra_copy_number=0;copy_num_ID=gene-SGL_RS10020_0
tig00000001_pilon	Liftoff	CDS	130461	131042	.	-	.	ID=cds-WP_010872774.1;Parent=gene-SGL_RS10020;Dbxref=GenBank:WP_010872774.1;Name=WP_010872774.1;Ontology_term=GO:0009394,GO:0008829;gbkey=CDS;gene=dcd;go_function=dCTP deaminase activity|0008829||IEA;go_process=2'-deoxyribonucleotide metabolic process|0009394||IEA;inference=COORDINATES: similar to AA sequence:RefSeq:WP_010872774.1;locus_tag=SGL_RS10020;product=dCTP deaminase;protein_id=WP_0108727…
tig00000001_pilon	Liftoff	gene	131613	132215	.	+	.	ID=gene-SGL_RS10035;Name=SGL_RS10035;gbkey=Gene;gene_biotype=protein_coding;locus_tag=SGL_RS10035;old_locus_tag=slr1338;coverage=1.0;sequence_ID=0.927;extra_copy_number=0;copy_num_ID=gene-SGL_RS10035_0
tig00000001_pilon	Liftoff	CDS	131613	132215	.	+	.	ID=cds-WP_010872775.1;Parent=gene-SGL_RS10035;Dbxref=GenBank:WP_010872775.1;Name=WP_010872775.1;gbkey=CDS;inference=COORDINATES: similar to AA sequence:RefSeq:WP_010872775.1;locus_tag=SGL_RS10035;product=VWA domain-containing protein;protein_id=WP_010872775.1;transl_table=11;extra_copy_number=0
tig00000001_pilon	Liftoff	gene	132232	132669	.	+	.	ID=gene-SGL_RS10040;Name=SGL_RS10040;gbkey=Gene;gene_biotype=protein_coding;locus_tag=SGL_RS10040;old_locus_tag=slr1339;coverage=0.985;sequence_ID=0.837;extra_copy_number=0;copy_num_ID=gene-SGL_RS10040_0
tig00000001_pilon	Liftoff	CDS	132232	132669	.	+	.	ID=cds-WP_223211370.1;Parent=gene-SGL_RS10040;Dbxref=GenBank:WP_223211370.1;Name=WP_223211370.1;gbkey=CDS;inference=COORDINATES: similar to AA sequence:RefSeq:WP_010872776.1;locus_tag=SGL_RS10040;product=hypothetical protein;protein_id=WP_223211370.1;transl_table=11;extra_copy_number=0
tig00000001_pilon	Liftoff	gene	132699	133235	.	+	.	ID=gene-SGL_RS10045;Name=SGL_RS10045;gbkey=Gene;gene_biotype=protein_coding;locus_tag=SGL_RS10045;old_locus_tag=slr1340;coverage=1.0;sequence_ID=0.986;extra_copy_number=0;copy_num_ID=gene-SGL_RS10045_0
tig00000001_pilon	Liftoff	CDS	132699	133235	.	+	.	ID=cds-WP_010872777.1;Parent=gene-SGL_RS10045;Dbxref=GenBank:WP_010872777.1;Name=WP_010872777.1;Ontology_term=GO:0008080;gbkey=CDS;go_function=N-acetyltransferase activity|0008080||IEA;inference=COORDINATES: similar to AA sequence:RefSeq:WP_010872777.1;locus_tag=SGL_RS10045;product=GNAT family N-acetyltransferase;protein_id=WP_010872777.1;transl_table=11;extra_copy_number=0
tig00000001_pilon	Liftoff	gene	133898	134256	.	+	.	ID=gene-SGL_RS19000;Name=SGL_RS19000;gbkey=Gene;gene_biotype=protein_coding;locus_tag=SGL_RS19000;coverage=0.980;sequence_ID=0.975;extra_copy_number=0;copy_num_ID=gene-SGL_RS19000_0
tig00000001_pilon	Liftoff	CDS	133898	134256	.	+	.	ID=cds-WP_010873394.1;Parent=gene-SGL_RS19000;Dbxref=GenBank:WP_010873394.1;Name=WP_010873394.1;gbkey=CDS;inference=COORDINATES: similar to AA sequence:RefSeq:WP_010873394.1;locus_tag=SGL_RS19000;product=hypothetical protein;protein_id=WP_010873394.1;transl_table=11;extra_copy_number=0
tig00000001_pilon	Liftoff	gene	134742	135686	.	-	.	ID=gene-SGL_RS13285;Name=SGL_RS13285;gbkey=Gene;gene_biotype=protein_coding;locus_tag=SGL_RS13285;old_locus_tag=sll0314;coverage=1.0;sequence_ID=0.996;extra_copy_number=0;copy_num_ID=gene-SGL_RS13285_0
tig00000001_pilon	Liftoff	CDS	134742	135686	.	-	.	ID=cds-WP_010873395.1;Parent=gene-SGL_RS13285;Dbxref=GenBank:WP_010873395.1;Name=WP_010873395.1;gbkey=CDS;inference=COORDINATES: similar to AA sequence:RefSeq:WP_010873395.1;locus_tag=SGL_RS13285;product=Sll0314/Alr1548 family TPR repeat-containing protein;protein_id=WP_010873395.1;transl_table=11;extra_copy_number=0
tig00000001_pilon	Liftoff	gene	135838	136470	.	+	.	ID=gene-SGL_RS13290;Name=SGL_RS13290;gbkey=Gene;gene_biotype=protein_coding;locus_tag=SGL_RS13290;old_locus_tag=slr0354;coverage=1.0;sequence_ID=0.996;extra_copy_number=0;copy_num_ID=gene-SGL_RS13290_0
tig00000001_pilon	Liftoff	CDS	135838	136470	.	+	.	ID=cds-WP_010873396.1;Parent=gene-SGL_RS13290;Dbxref=GenBank:WP_010873396.1;Name=WP_010873396.1;gbkey=CDS;inference=COORDINATES: similar to AA sequence:RefSeq:WP_010873396.1;locus_tag=SGL_RS13290;product=energy-coupling factor ABC transporter ATP-binding protein;protein_id=WP_010873396.1;transl_table=11;extra_copy_number=0
tig00000001_pilon	Liftoff	gene	136569	136751	.	-	.	ID=gene-SGL_RS19005;Name=rpsU;gbkey=Gene;gene=rpsU;gene_biotype=protein_coding;locus_tag=SGL_RS19005;coverage=1.0;sequence_ID=1.0;extra_copy_number=0;copy_num_ID=gene-SGL_RS19005_0
tig00000001_pilon	Liftoff	CDS	136569	136751	.	-	.	ID=cds-WP_010873397.1;Parent=gene-SGL_RS19005;Dbxref=GenBank:WP_010873397.1;Name=WP_010873397.1;Ontology_term=GO:0006412,GO:0003735,GO:0000314,GO:0022627;gbkey=CDS;gene=rpsU;go_component=organellar small ribosomal subunit|0000314||IEA,cytosolic small ribosomal subunit|0022627||IEA;go_function=structural constituent of ribosome|0003735||IEA;go_process=translation|0006412||IEA;inference=COORDINATES…
tig00000001_pilon	Liftoff	gene	136995	137112	.	-	.	ID=gene-SGL_RS13295;Name=rrf;gbkey=Gene;gene=rrf;gene_biotype=rRNA;locus_tag=SGL_RS13295;old_locus_tag=ST6803r01;coverage=1.0;sequence_ID=0.991;extra_copy_number=0;copy_num_ID=gene-SGL_RS13295_0
tig00000001_pilon	Liftoff	rRNA	136995	137112	.	-	.	ID=rna-SGL_RS13295;Parent=gene-SGL_RS13295;Dbxref=RFAM:RF00001;gbkey=rRNA;gene=rrf;inference=COORDINATES: profile:INFERNAL:1.1.4;locus_tag=SGL_RS13295;product=5S ribosomal RNA;extra_copy_number=0
tig00000001_pilon	Liftoff	exon	136995	137112	.	-	.	ID=exon-SGL_RS13295-1;Parent=rna-SGL_RS13295;Dbxref=RFAM:RF00001;gbkey=rRNA;gene=rrf;inference=COORDINATES: profile:INFERNAL:1.1.4;locus_tag=SGL_RS13295;product=5S ribosomal RNA;extra_copy_number=0
tig00000001_pilon	Liftoff	gene	137185	140066	.	-	.	ID=gene-SGL_RS17260;Name=SGL_RS17260;gbkey=Gene;gene_biotype=rRNA;locus_tag=SGL_RS17260;old_locus_tag=ST6803r05;coverage=0.998;sequence_ID=0.995;extra_copy_number=0;copy_num_ID=gene-SGL_RS17260_0
tig00000001_pilon	Liftoff	rRNA	137185	140066	.	-	.	ID=rna-SGL_RS17260;Parent=gene-SGL_RS17260;Dbxref=RFAM:RF02541;gbkey=rRNA;inference=COORDINATES: profile:INFERNAL:1.1.4;locus_tag=SGL_RS17260;product=23S ribosomal RNA;extra_copy_number=0
tig00000001_pilon	Liftoff	exon	137185	140066	.	-	.	ID=exon-SGL_RS17260-1;Parent=rna-SGL_RS17260;Dbxref=RFAM:RF02541;gbkey=rRNA;inference=COORDINATES: profile:INFERNAL:1.1.4;locus_tag=SGL_RS17260;product=23S ribosomal RNA;extra_copy_number=0
tig00000001_pilon	Liftoff	gene	140316	140389	.	-	.	ID=gene-SGL_RS17255;Name=SGL_RS17255;gbkey=Gene;gene_biotype=tRNA;locus_tag=SGL_RS17255;old_locus_tag=ST6803t40;coverage=1.0;sequence_ID=1.0;extra_copy_number=0;copy_num_ID=gene-SGL_RS17255_0
tig00000001_pilon	Liftoff	tRNA	140316	140389	.	-	.	ID=rna-SGL_RS17255;Parent=gene-SGL_RS17255;anticodon=(pos:3326718..3326720);gbkey=tRNA;inference=COORDINATES: profile:tRNAscan-SE:2.0.12;locus_tag=SGL_RS17255;product=tRNA-Ile;extra_copy_number=0
tig00000001_pilon	Liftoff	exon	140316	140389	.	-	.	ID=exon-SGL_RS17255-1;Parent=rna-SGL_RS17255;anticodon=(pos:3326718..3326720);gbkey=tRNA;inference=COORDINATES: profile:tRNAscan-SE:2.0.12;locus_tag=SGL_RS17255;product=tRNA-Ile;extra_copy_number=0
tig00000001_pilon	Liftoff	gene	140532	142020	.	-	.	ID=gene-SGL_RS17250;Name=SGL_RS17250;gbkey=Gene;gene_biotype=rRNA;locus_tag=SGL_RS17250;old_locus_tag=ST6803r04;coverage=1.0;sequence_ID=1.0;extra_copy_number=0;copy_num_ID=gene-SGL_RS17250_0
tig00000001_pilon	Liftoff	rRNA	140532	142020	.	-	.	ID=rna-SGL_RS17250;Parent=gene-SGL_RS17250;Dbxref=RFAM:RF00177;gbkey=rRNA;inference=COORDINATES: profile:INFERNAL:1.1.4;locus_tag=SGL_RS17250;product=16S ribosomal RNA;extra_copy_number=0
tig00000001_pilon	Liftoff	exon	140532	142020	.	-	.	ID=exon-SGL_RS17250-1;Parent=rna-SGL_RS17250;Dbxref=RFAM:RF00177;gbkey=rRNA;inference=COORDINATES: profile:INFERNAL:1.1.4;locus_tag=SGL_RS17250;product=16S ribosomal RNA;extra_copy_number=0
tig00000001_pilon	Liftoff	gene	142521	143798	.	-	.	ID=gene-SGL_RS17245;Name=rpoD;gbkey=Gene;gene=rpoD;gene_biotype=protein_coding;locus_tag=SGL_RS17245;old_locus_tag=slr0653;coverage=1.0;sequence_ID=0.998;extra_copy_number=0;copy_num_ID=gene-SGL_RS17245_0
tig00000001_pilon	Liftoff	CDS	142521	143798	.	-	.	ID=cds-WP_010874154.1;Parent=gene-SGL_RS17245;Dbxref=GenBank:WP_010874154.1;Name=WP_010874154.1;gbkey=CDS;gene=rpoD;inference=COORDINATES: similar to AA sequence:RefSeq:WP_010874154.1;locus_tag=SGL_RS17245;product=RNA polymerase sigma factor RpoD;protein_id=WP_010874154.1;transl_table=11;extra_copy_number=0
tig00000001_pilon	Liftoff	gene	144424	144696	.	+	.	ID=gene-SGL_RS17240;Name=psaK;gbkey=Gene;gene=psaK;gene_biotype=protein_coding;locus_tag=SGL_RS17240;old_locus_tag=sll0629;coverage=1.0;sequence_ID=0.989;extra_copy_number=0;copy_num_ID=gene-SGL_RS17240_0
tig00000001_pilon	Liftoff	CDS	144424	144696	.	+	.	ID=cds-WP_014407161.1;Parent=gene-SGL_RS17240;Dbxref=GenBank:WP_014407161.1;Name=WP_014407161.1;Ontology_term=GO:0019684,GO:0003674,GO:0009538;gbkey=CDS;gene=psaK;go_component=photosystem I reaction center|0009538||IEA;go_function=molecular_function|0003674||IEA;go_process=photosynthesis, light reaction|0019684||IEA;inference=COORDINATES: similar to AA sequence:RefSeq:WP_014407161.1;locus_tag=SGL…
tig00000001_pilon	Liftoff	gene	144792	145229	.	+	.	ID=gene-SGL_RS17235;Name=SGL_RS17235;gbkey=Gene;gene_biotype=protein_coding;locus_tag=SGL_RS17235;old_locus_tag=sll0630;coverage=1.0;sequence_ID=0.984;extra_copy_number=0;copy_num_ID=gene-SGL_RS17235_0
tig00000001_pilon	Liftoff	CDS	144792	145229	.	+	.	ID=cds-WP_010874152.1;Parent=gene-SGL_RS17235;Dbxref=GenBank:WP_010874152.1;Name=WP_010874152.1;gbkey=CDS;inference=COORDINATES: similar to AA sequence:RefSeq:WP_010874152.1;locus_tag=SGL_RS17235;product=hypothetical protein;protein_id=WP_010874152.1;transl_table=11;extra_copy_number=0
tig00000001_pilon	Liftoff	gene	145336	146998	.	+	.	ID=gene-SGL_RS17230;Name=nadB;gbkey=Gene;gene=nadB;gene_biotype=protein_coding;locus_tag=SGL_RS17230;old_locus_tag=sll0631;coverage=1.0;sequence_ID=0.981;extra_copy_number=0;copy_num_ID=gene-SGL_RS17230_0
tig00000001_pilon	Liftoff	CDS	145336	146998	.	+	.	ID=cds-WP_010874151.1;Parent=gene-SGL_RS17230;Dbxref=GenBank:WP_010874151.1;Name=WP_010874151.1;Ontology_term=GO:0019363,GO:0008734;gbkey=CDS;gene=nadB;go_function=L-aspartate oxidase activity|0008734||IEA;go_process=pyridine nucleotide biosynthetic process|0019363||IEA;inference=COORDINATES: similar to AA sequence:RefSeq:WP_010874151.1;locus_tag=SGL_RS17230;product=L-aspartate oxidase;protein_id…
tig00000001_pilon	Liftoff	gene	147022	147793	.	-	.	ID=gene-SGL_RS17225;Name=hisA;gbkey=Gene;gene=hisA;gene_biotype=protein_coding;locus_tag=SGL_RS17225;old_locus_tag=slr0652;coverage=1.0;sequence_ID=0.955;extra_copy_number=0;copy_num_ID=gene-SGL_RS17225_0
tig00000001_pilon	Liftoff	CDS	147022	147793	.	-	.	ID=cds-WP_010874150.1;Parent=gene-SGL_RS17225;Dbxref=GenBank:WP_010874150.1;Name=WP_010874150.1;Ontology_term=GO:0000105,GO:0003949;gbkey=CDS;gene=hisA;go_function=1-(5-phosphoribosyl)-5-[(5-phosphoribosylamino)methylideneamino]imidazole-4-carboxamide isomerase activity|0003949||IEA;go_process=histidine biosynthetic process|0000105||IEA;inference=COORDINATES: similar to AA sequence:RefSeq:WP_0108…
tig00000001_pilon	Liftoff	gene	147862	148247	.	-	.	ID=gene-SGL_RS17220;Name=SGL_RS17220;gbkey=Gene;gene_biotype=protein_coding;locus_tag=SGL_RS17220;old_locus_tag=slr0651;coverage=1.0;sequence_ID=0.974;extra_copy_number=0;copy_num_ID=gene-SGL_RS17220_0
tig00000001_pilon	Liftoff	CDS	147862	148247	.	-	.	ID=cds-WP_010874149.1;Parent=gene-SGL_RS17220;Dbxref=GenBank:WP_010874149.1;Name=WP_010874149.1;gbkey=CDS;inference=COORDINATES: similar to AA sequence:RefSeq:WP_010874149.1;locus_tag=SGL_RS17220;product=DUF4346 domain-containing protein;protein_id=WP_010874149.1;transl_table=11;extra_copy_number=0
tig00000001_pilon	Liftoff	gene	148380	149375	.	+	.	ID=gene-SGL_RS17215;Name=ilvC;gbkey=Gene;gene=ilvC;gene_biotype=protein_coding;locus_tag=SGL_RS17215;old_locus_tag=sll1363;coverage=1.0;sequence_ID=0.986;extra_copy_number=0;copy_num_ID=gene-SGL_RS17215_0
tig00000001_pilon	Liftoff	CDS	148380	149375	.	+	.	ID=cds-WP_014407160.1;Parent=gene-SGL_RS17215;Dbxref=GenBank:WP_014407160.1;Name=WP_014407160.1;gbkey=CDS;gene=ilvC;inference=COORDINATES: similar to AA sequence:RefSeq:WP_014407160.1;locus_tag=SGL_RS17215;product=ketol-acid reductoisomerase;protein_id=WP_014407160.1;transl_table=11;extra_copy_number=0
tig00000001_pilon	Liftoff	gene	149483	149713	.	+	.	ID=gene-SGL_RS17210;Name=SGL_RS17210;gbkey=Gene;gene_biotype=protein_coding;locus_tag=SGL_RS17210;old_locus_tag=ssl2667;coverage=1.0;sequence_ID=0.991;extra_copy_number=0;copy_num_ID=gene-SGL_RS17210_0
tig00000001_pilon	Liftoff	CDS	149483	149713	.	+	.	ID=cds-WP_010874147.1;Parent=gene-SGL_RS17210;Dbxref=GenBank:WP_010874147.1;Name=WP_010874147.1;gbkey=CDS;inference=COORDINATES: similar to AA sequence:RefSeq:WP_016878773.1;locus_tag=SGL_RS17210;product=NifU family protein;protein_id=WP_010874147.1;transl_table=11;extra_copy_number=0
tig00000001_pilon	Liftoff	gene	149919	150317	.	+	.	ID=gene-SGL_RS18440;Name=ssrA;gbkey=Gene;gene=ssrA;gene_biotype=tmRNA;locus_tag=SGL_RS18440;coverage=1.0;sequence_ID=0.992;extra_copy_number=0;copy_num_ID=gene-SGL_RS18440_0
tig00000001_pilon	Liftoff	tmRNA	149919	150317	.	+	.	ID=rna-SGL_RS18440;Parent=gene-SGL_RS18440;Dbxref=RFAM:RF00023;gbkey=tmRNA;gene=ssrA;inference=COORDINATES: profile:INFERNAL:1.1.4;locus_tag=SGL_RS18440;product=transfer-messenger RNA;extra_copy_number=0
tig00000001_pilon	Liftoff	exon	149919	150317	.	+	.	ID=exon-SGL_RS18440-1;Parent=rna-SGL_RS18440;Dbxref=RFAM:RF00023;gbkey=tmRNA;gene=ssrA;inference=COORDINATES: profile:INFERNAL:1.1.4;locus_tag=SGL_RS18440;product=transfer-messenger RNA;extra_copy_number=0
tig00000001_pilon	Liftoff	gene	150341	151140	.	-	.	ID=gene-SGL_RS17205;Name=SGL_RS17205;gbkey=Gene;gene_biotype=protein_coding;locus_tag=SGL_RS17205;old_locus_tag=slr1464;coverage=1.0;sequence_ID=0.963;extra_copy_number=0;copy_num_ID=gene-SGL_RS17205_0
tig00000001_pilon	Liftoff	CDS	150341	151140	.	-	.	ID=cds-WP_010874146.1;Parent=gene-SGL_RS17205;Dbxref=GenBank:WP_010874146.1;Name=WP_010874146.1;gbkey=CDS;inference=COORDINATES: similar to AA sequence:RefSeq:WP_010874146.1;locus_tag=SGL_RS17205;product=radical SAM protein;protein_id=WP_010874146.1;transl_table=11;extra_copy_number=0
tig00000001_pilon	Liftoff	gene	151324	153411	.	-	.	ID=gene-SGL_RS17200;Name=fusB;gbkey=Gene;gene=fusB;gene_biotype=protein_coding;locus_tag=SGL_RS17200;old_locus_tag=slr1463;coverage=1.0;sequence_ID=0.996;extra_copy_number=0;copy_num_ID=gene-SGL_RS17200_0
tig00000001_pilon	Liftoff	CDS	151324	153411	.	-	.	ID=cds-WP_010874145.1;Parent=gene-SGL_RS17200;Dbxref=GenBank:WP_010874145.1;Name=WP_010874145.1;gbkey=CDS;gene=fusB;inference=COORDINATES: similar to AA sequence:RefSeq:WP_211374394.1;locus_tag=SGL_RS17200;product=elongation factor G variant FusB;protein_id=WP_010874145.1;transl_table=11;extra_copy_number=0
tig00000001_pilon	Liftoff	gene	153733	155418	.	-	.	ID=gene-SGL_RS17195;Name=SGL_RS17195;gbkey=Gene;gene_biotype=protein_coding;locus_tag=SGL_RS17195;old_locus_tag=slr1462;coverage=1.0;sequence_ID=0.991;extra_copy_number=0;copy_num_ID=gene-SGL_RS17195_0
tig00000001_pilon	Liftoff	CDS	153733	155418	.	-	.	ID=cds-WP_010874144.1;Parent=gene-SGL_RS17195;Dbxref=GenBank:WP_010874144.1;Name=WP_010874144.1;gbkey=CDS;inference=COORDINATES: similar to AA sequence:RefSeq:WP_010874144.1;locus_tag=SGL_RS17195;product=GTP-binding protein;protein_id=WP_010874144.1;transl_table=11;extra_copy_number=0
tig00000001_pilon	Liftoff	gene	155647	157548	.	+	.	ID=gene-SGL_RS17190;Name=SGL_RS17190;gbkey=Gene;gene_biotype=protein_coding;locus_tag=SGL_RS17190;old_locus_tag=sll1365;coverage=0.999;sequence_ID=0.921;extra_copy_number=0;copy_num_ID=gene-SGL_RS17190_0
tig00000001_pilon	Liftoff	CDS	155647	157548	.	+	.	ID=cds-WP_010874143.1;Parent=gene-SGL_RS17190;Dbxref=GenBank:WP_010874143.1;Name=WP_010874143.1;gbkey=CDS;inference=COORDINATES: similar to AA sequence:RefSeq:WP_010874143.1;locus_tag=SGL_RS17190;product=PP2C family protein-serine/threonine phosphatase;protein_id=WP_010874143.1;transl_table=11;extra_copy_number=0
tig00000001_pilon	Liftoff	gene	159536	160132	.	-	.	ID=gene-SGL_RS17185;Name=SGL_RS17185;gbkey=Gene;gene_biotype=protein_coding;locus_tag=SGL_RS17185;old_locus_tag=slr1461;coverage=1.0;sequence_ID=0.934;extra_copy_number=0;copy_num_ID=gene-SGL_RS17185_0
tig00000001_pilon	Liftoff	CDS	159536	160132	.	-	.	ID=cds-WP_010874142.1;Parent=gene-SGL_RS17185;Dbxref=GenBank:WP_010874142.1;Name=WP_010874142.1;Ontology_term=GO:0004252,GO:0016020;gbkey=CDS;go_component=membrane|0016020||IEA;go_function=serine-type endopeptidase activity|0004252||IEA;inference=COORDINATES: similar to AA sequence:RefSeq:WP_010874142.1;locus_tag=SGL_RS17185;product=rhomboid family intramembrane serine protease;protein_id=WP_0108…
tig00000001_pilon	Liftoff	gene	160238	163359	.	+	.	ID=gene-SGL_RS17180;Name=SGL_RS17180;gbkey=Gene;gene_biotype=protein_coding;locus_tag=SGL_RS17180;old_locus_tag=sll1366;coverage=1.0;sequence_ID=0.955;extra_copy_number=0;copy_num_ID=gene-SGL_RS17180_0
tig00000001_pilon	Liftoff	CDS	160238	163359	.	+	.	ID=cds-WP_010874141.1;Parent=gene-SGL_RS17180;Dbxref=GenBank:WP_010874141.1;Name=WP_010874141.1;Ontology_term=GO:0004386;gbkey=CDS;go_function=helicase activity|0004386||IEA;inference=COORDINATES: similar to AA sequence:RefSeq:WP_010874141.1;locus_tag=SGL_RS17180;product=DEAD/DEAH box helicase;protein_id=WP_010874141.1;transl_table=11;extra_copy_number=0
tig00000001_pilon	Liftoff	gene	163612	164121	.	-	.	ID=gene-SGL_RS17175;Name=apcB;gbkey=Gene;gene=apcB;gene_biotype=protein_coding;locus_tag=SGL_RS17175;old_locus_tag=slr1459;coverage=1.0;sequence_ID=0.978;extra_copy_number=0;copy_num_ID=gene-SGL_RS17175_0
tig00000001_pilon	Liftoff	CDS	163612	164121	.	-	.	ID=cds-WP_010874140.1;Parent=gene-SGL_RS17175;Dbxref=GenBank:WP_010874140.1;Name=WP_010874140.1;Ontology_term=GO:0015979,GO:0009055,GO:0030089;gbkey=CDS;gene=apcB;go_component=phycobilisome|0030089||IEA;go_function=electron transfer activity|0009055||IEA;go_process=photosynthesis|0015979||IEA;inference=COORDINATES: similar to AA sequence:RefSeq:WP_010874140.1;locus_tag=SGL_RS17175;product=allophy…
tig00000001_pilon	Liftoff	gene	164313	165512	.	-	.	ID=gene-SGL_RS17170;Name=SGL_RS17170;gbkey=Gene;gene_biotype=protein_coding;locus_tag=SGL_RS17170;old_locus_tag=slr1457;coverage=1.0;sequence_ID=0.984;extra_copy_number=0;copy_num_ID=gene-SGL_RS17170_0
tig00000001_pilon	Liftoff	CDS	164313	165512	.	-	.	ID=cds-WP_010874139.1;Parent=gene-SGL_RS17170;Dbxref=GenBank:WP_010874139.1;Name=WP_010874139.1;gbkey=CDS;inference=COORDINATES: similar to AA sequence:RefSeq:WP_010874139.1;locus_tag=SGL_RS17170;product=chromate transporter;protein_id=WP_010874139.1;transl_table=11;extra_copy_number=0
tig00000001_pilon	Liftoff	gene	165654	166181	.	-	.	ID=gene-SGL_RS17165;Name=SGL_RS17165;gbkey=Gene;gene_biotype=protein_coding;locus_tag=SGL_RS17165;old_locus_tag=slr1456;coverage=1.0;sequence_ID=0.986;extra_copy_number=0;copy_num_ID=gene-SGL_RS17165_0
tig00000001_pilon	Liftoff	CDS	165654	166181	.	-	.	ID=cds-WP_010874138.1;Parent=gene-SGL_RS17165;Dbxref=GenBank:WP_010874138.1;Name=WP_010874138.1;gbkey=CDS;inference=COORDINATES: similar to AA sequence:RefSeq:WP_010874138.1;locus_tag=SGL_RS17165;product=type II secretion system protein GspG;protein_id=WP_010874138.1;transl_table=11;extra_copy_number=0
tig00000001_pilon	Liftoff	gene	166366	167433	.	-	.	ID=gene-SGL_RS17160;Name=SGL_RS17160;gbkey=Gene;gene_biotype=protein_coding;locus_tag=SGL_RS17160;old_locus_tag=slr1455;coverage=1.0;sequence_ID=0.937;extra_copy_number=0;copy_num_ID=gene-SGL_RS17160_0
tig00000001_pilon	Liftoff	CDS	166366	167433	.	-	.	ID=cds-WP_010874137.1;Parent=gene-SGL_RS17160;Dbxref=GenBank:WP_010874137.1;Name=WP_010874137.1;gbkey=CDS;inference=COORDINATES: similar to AA sequence:RefSeq:WP_010874137.1;locus_tag=SGL_RS17160;product=sulfate/molybdate ABC transporter ATP-binding protein;protein_id=WP_010874137.1;transl_table=11;extra_copy_number=0
tig00000001_pilon	Liftoff	gene	167625	168455	.	-	.	ID=gene-SGL_RS17155;Name=cysW;gbkey=Gene;gene=cysW;gene_biotype=protein_coding;locus_tag=SGL_RS17155;old_locus_tag=slr1454;coverage=1.0;sequence_ID=0.951;extra_copy_number=0;copy_num_ID=gene-SGL_RS17155_0
tig00000001_pilon	Liftoff	CDS	167625	168455	.	-	.	ID=cds-WP_010874136.1;Parent=gene-SGL_RS17155;Dbxref=GenBank:WP_010874136.1;Name=WP_010874136.1;Ontology_term=GO:0008272,GO:0015419,GO:0005886,GO:0055052;gbkey=CDS;gene=cysW;go_component=plasma membrane|0005886||IEA,ATP-binding cassette (ABC) transporter complex, substrate-binding subunit-containing|0055052||IEA;go_function=ABC-type sulfate transporter activity|0015419||IEA;go_process=sulfate tra…
tig00000001_pilon	Liftoff	gene	168442	169302	.	-	.	ID=gene-SGL_RS17150;Name=cysT;gbkey=Gene;gene=cysT;gene_biotype=protein_coding;locus_tag=SGL_RS17150;old_locus_tag=slr1453;coverage=0.998;sequence_ID=0.925;extra_copy_number=0;copy_num_ID=gene-SGL_RS17150_0
tig00000001_pilon	Liftoff	CDS	168442	169302	.	-	.	ID=cds-WP_010874135.1;Parent=gene-SGL_RS17150;Dbxref=GenBank:WP_010874135.1;Name=WP_010874135.1;Ontology_term=GO:0008272,GO:0015419,GO:0005886,GO:0055052;gbkey=CDS;gene=cysT;go_component=plasma membrane|0005886||IEA,ATP-binding cassette (ABC) transporter complex, substrate-binding subunit-containing|0055052||IEA;go_function=ABC-type sulfate transporter activity|0015419||IEA;go_process=sulfate tra…
tig00000001_pilon	Liftoff	gene	169304	169597	.	-	.	ID=gene-SGL_RS17145;Name=SGL_RS17145;gbkey=Gene;gene_biotype=protein_coding;locus_tag=SGL_RS17145;old_locus_tag=ssr2439;coverage=1.0;sequence_ID=0.908;extra_copy_number=0;copy_num_ID=gene-SGL_RS17145_0
tig00000001_pilon	Liftoff	CDS	169304	169597	.	-	.	ID=cds-WP_010874134.1;Parent=gene-SGL_RS17145;Dbxref=GenBank:WP_010874134.1;Name=WP_010874134.1;gbkey=CDS;inference=COORDINATES: similar to AA sequence:RefSeq:WP_010874134.1;locus_tag=SGL_RS17145;product=NIL domain-containing protein;protein_id=WP_010874134.1;transl_table=11;extra_copy_number=0
tig00000001_pilon	Liftoff	gene	169634	170698	.	-	.	ID=gene-SGL_RS17140;Name=SGL_RS17140;gbkey=Gene;gene_biotype=protein_coding;locus_tag=SGL_RS17140;old_locus_tag=slr1452;coverage=0.999;sequence_ID=0.927;extra_copy_number=0;copy_num_ID=gene-SGL_RS17140_0
tig00000001_pilon	Liftoff	CDS	169634	170698	.	-	.	ID=cds-WP_010874133.1;Parent=gene-SGL_RS17140;Dbxref=GenBank:WP_010874133.1;Name=WP_010874133.1;gbkey=CDS;inference=COORDINATES: similar to AA sequence:RefSeq:WP_010874133.1;locus_tag=SGL_RS17140;product=sulfate ABC transporter substrate-binding protein;protein_id=WP_010874133.1;transl_table=11;extra_copy_number=0
tig00000001_pilon	Liftoff	gene	186998	187663	.	+	.	ID=gene-SGL_RS17135;Name=SGL_RS17135;gbkey=Gene;gene_biotype=protein_coding;locus_tag=SGL_RS17135;old_locus_tag=sll1367;coverage=0.846;sequence_ID=0.756;extra_copy_number=0;copy_num_ID=gene-SGL_RS17135_0
tig00000001_pilon	Liftoff	CDS	186998	187663	.	+	.	ID=cds-WP_010874132.1;Parent=gene-SGL_RS17135;Dbxref=GenBank:WP_010874132.1;Name=WP_010874132.1;gbkey=CDS;inference=COORDINATES: similar to AA sequence:RefSeq:WP_010874132.1;locus_tag=SGL_RS17135;product=Crp/Fnr family transcriptional regulator;protein_id=WP_010874132.1;transl_table=11;extra_copy_number=0
tig00000001_pilon	Liftoff	gene	187728	188515	.	-	.	ID=gene-SGL_RS17130;Name=SGL_RS17130;gbkey=Gene;gene_biotype=protein_coding;locus_tag=SGL_RS17130;old_locus_tag=slr1451;coverage=1.0;sequence_ID=0.967;extra_copy_number=0;copy_num_ID=gene-SGL_RS17130_0
tig00000001_pilon	Liftoff	CDS	187728	188515	.	-	.	ID=cds-WP_010874131.1;Parent=gene-SGL_RS17130;Dbxref=GenBank:WP_010874131.1;Name=WP_010874131.1;gbkey=CDS;inference=COORDINATES: similar to AA sequence:RefSeq:WP_010874131.1;locus_tag=SGL_RS17130;product=hypothetical protein;protein_id=WP_010874131.1;transl_table=11;extra_copy_number=0
tig00000001_pilon	Liftoff	gene	188591	189397	.	+	.	ID=gene-SGL_RS17125;Name=SGL_RS17125;gbkey=Gene;gene_biotype=protein_coding;locus_tag=SGL_RS17125;old_locus_tag=sll1329;coverage=1.0;sequence_ID=0.977;extra_copy_number=0;copy_num_ID=gene-SGL_RS17125_0
tig00000001_pilon	Liftoff	CDS	188591	189397	.	+	.	ID=cds-WP_014407159.1;Parent=gene-SGL_RS17125;Dbxref=GenBank:WP_014407159.1;Name=WP_014407159.1;gbkey=CDS;inference=COORDINATES: similar to AA sequence:RefSeq:WP_014407159.1;locus_tag=SGL_RS17125;product=inositol monophosphatase family protein;protein_id=WP_014407159.1;transl_table=11;extra_copy_number=0
tig00000001_pilon	Liftoff	gene	189727	190479	.	+	.	ID=gene-SGL_RS17120;Name=SGL_RS17120;gbkey=Gene;gene_biotype=protein_coding;locus_tag=SGL_RS17120;old_locus_tag=sll1330;coverage=1.0;sequence_ID=0.994;extra_copy_number=0;copy_num_ID=gene-SGL_RS17120_0
tig00000001_pilon	Liftoff	CDS	189727	190479	.	+	.	ID=cds-WP_010874129.1;Parent=gene-SGL_RS17120;Dbxref=GenBank:WP_010874129.1;Name=WP_010874129.1;Ontology_term=GO:0000160,GO:0006355,GO:0003677;gbkey=CDS;go_function=DNA binding|0003677||IEA;go_process=phosphorelay signal transduction system|0000160||IEA,regulation of DNA-templated transcription|0006355||IEA;inference=COORDINATES: similar to AA sequence:RefSeq:WP_010874129.1;locus_tag=SGL_RS17120;…
tig00000001_pilon	Liftoff	gene	190472	191887	.	-	.	ID=gene-SGL_RS17115;Name=SGL_RS17115;gbkey=Gene;gene_biotype=protein_coding;locus_tag=SGL_RS17115;old_locus_tag=slr1431;coverage=0.991;sequence_ID=0.976;extra_copy_number=0;copy_num_ID=gene-SGL_RS17115_0
tig00000001_pilon	Liftoff	CDS	190472	191887	.	-	.	ID=cds-WP_010874128.1;Parent=gene-SGL_RS17115;Dbxref=GenBank:WP_010874128.1;Name=WP_010874128.1;gbkey=CDS;inference=COORDINATES: similar to AA sequence:RefSeq:WP_010874128.1;locus_tag=SGL_RS17115;product=DUF3370 domain-containing protein;protein_id=WP_010874128.1;transl_table=11;extra_copy_number=0
tig00000001_pilon	Liftoff	gene	192081	192788	.	+	.	ID=gene-SGL_RS17110;Name=SGL_RS17110;gbkey=Gene;gene_biotype=protein_coding;locus_tag=SGL_RS17110;old_locus_tag=sll1333;coverage=1.0;sequence_ID=0.977;extra_copy_number=0;copy_num_ID=gene-SGL_RS17110_0
tig00000001_pilon	Liftoff	CDS	192081	192788	.	+	.	ID=cds-WP_010874127.1;Parent=gene-SGL_RS17110;Dbxref=GenBank:WP_010874127.1;Name=WP_010874127.1;gbkey=CDS;inference=COORDINATES: similar to AA sequence:RefSeq:WP_010874127.1;locus_tag=SGL_RS17110;product=hypothetical protein;protein_id=WP_010874127.1;transl_table=11;extra_copy_number=0
tig00000001_pilon	Liftoff	gene	192876	192961	.	+	.	ID=gene-SGL_RS17105;Name=SGL_RS17105;gbkey=Gene;gene_biotype=tRNA;locus_tag=SGL_RS17105;old_locus_tag=ST6803t39;coverage=1.0;sequence_ID=1.0;extra_copy_number=0;copy_num_ID=gene-SGL_RS17105_0
tig00000001_pilon	Liftoff	tRNA	192876	192961	.	+	.	ID=rna-SGL_RS17105;Parent=gene-SGL_RS17105;anticodon=(pos:complement(3292054..3292056));gbkey=tRNA;inference=COORDINATES: profile:tRNAscan-SE:2.0.12;locus_tag=SGL_RS17105;product=tRNA-Leu;extra_copy_number=0
tig00000001_pilon	Liftoff	exon	192876	192961	.	+	.	ID=exon-SGL_RS17105-1;Parent=rna-SGL_RS17105;anticodon=(pos:complement(3292054..3292056));gbkey=tRNA;inference=COORDINATES: profile:tRNAscan-SE:2.0.12;locus_tag=SGL_RS17105;product=tRNA-Leu;extra_copy_number=0
tig00000001_pilon	Liftoff	gene	192999	193862	.	-	.	ID=gene-SGL_RS17100;Name=SGL_RS17100;gbkey=Gene;gene_biotype=protein_coding;locus_tag=SGL_RS17100;old_locus_tag=slr1429;coverage=0.993;sequence_ID=0.965;extra_copy_number=0;copy_num_ID=gene-SGL_RS17100_0
tig00000001_pilon	Liftoff	CDS	192999	193862	.	-	.	ID=cds-WP_010874126.1;Parent=gene-SGL_RS17100;Dbxref=GenBank:WP_010874126.1;Name=WP_010874126.1;Ontology_term=GO:0008270;gbkey=CDS;go_function=zinc ion binding|0008270||IEA;inference=COORDINATES: similar to AA sequence:RefSeq:WP_010874126.1;locus_tag=SGL_RS17100;product=SWIM zinc finger family protein;protein_id=WP_010874126.1;transl_table=11;extra_copy_number=0
tig00000001_pilon	Liftoff	gene	194178	195701	.	+	.	ID=gene-SGL_RS17095;Name=SGL_RS17095;gbkey=Gene;gene_biotype=protein_coding;locus_tag=SGL_RS17095;old_locus_tag=sll1334;coverage=0.996;sequence_ID=0.972;extra_copy_number=0;copy_num_ID=gene-SGL_RS17095_0
tig00000001_pilon	Liftoff	CDS	194178	195701	.	+	.	ID=cds-WP_010874125.1;Parent=gene-SGL_RS17095;Dbxref=GenBank:WP_010874125.1;Name=WP_010874125.1;Ontology_term=GO:0005515;gbkey=CDS;go_function=protein binding|0005515||IEA;inference=COORDINATES: similar to AA sequence:RefSeq:WP_010874125.1;locus_tag=SGL_RS17095;product=GAF domain-containing protein;protein_id=WP_010874125.1;transl_table=11;extra_copy_number=0
tig00000001_pilon	Liftoff	gene	195693	197618	.	-	.	ID=gene-SGL_RS17090;Name=SGL_RS17090;gbkey=Gene;gene_biotype=protein_coding;locus_tag=SGL_RS17090;old_locus_tag=slr1428;coverage=1.0;sequence_ID=0.990;extra_copy_number=0;copy_num_ID=gene-SGL_RS17090_0
tig00000001_pilon	Liftoff	CDS	195693	197618	.	-	.	ID=cds-WP_228670065.1;Parent=gene-SGL_RS17090;Dbxref=GenBank:WP_228670065.1;Name=WP_228670065.1;gbkey=CDS;inference=COORDINATES: similar to AA sequence:RefSeq:WP_010874124.1;locus_tag=SGL_RS17090;product=GTPase family protein;protein_id=WP_228670065.1;transl_table=11;extra_copy_number=0
tig00000001_pilon	Liftoff	gene	197786	199903	.	+	.	ID=gene-SGL_RS17085;Name=SGL_RS17085;gbkey=Gene;gene_biotype=protein_coding;locus_tag=SGL_RS17085;old_locus_tag=sll1336;coverage=1.0;sequence_ID=0.985;extra_copy_number=0;copy_num_ID=gene-SGL_RS17085_0
tig00000001_pilon	Liftoff	CDS	197786	199903	.	+	.	ID=cds-WP_010874123.1;Parent=gene-SGL_RS17085;Dbxref=GenBank:WP_010874123.1;Name=WP_010874123.1;gbkey=CDS;inference=COORDINATES: similar to AA sequence:RefSeq:WP_010874123.1;locus_tag=SGL_RS17085;product=TIGR00300 family protein;protein_id=WP_010874123.1;transl_table=11;extra_copy_number=0
tig00000001_pilon	Liftoff	gene	200144	200665	.	+	.	ID=gene-SGL_RS17080;Name=SGL_RS17080;gbkey=Gene;gene_biotype=protein_coding;locus_tag=SGL_RS17080;old_locus_tag=sll1338;coverage=0.988;sequence_ID=0.965;extra_copy_number=0;copy_num_ID=gene-SGL_RS17080_0
tig00000001_pilon	Liftoff	CDS	200144	200665	.	+	.	ID=cds-WP_223211305.1;Parent=gene-SGL_RS17080;Dbxref=GenBank:WP_223211305.1;Name=WP_223211305.1;gbkey=CDS;inference=COORDINATES: similar to AA sequence:RefSeq:WP_010874122.1;locus_tag=SGL_RS17080;product=hypothetical protein;protein_id=WP_223211305.1;transl_table=11;extra_copy_number=0
tig00000001_pilon	Liftoff	gene	200783	201481	.	-	.	ID=gene-SGL_RS17075;Name=recR;gbkey=Gene;gene=recR;gene_biotype=protein_coding;locus_tag=SGL_RS17075;old_locus_tag=slr1426;coverage=1.0;sequence_ID=0.995;extra_copy_number=0;copy_num_ID=gene-SGL_RS17075_0
tig00000001_pilon	Liftoff	CDS	200783	201481	.	-	.	ID=cds-WP_010874121.1;Parent=gene-SGL_RS17075;Dbxref=GenBank:WP_010874121.1;Name=WP_010874121.1;Ontology_term=GO:0006281,GO:0006310;gbkey=CDS;gene=recR;go_process=DNA repair|0006281||IEA,DNA recombination|0006310||IEA;inference=COORDINATES: similar to AA sequence:RefSeq:WP_010874121.1;locus_tag=SGL_RS17075;product=recombination mediator RecR;protein_id=WP_010874121.1;transl_table=11;extra_copy_nu…
tig00000001_pilon	Liftoff	gene	201542	201844	.	+	.	ID=gene-SGL_RS17070;Name=SGL_RS17070;gbkey=Gene;gene_biotype=protein_coding;locus_tag=SGL_RS17070;old_locus_tag=sll1340;coverage=1.0;sequence_ID=1.0;extra_copy_number=0;copy_num_ID=gene-SGL_RS17070_0
tig00000001_pilon	Liftoff	CDS	201542	201844	.	+	.	ID=cds-WP_010874120.1;Parent=gene-SGL_RS17070;Dbxref=GenBank:WP_010874120.1;Name=WP_010874120.1;gbkey=CDS;inference=COORDINATES: similar to AA sequence:RefSeq:WP_010874120.1;locus_tag=SGL_RS17070;product=DUF3146 family protein;protein_id=WP_010874120.1;transl_table=11;extra_copy_number=0
tig00000001_pilon	Liftoff	gene	202035	202505	.	+	.	ID=gene-SGL_RS17065;Name=bfr;gbkey=Gene;gene=bfr;gene_biotype=protein_coding;locus_tag=SGL_RS17065;old_locus_tag=sll1341;coverage=1.0;sequence_ID=1.0;extra_copy_number=0;copy_num_ID=gene-SGL_RS17065_0
tig00000001_pilon	Liftoff	CDS	202035	202505	.	+	.	ID=cds-WP_010874119.1;Parent=gene-SGL_RS17065;Dbxref=GenBank:WP_010874119.1;Name=WP_010874119.1;Ontology_term=GO:0006880,GO:0004322,GO:0008199;gbkey=CDS;gene=bfr;go_function=ferroxidase activity|0004322||IEA,ferric iron binding|0008199||IEA;go_process=intracellular sequestering of iron ion|0006880||IEA;inference=COORDINATES: similar to AA sequence:RefSeq:WP_010874119.1;locus_tag=SGL_RS17065;produ…
tig00000001_pilon	Liftoff	gene	202640	202993	.	-	.	ID=gene-SGL_RS17060;Name=SGL_RS17060;gbkey=Gene;gene_biotype=protein_coding;locus_tag=SGL_RS17060;old_locus_tag=slr1425;coverage=1.0;sequence_ID=0.988;extra_copy_number=0;copy_num_ID=gene-SGL_RS17060_0
tig00000001_pilon	Liftoff	CDS	202640	202993	.	-	.	ID=cds-WP_010874118.1;Parent=gene-SGL_RS17060;Dbxref=GenBank:WP_010874118.1;Name=WP_010874118.1;gbkey=CDS;inference=COORDINATES: similar to AA sequence:RefSeq:WP_010874118.1;locus_tag=SGL_RS17060;product=hypothetical protein;protein_id=WP_010874118.1;transl_table=11;extra_copy_number=0
tig00000001_pilon	Liftoff	gene	203015	203970	.	-	.	ID=gene-SGL_RS17055;Name=murB;gbkey=Gene;gene=murB;gene_biotype=protein_coding;locus_tag=SGL_RS17055;old_locus_tag=slr1424;coverage=1.0;sequence_ID=0.993;extra_copy_number=0;copy_num_ID=gene-SGL_RS17055_0
tig00000001_pilon	Liftoff	CDS	203015	203970	.	-	.	ID=cds-WP_010874117.1;Parent=gene-SGL_RS17055;Dbxref=GenBank:WP_010874117.1;Name=WP_010874117.1;Ontology_term=GO:0009252,GO:0008762;gbkey=CDS;gene=murB;go_function=UDP-N-acetylmuramate dehydrogenase activity|0008762||IEA;go_process=peptidoglycan biosynthetic process|0009252||IEA;inference=COORDINATES: similar to AA sequence:RefSeq:WP_010874117.1;locus_tag=SGL_RS17055;product=UDP-N-acetylmuramate …
tig00000001_pilon	Liftoff	gene	204042	205559	.	-	.	ID=gene-SGL_RS17050;Name=murC;gbkey=Gene;gene=murC;gene_biotype=protein_coding;locus_tag=SGL_RS17050;old_locus_tag=slr1423;coverage=1.0;sequence_ID=0.988;extra_copy_number=0;copy_num_ID=gene-SGL_RS17050_0
tig00000001_pilon	Liftoff	CDS	204042	205559	.	-	.	ID=cds-WP_010874116.1;Parent=gene-SGL_RS17050;Dbxref=GenBank:WP_010874116.1;Name=WP_010874116.1;Ontology_term=GO:0009252,GO:0008763;gbkey=CDS;gene=murC;go_function=UDP-N-acetylmuramate-L-alanine ligase activity|0008763||IEA;go_process=peptidoglycan biosynthetic process|0009252||IEA;inference=COORDINATES: similar to AA sequence:RefSeq:WP_010874116.1;locus_tag=SGL_RS17050;product=UDP-N-acetylmurama…
tig00000001_pilon	Liftoff	gene	205814	206827	.	+	.	ID=gene-SGL_RS17045;Name=SGL_RS17045;gbkey=Gene;gene_biotype=protein_coding;locus_tag=SGL_RS17045;old_locus_tag=sll1342;coverage=1.0;sequence_ID=0.990;extra_copy_number=0;copy_num_ID=gene-SGL_RS17045_0
tig00000001_pilon	Liftoff	CDS	205814	206827	.	+	.	ID=cds-WP_010874115.1;Parent=gene-SGL_RS17045;Dbxref=GenBank:WP_010874115.1;Name=WP_010874115.1;gbkey=CDS;inference=COORDINATES: similar to AA sequence:RefSeq:WP_010874115.1;locus_tag=SGL_RS17045;product=type I glyceraldehyde-3-phosphate dehydrogenase;protein_id=WP_010874115.1;transl_table=11;extra_copy_number=0
tig00000001_pilon	Liftoff	gene	207024	209591	.	+	.	ID=gene-SGL_RS17040;Name=SGL_RS17040;gbkey=Gene;gene_biotype=protein_coding;locus_tag=SGL_RS17040;old_locus_tag=sll1343;coverage=0.983;sequence_ID=0.941;extra_copy_number=0;copy_num_ID=gene-SGL_RS17040_0
tig00000001_pilon	Liftoff	CDS	207024	209591	.	+	.	ID=cds-WP_010874114.1;Parent=gene-SGL_RS17040;Dbxref=GenBank:WP_010874114.1;Name=WP_010874114.1;gbkey=CDS;inference=COORDINATES: similar to AA sequence:RefSeq:WP_010874114.1;locus_tag=SGL_RS17040;product=M1 family metallopeptidase;protein_id=WP_010874114.1;transl_table=11;extra_copy_number=0
tig00000001_pilon	Liftoff	gene	211203	211421	.	-	.	ID=gene-SGL_RS17030;Name=SGL_RS17030;gbkey=Gene;gene_biotype=protein_coding;locus_tag=SGL_RS17030;coverage=1.0;sequence_ID=0.904;extra_copy_number=0;copy_num_ID=gene-SGL_RS17030_0
tig00000001_pilon	Liftoff	CDS	211203	211421	.	-	.	ID=cds-WP_041425871.1;Parent=gene-SGL_RS17030;Dbxref=GenBank:WP_041425871.1;Name=WP_041425871.1;gbkey=CDS;inference=COORDINATES: ab initio prediction:GeneMarkS-2+;locus_tag=SGL_RS17030;product=hypothetical protein;protein_id=WP_041425871.1;transl_table=11;extra_copy_number=0
tig00000001_pilon	Liftoff	gene	211418	211741	.	-	.	ID=gene-SGL_RS17025;Name=SGL_RS17025;gbkey=Gene;gene_biotype=protein_coding;locus_tag=SGL_RS17025;old_locus_tag=slr1421;coverage=1.0;sequence_ID=0.996;extra_copy_number=0;copy_num_ID=gene-SGL_RS17025_0
tig00000001_pilon	Liftoff	CDS	211418	211741	.	-	.	ID=cds-WP_010874112.1;Parent=gene-SGL_RS17025;Dbxref=GenBank:WP_010874112.1;Name=WP_010874112.1;gbkey=CDS;inference=COORDINATES: similar to AA sequence:RefSeq:WP_010874112.1;locus_tag=SGL_RS17025;product=DUF4258 domain-containing protein;protein_id=WP_010874112.1;transl_table=11;extra_copy_number=0
tig00000001_pilon	Liftoff	gene	211770	211925	.	-	.	ID=gene-SGL_RS17020;Name=SGL_RS17020;gbkey=Gene;gene_biotype=protein_coding;locus_tag=SGL_RS17020;coverage=1.0;sequence_ID=0.961;extra_copy_number=0;copy_num_ID=gene-SGL_RS17020_0
tig00000001_pilon	Liftoff	CDS	211770	211925	.	-	.	ID=cds-WP_071822676.1;Parent=gene-SGL_RS17020;Dbxref=GenBank:WP_071822676.1;Name=WP_071822676.1;gbkey=CDS;inference=COORDINATES: similar to AA sequence:RefSeq:WP_015230311.1;locus_tag=SGL_RS17020;product=type II toxin-antitoxin system HicB family antitoxin;protein_id=WP_071822676.1;transl_table=11;extra_copy_number=0
tig00000001_pilon	Liftoff	gene	211991	213268	.	-	.	ID=gene-SGL_RS17015;Name=SGL_RS17015;gbkey=Gene;gene_biotype=protein_coding;locus_tag=SGL_RS17015;old_locus_tag=slr1420;coverage=0.999;sequence_ID=0.917;extra_copy_number=0;copy_num_ID=gene-SGL_RS17015_0
tig00000001_pilon	Liftoff	CDS	211991	213268	.	-	.	ID=cds-WP_010874111.1;Parent=gene-SGL_RS17015;Dbxref=GenBank:WP_010874111.1;Name=WP_010874111.1;gbkey=CDS;inference=COORDINATES: similar to AA sequence:RefSeq:WP_010874111.1;locus_tag=SGL_RS17015;product=FGGY-family carbohydrate kinase;protein_id=WP_010874111.1;transl_table=11;extra_copy_number=0
tig00000001_pilon	Liftoff	gene	213255	213734	.	-	.	ID=gene-SGL_RS17010;Name=SGL_RS17010;gbkey=Gene;gene_biotype=protein_coding;locus_tag=SGL_RS17010;old_locus_tag=slr1419;coverage=1.0;sequence_ID=0.964;extra_copy_number=0;copy_num_ID=gene-SGL_RS17010_0
tig00000001_pilon	Liftoff	CDS	213255	213734	.	-	.	ID=cds-WP_010874110.1;Parent=gene-SGL_RS17010;Dbxref=GenBank:WP_010874110.1;Name=WP_010874110.1;gbkey=CDS;inference=COORDINATES: similar to AA sequence:RefSeq:WP_010874110.1;locus_tag=SGL_RS17010;product=SufE family protein;protein_id=WP_010874110.1;transl_table=11;extra_copy_number=0
tig00000001_pilon	Liftoff	gene	213837	214982	.	-	.	ID=gene-SGL_RS17005;Name=SGL_RS17005;gbkey=Gene;gene_biotype=protein_coding;locus_tag=SGL_RS17005;old_locus_tag=slr1418;coverage=1.0;sequence_ID=0.967;extra_copy_number=0;copy_num_ID=gene-SGL_RS17005_0
tig00000001_pilon	Liftoff	CDS	213837	214982	.	-	.	ID=cds-WP_010874109.1;Parent=gene-SGL_RS17005;Dbxref=GenBank:WP_010874109.1;Name=WP_010874109.1;gbkey=CDS;inference=COORDINATES: similar to AA sequence:RefSeq:WP_010874109.1;locus_tag=SGL_RS17005;product=quinone-dependent dihydroorotate dehydrogenase;protein_id=WP_010874109.1;transl_table=11;extra_copy_number=0
tig00000001_pilon	Liftoff	gene	215237	216355	.	+	.	ID=gene-SGL_RS17000;Name=nuoH;gbkey=Gene;gene=nuoH;gene_biotype=protein_coding;locus_tag=SGL_RS17000;old_locus_tag=sll0519;coverage=1.0;sequence_ID=0.995;extra_copy_number=0;copy_num_ID=gene-SGL_RS17000_0
tig00000001_pilon	Liftoff	CDS	215237	216355	.	+	.	ID=cds-WP_010874108.1;Parent=gene-SGL_RS17000;Dbxref=GenBank:WP_010874108.1;Name=WP_010874108.1;gbkey=CDS;gene=nuoH;inference=COORDINATES: similar to AA sequence:RefSeq:WP_012306554.1;locus_tag=SGL_RS17000;product=NADH-quinone oxidoreductase subunit NuoH;protein_id=WP_010874108.1;transl_table=11;extra_copy_number=0
tig00000001_pilon	Liftoff	gene	216485	217066	.	+	.	ID=gene-SGL_RS16995;Name=ndhI;gbkey=Gene;gene=ndhI;gene_biotype=protein_coding;locus_tag=SGL_RS16995;old_locus_tag=sll0520;coverage=1.0;sequence_ID=0.938;extra_copy_number=0;copy_num_ID=gene-SGL_RS16995_0
tig00000001_pilon	Liftoff	CDS	216485	217066	.	+	.	ID=cds-WP_010874107.1;Parent=gene-SGL_RS16995;Dbxref=GenBank:WP_010874107.1;Name=WP_010874107.1;Ontology_term=GO:0019684,GO:0031679,GO:0009507,GO:0030964;gbkey=CDS;gene=ndhI;go_component=chloroplast|0009507||IEA,NADH dehydrogenase complex|0030964||IEA;go_function=NADH dehydrogenase (plastoquinone) activity|0031679||IEA;go_process=photosynthesis, light reaction|0019684||IEA;inference=COORDINATES: …
tig00000001_pilon	Liftoff	gene	217161	217757	.	+	.	ID=gene-SGL_RS16990;Name=SGL_RS16990;gbkey=Gene;gene_biotype=protein_coding;locus_tag=SGL_RS16990;old_locus_tag=sll0521;coverage=1.0;sequence_ID=0.978;extra_copy_number=0;copy_num_ID=gene-SGL_RS16990_0
tig00000001_pilon	Liftoff	CDS	217161	217757	.	+	.	ID=cds-WP_010874106.1;Parent=gene-SGL_RS16990;Dbxref=GenBank:WP_010874106.1;Name=WP_010874106.1;gbkey=CDS;inference=COORDINATES: similar to AA sequence:RefSeq:WP_010874106.1;locus_tag=SGL_RS16990;product=NADH-quinone oxidoreductase subunit J;protein_id=WP_010874106.1;transl_table=11;extra_copy_number=0
tig00000001_pilon	Liftoff	gene	217903	218208	.	+	.	ID=gene-SGL_RS16985;Name=nuoK;gbkey=Gene;gene=nuoK;gene_biotype=protein_coding;locus_tag=SGL_RS16985;old_locus_tag=sll0522;coverage=1.0;sequence_ID=0.977;extra_copy_number=0;copy_num_ID=gene-SGL_RS16985_0
tig00000001_pilon	Liftoff	CDS	217903	218208	.	+	.	ID=cds-WP_197525966.1;Parent=gene-SGL_RS16985;Dbxref=GenBank:WP_197525966.1;Name=WP_197525966.1;Ontology_term=GO:0042773,GO:0016651;gbkey=CDS;gene=nuoK;go_function=oxidoreductase activity, acting on NAD(P)H|0016651||IEA;go_process=ATP synthesis coupled electron transport|0042773||IEA;inference=COORDINATES: similar to AA sequence:RefSeq:WP_011056517.1;locus_tag=SGL_RS16985;product=NADH-quinone oxi…
tig00000001_pilon	Liftoff	gene	218430	221162	.	-	.	ID=gene-SGL_RS16980;Name=valS;gbkey=Gene;gene=valS;gene_biotype=protein_coding;locus_tag=SGL_RS16980;old_locus_tag=slr0557;coverage=0.999;sequence_ID=0.974;extra_copy_number=0;copy_num_ID=gene-SGL_RS16980_0
tig00000001_pilon	Liftoff	CDS	218430	221162	.	-	.	ID=cds-WP_010874104.1;Parent=gene-SGL_RS16980;Dbxref=GenBank:WP_010874104.1;Name=WP_010874104.1;Ontology_term=GO:0006438,GO:0004832,GO:0005737;gbkey=CDS;gene=valS;go_component=cytoplasm|0005737||IEA;go_function=valine-tRNA ligase activity|0004832||IEA;go_process=valyl-tRNA aminoacylation|0006438||IEA;inference=COORDINATES: similar to AA sequence:RefSeq:WP_010874104.1;locus_tag=SGL_RS16980;product…
tig00000001_pilon	Liftoff	gene	221290	222620	.	+	.	ID=gene-SGL_RS16975;Name=SGL_RS16975;gbkey=Gene;gene_biotype=protein_coding;locus_tag=SGL_RS16975;old_locus_tag=sll0524;coverage=0.990;sequence_ID=0.962;extra_copy_number=0;copy_num_ID=gene-SGL_RS16975_0
tig00000001_pilon	Liftoff	CDS	221290	222620	.	+	.	ID=cds-WP_010874103.1;Parent=gene-SGL_RS16975;Dbxref=GenBank:WP_010874103.1;Name=WP_010874103.1;gbkey=CDS;inference=COORDINATES: similar to AA sequence:RefSeq:WP_010874103.1;locus_tag=SGL_RS16975;product=FIST C-terminal domain-containing protein;protein_id=WP_010874103.1;transl_table=11;extra_copy_number=0
tig00000001_pilon	Liftoff	gene	224470	225126	.	-	.	ID=gene-SGL_RS16960;Name=SGL_RS16960;gbkey=Gene;gene_biotype=protein_coding;locus_tag=SGL_RS16960;old_locus_tag=slr0556;coverage=1.0;sequence_ID=0.984;extra_copy_number=0;copy_num_ID=gene-SGL_RS16960_0
tig00000001_pilon	Liftoff	CDS	224470	225126	.	-	.	ID=cds-WP_010874100.1;Parent=gene-SGL_RS16960;Dbxref=GenBank:WP_010874100.1;Name=WP_010874100.1;Ontology_term=GO:0030170;gbkey=CDS;go_function=pyridoxal phosphate binding|0030170||IEA;inference=COORDINATES: similar to AA sequence:RefSeq:WP_010874100.1;locus_tag=SGL_RS16960;product=YggS family pyridoxal phosphate-dependent enzyme;protein_id=WP_010874100.1;transl_table=11;extra_copy_number=0
tig00000001_pilon	Liftoff	gene	225258	226397	.	+	.	ID=gene-SGL_RS16955;Name=SGL_RS16955;gbkey=Gene;gene_biotype=protein_coding;locus_tag=SGL_RS16955;old_locus_tag=sll0528;coverage=1.0;sequence_ID=0.961;extra_copy_number=0;copy_num_ID=gene-SGL_RS16955_0
tig00000001_pilon	Liftoff	CDS	225258	226397	.	+	.	ID=cds-WP_010874099.1;Parent=gene-SGL_RS16955;Dbxref=GenBank:WP_010874099.1;Name=WP_010874099.1;gbkey=CDS;inference=COORDINATES: similar to AA sequence:RefSeq:WP_010874099.1;locus_tag=SGL_RS16955;product=site-2 protease family protein;protein_id=WP_010874099.1;transl_table=11;extra_copy_number=0
tig00000001_pilon	Liftoff	gene	226646	228843	.	+	.	ID=gene-SGL_RS16950;Name=SGL_RS16950;gbkey=Gene;gene_biotype=protein_coding;locus_tag=SGL_RS16950;old_locus_tag=sll0529;coverage=1.0;sequence_ID=0.982;extra_copy_number=0;copy_num_ID=gene-SGL_RS16950_0
tig00000001_pilon	Liftoff	CDS	226646	228843	.	+	.	ID=cds-WP_010874098.1;Parent=gene-SGL_RS16950;Dbxref=GenBank:WP_010874098.1;Name=WP_010874098.1;gbkey=CDS;inference=COORDINATES: similar to AA sequence:RefSeq:WP_010874098.1;locus_tag=SGL_RS16950;product=phosphoketolase;protein_id=WP_010874098.1;transl_table=11;extra_copy_number=0
tig00000001_pilon	Liftoff	gene	228865	231936	.	-	.	ID=gene-SGL_RS16945;Name=SGL_RS16945;gbkey=Gene;gene_biotype=protein_coding;locus_tag=SGL_RS16945;old_locus_tag=slr0554;coverage=1.0;sequence_ID=0.986;extra_copy_number=0;copy_num_ID=gene-SGL_RS16945_0
tig00000001_pilon	Liftoff	CDS	228865	231936	.	-	.	ID=cds-WP_199303503.1;Parent=gene-SGL_RS16945;Dbxref=GenBank:WP_199303503.1;Name=WP_199303503.1;gbkey=CDS;inference=COORDINATES: similar to AA sequence:RefSeq:WP_010874097.1;locus_tag=SGL_RS16945;product=DUF3854 domain-containing protein;protein_id=WP_199303503.1;transl_table=11;extra_copy_number=0
tig00000001_pilon	Liftoff	gene	235047	235658	.	-	.	ID=gene-SGL_RS16940;Name=coaE;gbkey=Gene;gene=coaE;gene_biotype=protein_coding;locus_tag=SGL_RS16940;old_locus_tag=slr0553;coverage=0.998;sequence_ID=0.959;extra_copy_number=0;copy_num_ID=gene-SGL_RS16940_0
tig00000001_pilon	Liftoff	CDS	235047	235658	.	-	.	ID=cds-WP_010874096.1;Parent=gene-SGL_RS16940;Dbxref=GenBank:WP_010874096.1;Name=WP_010874096.1;Note=Dephospho-CoA kinase (CoaE) performs the final step in coenzyme A biosynthesis.;Ontology_term=GO:0015937,GO:0004140,GO:0005737;gbkey=CDS;gene=coaE;go_component=cytoplasm|0005737||IEA;go_function=dephospho-CoA kinase activity|0004140||IEA;go_process=coenzyme A biosynthetic process|0015937||IEA;infe…
tig00000001_pilon	Liftoff	gene	235741	236475	.	-	.	ID=gene-SGL_RS16935;Name=SGL_RS16935;gbkey=Gene;gene_biotype=protein_coding;locus_tag=SGL_RS16935;old_locus_tag=slr0552;coverage=1.0;sequence_ID=0.993;extra_copy_number=0;copy_num_ID=gene-SGL_RS16935_0
tig00000001_pilon	Liftoff	CDS	235741	236475	.	-	.	ID=cds-WP_010874095.1;Parent=gene-SGL_RS16935;Dbxref=GenBank:WP_010874095.1;Name=WP_010874095.1;gbkey=CDS;inference=COORDINATES: similar to AA sequence:RefSeq:WP_010874095.1;locus_tag=SGL_RS16935;product=hypothetical protein;protein_id=WP_010874095.1;transl_table=11;extra_copy_number=0
tig00000001_pilon	Liftoff	gene	236560	238482	.	-	.	ID=gene-SGL_RS16930;Name=SGL_RS16930;gbkey=Gene;gene_biotype=protein_coding;locus_tag=SGL_RS16930;old_locus_tag=slr0551;coverage=1.0;sequence_ID=0.991;extra_copy_number=0;copy_num_ID=gene-SGL_RS16930_0
tig00000001_pilon	Liftoff	CDS	236560	238482	.	-	.	ID=cds-WP_010874094.1;Parent=gene-SGL_RS16930;Dbxref=GenBank:WP_010874094.1;Name=WP_010874094.1;Ontology_term=GO:0003723,GO:0004540,GO:0008270;gbkey=CDS;go_function=RNA binding|0003723||IEA,ribonuclease activity|0004540||IEA,zinc ion binding|0008270||IEA;inference=COORDINATES: similar to AA sequence:RefSeq:WP_010874094.1;locus_tag=SGL_RS16930;product=ribonuclease J;protein_id=WP_010874094.1;trans…
tig00000001_pilon	Liftoff	gene	239176	240081	.	-	.	ID=gene-SGL_RS16925;Name=dapA;gbkey=Gene;gene=dapA;gene_biotype=protein_coding;locus_tag=SGL_RS16925;old_locus_tag=slr0550;coverage=1.0;sequence_ID=0.985;extra_copy_number=0;copy_num_ID=gene-SGL_RS16925_0
tig00000001_pilon	Liftoff	CDS	239176	240081	.	-	.	ID=cds-WP_010874093.1;Parent=gene-SGL_RS16925;Dbxref=GenBank:WP_010874093.1;Name=WP_010874093.1;Ontology_term=GO:0009089,GO:0008840;gbkey=CDS;gene=dapA;go_function=4-hydroxy-tetrahydrodipicolinate synthase activity|0008840||IEA;go_process=lysine biosynthetic process via diaminopimelate|0009089||IEA;inference=COORDINATES: similar to AA sequence:RefSeq:WP_010874093.1;locus_tag=SGL_RS16925;product=4…
tig00000001_pilon	Liftoff	gene	240141	241157	.	-	.	ID=gene-SGL_RS16920;Name=SGL_RS16920;gbkey=Gene;gene_biotype=protein_coding;locus_tag=SGL_RS16920;old_locus_tag=slr0549;coverage=1.0;sequence_ID=0.985;extra_copy_number=0;copy_num_ID=gene-SGL_RS16920_0
tig00000001_pilon	Liftoff	CDS	240141	241157	.	-	.	ID=cds-WP_010874092.1;Parent=gene-SGL_RS16920;Dbxref=GenBank:WP_010874092.1;Name=WP_010874092.1;Ontology_term=GO:0008652,GO:0004073,GO:0016620,GO:0051287;gbkey=CDS;go_function=aspartate-semialdehyde dehydrogenase activity|0004073||IEA,oxidoreductase activity, acting on the aldehyde or oxo group of donors, NAD or NADP as acceptor|0016620||IEA,NAD binding|0051287||IEA;go_process=amino acid biosynth…
tig00000001_pilon	Liftoff	gene	241652	243064	.	+	.	ID=gene-SGL_RS16915;Name=tig;gbkey=Gene;gene=tig;gene_biotype=protein_coding;locus_tag=SGL_RS16915;old_locus_tag=sll0533;coverage=0.997;sequence_ID=0.988;extra_copy_number=0;copy_num_ID=gene-SGL_RS16915_0
tig00000001_pilon	Liftoff	CDS	241652	243064	.	+	.	ID=cds-WP_010874091.1;Parent=gene-SGL_RS16915;Dbxref=GenBank:WP_010874091.1;Name=WP_010874091.1;Ontology_term=GO:0051083,GO:0003755,GO:0051082,GO:0005854;gbkey=CDS;gene=tig;go_component=nascent polypeptide-associated complex|0005854||IEA;go_function=peptidyl-prolyl cis-trans isomerase activity|0003755||IEA,unfolded protein binding|0051082||IEA;go_process='de novo' cotranslational protein folding|…
tig00000001_pilon	Liftoff	gene	243079	243234	.	-	.	ID=gene-SGL_RS19495;Name=SGL_RS19495;gbkey=Gene;gene_biotype=protein_coding;locus_tag=SGL_RS19495;coverage=0.993;sequence_ID=0.942;extra_copy_number=0;copy_num_ID=gene-SGL_RS19495_0
tig00000001_pilon	Liftoff	CDS	243079	243234	.	-	.	ID=cds-WP_158299085.1;Parent=gene-SGL_RS19495;Dbxref=GenBank:WP_158299085.1;Name=WP_158299085.1;gbkey=CDS;inference=COORDINATES: ab initio prediction:GeneMarkS-2+;locus_tag=SGL_RS19495;product=hypothetical protein;protein_id=WP_158299085.1;transl_table=11;extra_copy_number=0
tig00000001_pilon	Liftoff	gene	243363	244043	.	+	.	ID=gene-SGL_RS16910;Name=clpP;gbkey=Gene;gene=clpP;gene_biotype=protein_coding;locus_tag=SGL_RS16910;old_locus_tag=sll0534;coverage=1.0;sequence_ID=0.994;extra_copy_number=0;copy_num_ID=gene-SGL_RS16910_0
tig00000001_pilon	Liftoff	CDS	243363	244043	.	+	.	ID=cds-WP_010874090.1;Parent=gene-SGL_RS16910;Dbxref=GenBank:WP_010874090.1;Name=WP_010874090.1;Ontology_term=GO:0006508,GO:0004176,GO:0004252,GO:0009368;gbkey=CDS;gene=clpP;go_component=endopeptidase Clp complex|0009368||IEA;go_function=ATP-dependent peptidase activity|0004176||IEA,serine-type endopeptidase activity|0004252||IEA;go_process=proteolysis|0006508||IEA;inference=COORDINATES: similar …
tig00000001_pilon	Liftoff	gene	244048	245385	.	+	.	ID=gene-SGL_RS16905;Name=clpX;gbkey=Gene;gene=clpX;gene_biotype=protein_coding;locus_tag=SGL_RS16905;old_locus_tag=sll0535;coverage=1.0;sequence_ID=0.991;extra_copy_number=0;copy_num_ID=gene-SGL_RS16905_0
tig00000001_pilon	Liftoff	CDS	244048	245385	.	+	.	ID=cds-WP_010874089.1;Parent=gene-SGL_RS16905;Dbxref=GenBank:WP_010874089.1;Name=WP_010874089.1;Ontology_term=GO:0006508,GO:0004252,GO:0005524,GO:0051082,GO:0009368;gbkey=CDS;gene=clpX;go_component=endopeptidase Clp complex|0009368||IEA;go_function=serine-type endopeptidase activity|0004252||IEA,ATP binding|0005524||IEA,unfolded protein binding|0051082||IEA;go_process=proteolysis|0006508||IEA;inf…
tig00000001_pilon	Liftoff	gene	246183	247253	.	+	.	ID=gene-SGL_RS16900;Name=SGL_RS16900;gbkey=Gene;gene_biotype=protein_coding;locus_tag=SGL_RS16900;old_locus_tag=sll0536;coverage=1.0;sequence_ID=0.993;extra_copy_number=0;copy_num_ID=gene-SGL_RS16900_0
tig00000001_pilon	Liftoff	CDS	246183	247253	.	+	.	ID=cds-WP_010874088.1;Parent=gene-SGL_RS16900;Dbxref=GenBank:WP_010874088.1;Name=WP_010874088.1;gbkey=CDS;inference=COORDINATES: similar to AA sequence:RefSeq:WP_010874088.1;locus_tag=SGL_RS16900;product=potassium channel protein;protein_id=WP_010874088.1;transl_table=11;extra_copy_number=0
tig00000001_pilon	Liftoff	gene	247250	248875	.	+	.	ID=gene-SGL_RS16895;Name=SGL_RS16895;gbkey=Gene;gene_biotype=protein_coding;locus_tag=SGL_RS16895;old_locus_tag=sll0537;coverage=1.0;sequence_ID=0.980;extra_copy_number=0;copy_num_ID=gene-SGL_RS16895_0
tig00000001_pilon	Liftoff	CDS	247250	248875	.	+	.	ID=cds-WP_010874087.1;Parent=gene-SGL_RS16895;Dbxref=GenBank:WP_010874087.1;Name=WP_010874087.1;gbkey=CDS;inference=COORDINATES: similar to AA sequence:RefSeq:WP_010874087.1;locus_tag=SGL_RS16895;product=ammonium transporter;protein_id=WP_010874087.1;transl_table=11;extra_copy_number=0
tig00000001_pilon	Liftoff	gene	248896	249783	.	-	.	ID=gene-SGL_RS16890;Name=trpC;gbkey=Gene;gene=trpC;gene_biotype=protein_coding;locus_tag=SGL_RS16890;old_locus_tag=slr0546;coverage=1.0;sequence_ID=0.968;extra_copy_number=0;copy_num_ID=gene-SGL_RS16890_0
tig00000001_pilon	Liftoff	CDS	248896	249783	.	-	.	ID=cds-WP_010874086.1;Parent=gene-SGL_RS16890;Dbxref=GenBank:WP_010874086.1;Name=WP_010874086.1;Ontology_term=GO:0006568,GO:0004425;gbkey=CDS;gene=trpC;go_function=indole-3-glycerol-phosphate synthase activity|0004425||IEA;go_process=tryptophan metabolic process|0006568||IEA;inference=COORDINATES: similar to AA sequence:RefSeq:WP_010874086.1;locus_tag=SGL_RS16890;product=indole-3-glycerol phospha…
tig00000001_pilon	Liftoff	gene	249948	250079	.	+	.	ID=gene-SGL_RS20195;Name=SGL_RS20195;gbkey=Gene;gene_biotype=protein_coding;locus_tag=SGL_RS20195;coverage=1.0;sequence_ID=0.992;extra_copy_number=0;copy_num_ID=gene-SGL_RS20195_0
tig00000001_pilon	Liftoff	CDS	249948	250079	.	+	.	ID=cds-WP_255345223.1;Parent=gene-SGL_RS20195;Dbxref=GenBank:WP_255345223.1;Name=WP_255345223.1;gbkey=CDS;inference=COORDINATES: ab initio prediction:GeneMarkS-2+;locus_tag=SGL_RS20195;product=hypothetical protein;protein_id=WP_255345223.1;transl_table=11;extra_copy_number=0
tig00000001_pilon	Liftoff	gene	250216	251091	.	+	.	ID=gene-SGL_RS16880;Name=SGL_RS16880;gbkey=Gene;gene_biotype=protein_coding;locus_tag=SGL_RS16880;old_locus_tag=sll0895;coverage=1.0;sequence_ID=0.962;extra_copy_number=0;copy_num_ID=gene-SGL_RS16880_0
tig00000001_pilon	Liftoff	CDS	250216	251091	.	+	.	ID=cds-WP_010874085.1;Parent=gene-SGL_RS16880;Dbxref=GenBank:WP_010874085.1;Name=WP_010874085.1;gbkey=CDS;inference=COORDINATES: similar to AA sequence:RefSeq:WP_010874085.1;locus_tag=SGL_RS16880;product=3'(2'),5'-bisphosphate nucleotidase CysQ;protein_id=WP_010874085.1;transl_table=11;extra_copy_number=0
tig00000001_pilon	Liftoff	gene	251106	251609	.	+	.	ID=gene-SGL_RS16875;Name=SGL_RS16875;gbkey=Gene;gene_biotype=protein_coding;locus_tag=SGL_RS16875;old_locus_tag=sll0896;coverage=1.0;sequence_ID=0.966;extra_copy_number=0;copy_num_ID=gene-SGL_RS16875_0
tig00000001_pilon	Liftoff	CDS	251106	251609	.	+	.	ID=cds-WP_010874084.1;Parent=gene-SGL_RS16875;Dbxref=GenBank:WP_010874084.1;Name=WP_010874084.1;gbkey=CDS;inference=COORDINATES: similar to AA sequence:RefSeq:WP_010874084.1;locus_tag=SGL_RS16875;product=crossover junction endodeoxyribonuclease RuvC;protein_id=WP_010874084.1;transl_table=11;extra_copy_number=0
tig00000001_pilon	Liftoff	gene	251716	252849	.	+	.	ID=gene-SGL_RS16870;Name=dnaJ;gbkey=Gene;gene=dnaJ;gene_biotype=protein_coding;locus_tag=SGL_RS16870;old_locus_tag=sll0897;coverage=1.0;sequence_ID=0.970;extra_copy_number=0;copy_num_ID=gene-SGL_RS16870_0
tig00000001_pilon	Liftoff	CDS	251716	252849	.	+	.	ID=cds-WP_010874083.1;Parent=gene-SGL_RS16870;Dbxref=GenBank:WP_010874083.1;Name=WP_010874083.1;gbkey=CDS;gene=dnaJ;inference=COORDINATES: similar to AA sequence:RefSeq:WP_010874083.1;locus_tag=SGL_RS16870;product=molecular chaperone DnaJ;protein_id=WP_010874083.1;transl_table=11;extra_copy_number=0
tig00000001_pilon	Liftoff	gene	252846	253100	.	+	.	ID=gene-SGL_RS16865;Name=SGL_RS16865;gbkey=Gene;gene_biotype=protein_coding;locus_tag=SGL_RS16865;old_locus_tag=ssl1707;coverage=1.0;sequence_ID=0.980;extra_copy_number=0;copy_num_ID=gene-SGL_RS16865_0
tig00000001_pilon	Liftoff	CDS	252846	253100	.	+	.	ID=cds-WP_010874082.1;Parent=gene-SGL_RS16865;Dbxref=GenBank:WP_010874082.1;Name=WP_010874082.1;gbkey=CDS;inference=COORDINATES: similar to AA sequence:RefSeq:WP_010874082.1;locus_tag=SGL_RS16865;product=sulfurtransferase TusA family protein;protein_id=WP_010874082.1;transl_table=11;extra_copy_number=0
tig00000001_pilon	Liftoff	gene	253119	254228	.	+	.	ID=gene-SGL_RS16860;Name=rsgA;gbkey=Gene;gene=rsgA;gene_biotype=protein_coding;locus_tag=SGL_RS16860;old_locus_tag=sll0898;coverage=1.0;sequence_ID=0.980;extra_copy_number=0;copy_num_ID=gene-SGL_RS16860_0
tig00000001_pilon	Liftoff	CDS	253119	254228	.	+	.	ID=cds-WP_010874081.1;Parent=gene-SGL_RS16860;Dbxref=GenBank:WP_010874081.1;Name=WP_010874081.1;gbkey=CDS;gene=rsgA;inference=COORDINATES: similar to AA sequence:RefSeq:WP_010874081.1;locus_tag=SGL_RS16860;product=small ribosomal subunit biogenesis GTPase RsgA;protein_id=WP_010874081.1;transl_table=11;extra_copy_number=0
tig00000001_pilon	Liftoff	gene	254294	254545	.	-	.	ID=gene-SGL_RS16855;Name=SGL_RS16855;gbkey=Gene;gene_biotype=protein_coding;locus_tag=SGL_RS16855;old_locus_tag=ssr1562;coverage=1.0;sequence_ID=0.996;extra_copy_number=0;copy_num_ID=gene-SGL_RS16855_0
tig00000001_pilon	Liftoff	CDS	254294	254545	.	-	.	ID=cds-WP_010874080.1;Parent=gene-SGL_RS16855;Dbxref=GenBank:WP_010874080.1;Name=WP_010874080.1;gbkey=CDS;inference=COORDINATES: similar to AA sequence:RefSeq:WP_010874080.1;locus_tag=SGL_RS16855;product=DUF4327 family protein;protein_id=WP_010874080.1;transl_table=11;extra_copy_number=0
tig00000001_pilon	Liftoff	gene	254788	256158	.	+	.	ID=gene-SGL_RS16850;Name=glmU;gbkey=Gene;gene=glmU;gene_biotype=protein_coding;locus_tag=SGL_RS16850;old_locus_tag=sll0899;coverage=1.0;sequence_ID=0.975;extra_copy_number=0;copy_num_ID=gene-SGL_RS16850_0
tig00000001_pilon	Liftoff	CDS	254788	256158	.	+	.	ID=cds-WP_010874079.1;Parent=gene-SGL_RS16850;Dbxref=GenBank:WP_010874079.1;Name=WP_010874079.1;gbkey=CDS;gene=glmU;inference=COORDINATES: similar to AA sequence:RefSeq:WP_010874079.1;locus_tag=SGL_RS16850;product=bifunctional UDP-N-acetylglucosamine diphosphorylase/glucosamine-1-phosphate N-acetyltransferase GlmU;protein_id=WP_010874079.1;transl_table=11;extra_copy_number=0
tig00000001_pilon	Liftoff	gene	256165	256797	.	+	.	ID=gene-SGL_RS16845;Name=hisG;gbkey=Gene;gene=hisG;gene_biotype=protein_coding;locus_tag=SGL_RS16845;old_locus_tag=sll0900;coverage=1.0;sequence_ID=0.966;extra_copy_number=0;copy_num_ID=gene-SGL_RS16845_0
tig00000001_pilon	Liftoff	CDS	256165	256797	.	+	.	ID=cds-WP_010874078.1;Parent=gene-SGL_RS16845;Dbxref=GenBank:WP_010874078.1;Name=WP_010874078.1;Ontology_term=GO:0000105,GO:0003879;gbkey=CDS;gene=hisG;go_function=ATP phosphoribosyltransferase activity|0003879||IEA;go_process=histidine biosynthetic process|0000105||IEA;inference=COORDINATES: similar to AA sequence:RefSeq:WP_010874078.1;locus_tag=SGL_RS16845;product=ATP phosphoribosyltransferase;…
tig00000001_pilon	Liftoff	gene	256794	257072	.	-	.	ID=gene-SGL_RS16840;Name=SGL_RS16840;gbkey=Gene;gene_biotype=protein_coding;locus_tag=SGL_RS16840;old_locus_tag=ssr1558;coverage=1.0;sequence_ID=0.953;extra_copy_number=0;copy_num_ID=gene-SGL_RS16840_0
tig00000001_pilon	Liftoff	CDS	256794	257072	.	-	.	ID=cds-WP_010874077.1;Parent=gene-SGL_RS16840;Dbxref=GenBank:WP_010874077.1;Name=WP_010874077.1;gbkey=CDS;inference=COORDINATES: similar to AA sequence:RefSeq:WP_010874077.1;locus_tag=SGL_RS16840;product=TMEM165/GDT1 family protein;protein_id=WP_010874077.1;transl_table=11;extra_copy_number=0
tig00000001_pilon	Liftoff	gene	257095	258405	.	-	.	ID=gene-SGL_RS16835;Name=SGL_RS16835;gbkey=Gene;gene_biotype=protein_coding;locus_tag=SGL_RS16835;old_locus_tag=slr0930;coverage=1.0;sequence_ID=0.983;extra_copy_number=0;copy_num_ID=gene-SGL_RS16835_0
tig00000001_pilon	Liftoff	CDS	257095	258405	.	-	.	ID=cds-WP_010874076.1;Parent=gene-SGL_RS16835;Dbxref=GenBank:WP_010874076.1;Name=WP_010874076.1;gbkey=CDS;inference=COORDINATES: similar to AA sequence:RefSeq:WP_010874076.1;locus_tag=SGL_RS16835;product=ATP-binding protein;protein_id=WP_010874076.1;transl_table=11;extra_copy_number=0
tig00000001_pilon	Liftoff	gene	258424	259011	.	-	.	ID=gene-SGL_RS16830;Name=SGL_RS16830;gbkey=Gene;gene_biotype=protein_coding;locus_tag=SGL_RS16830;old_locus_tag=slr0929;coverage=1.0;sequence_ID=0.971;extra_copy_number=0;copy_num_ID=gene-SGL_RS16830_0
tig00000001_pilon	Liftoff	CDS	258424	259011	.	-	.	ID=cds-WP_010874075.1;Parent=gene-SGL_RS16830;Dbxref=GenBank:WP_010874075.1;Name=WP_010874075.1;Ontology_term=GO:0005524;gbkey=CDS;go_function=ATP binding|0005524||IEA;inference=COORDINATES: similar to AA sequence:RefSeq:WP_010874075.1;locus_tag=SGL_RS16830;product=ParA family protein;protein_id=WP_010874075.1;transl_table=11;extra_copy_number=0
tig00000001_pilon	Liftoff	gene	259136	260194	.	-	.	ID=gene-SGL_RS16825;Name=psbD;gbkey=Gene;gene=psbD;gene_biotype=protein_coding;locus_tag=SGL_RS16825;old_locus_tag=slr0927;coverage=1.0;sequence_ID=0.980;extra_copy_number=0;copy_num_ID=gene-SGL_RS16825_0
tig00000001_pilon	Liftoff	CDS	259136	260194	.	-	.	ID=cds-WP_010872429.1-2;Parent=gene-SGL_RS16825;Dbxref=GenBank:WP_010872429.1;Name=WP_010872429.1;Ontology_term=GO:0009055,GO:0009538,GO:0009539;gbkey=CDS;gene=psbD;go_component=photosystem I reaction center|0009538||IEA,photosystem II reaction center|0009539||IEA;go_function=electron transfer activity|0009055||IEA;inference=COORDINATES: similar to AA sequence:RefSeq:WP_011127544.1;locus_tag=SGL_…
tig00000001_pilon	Liftoff	gene	260384	261262	.	-	.	ID=gene-SGL_RS16820;Name=SGL_RS16820;gbkey=Gene;gene_biotype=protein_coding;locus_tag=SGL_RS16820;old_locus_tag=slr0926;coverage=1.0;sequence_ID=0.971;extra_copy_number=0;copy_num_ID=gene-SGL_RS16820_0
tig00000001_pilon	Liftoff	CDS	260384	261262	.	-	.	ID=cds-WP_010874074.1;Parent=gene-SGL_RS16820;Dbxref=GenBank:WP_010874074.1;Name=WP_010874074.1;gbkey=CDS;inference=COORDINATES: similar to AA sequence:RefSeq:WP_010874074.1;locus_tag=SGL_RS16820;product=4-hydroxybenzoate solanesyltransferase;protein_id=WP_010874074.1;transl_table=11;extra_copy_number=0
tig00000001_pilon	Liftoff	gene	261281	261514	.	-	.	ID=gene-SGL_RS16815;Name=SGL_RS16815;gbkey=Gene;gene_biotype=protein_coding;locus_tag=SGL_RS16815;coverage=1.0;sequence_ID=0.927;extra_copy_number=0;copy_num_ID=gene-SGL_RS16815_0
tig00000001_pilon	Liftoff	CDS	261281	261514	.	-	.	ID=cds-WP_041425863.1;Parent=gene-SGL_RS16815;Dbxref=GenBank:WP_041425863.1;Name=WP_041425863.1;gbkey=CDS;inference=COORDINATES: similar to AA sequence:RefSeq:WP_010475102.1;locus_tag=SGL_RS16815;product=hypothetical protein;protein_id=WP_041425863.1;transl_table=11;extra_copy_number=0
tig00000001_pilon	Liftoff	gene	261602	261967	.	-	.	ID=gene-SGL_RS16810;Name=SGL_RS16810;gbkey=Gene;gene_biotype=protein_coding;locus_tag=SGL_RS16810;old_locus_tag=slr0925;coverage=1.0;sequence_ID=0.893;extra_copy_number=0;copy_num_ID=gene-SGL_RS16810_0
tig00000001_pilon	Liftoff	CDS	261602	261967	.	-	.	ID=cds-WP_010874073.1;Parent=gene-SGL_RS16810;Dbxref=GenBank:WP_010874073.1;Name=WP_010874073.1;gbkey=CDS;inference=COORDINATES: similar to AA sequence:RefSeq:WP_010874073.1;locus_tag=SGL_RS16810;product=single-stranded DNA-binding protein;protein_id=WP_010874073.1;transl_table=11;extra_copy_number=0
tig00000001_pilon	Liftoff	gene	262068	262598	.	+	.	ID=gene-SGL_RS16805;Name=purE;gbkey=Gene;gene=purE;gene_biotype=protein_coding;locus_tag=SGL_RS16805;old_locus_tag=sll0901;coverage=0.994;sequence_ID=0.941;extra_copy_number=0;copy_num_ID=gene-SGL_RS16805_0
tig00000001_pilon	Liftoff	CDS	262068	262598	.	+	.	ID=cds-WP_010874072.1;Parent=gene-SGL_RS16805;Dbxref=GenBank:WP_010874072.1;Name=WP_010874072.1;Ontology_term=GO:0009152,GO:0004638,GO:0009320;gbkey=CDS;gene=purE;go_component=phosphoribosylaminoimidazole carboxylase complex|0009320||IEA;go_function=phosphoribosylaminoimidazole carboxylase activity|0004638||IEA;go_process=purine ribonucleotide biosynthetic process|0009152||IEA;inference=COORDINAT…
tig00000001_pilon	Liftoff	gene	262711	263637	.	+	.	ID=gene-SGL_RS16800;Name=argF;gbkey=Gene;gene=argF;gene_biotype=protein_coding;locus_tag=SGL_RS16800;old_locus_tag=sll0902;coverage=1.0;sequence_ID=0.993;extra_copy_number=0;copy_num_ID=gene-SGL_RS16800_0
tig00000001_pilon	Liftoff	CDS	262711	263637	.	+	.	ID=cds-WP_010874071.1;Parent=gene-SGL_RS16800;Dbxref=GenBank:WP_010874071.1;Name=WP_010874071.1;Ontology_term=GO:0042450,GO:0004585;gbkey=CDS;gene=argF;go_function=ornithine carbamoyltransferase activity|0004585||IEA;go_process=arginine biosynthetic process via ornithine|0042450||IEA;inference=COORDINATES: similar to AA sequence:RefSeq:WP_010874071.1;locus_tag=SGL_RS16800;product=ornithine carbam…
tig00000001_pilon	Liftoff	gene	263663	264349	.	+	.	ID=gene-SGL_RS16795;Name=SGL_RS16795;gbkey=Gene;gene_biotype=protein_coding;locus_tag=SGL_RS16795;old_locus_tag=sll0493;coverage=1.0;sequence_ID=0.988;extra_copy_number=0;copy_num_ID=gene-SGL_RS16795_0
tig00000001_pilon	Liftoff	CDS	263663	264349	.	+	.	ID=cds-WP_010874070.1;Parent=gene-SGL_RS16795;Dbxref=GenBank:WP_010874070.1;Name=WP_010874070.1;Ontology_term=GO:0006813;gbkey=CDS;go_process=potassium ion transport|0006813||IEA;inference=COORDINATES: similar to AA sequence:RefSeq:WP_010874070.1;locus_tag=SGL_RS16795;product=TrkA family potassium uptake protein;protein_id=WP_010874070.1;transl_table=11;extra_copy_number=0
tig00000001_pilon	Liftoff	gene	264568	265548	.	+	.	ID=gene-SGL_RS16790;Name=SGL_RS16790;gbkey=Gene;gene_biotype=protein_coding;locus_tag=SGL_RS16790;old_locus_tag=sll0494;coverage=1.0;sequence_ID=0.987;extra_copy_number=0;copy_num_ID=gene-SGL_RS16790_0
tig00000001_pilon	Liftoff	CDS	264568	265548	.	+	.	ID=cds-WP_020861966.1;Parent=gene-SGL_RS16790;Dbxref=GenBank:WP_020861966.1;Name=WP_020861966.1;gbkey=CDS;inference=COORDINATES: similar to AA sequence:RefSeq:WP_010874069.1;locus_tag=SGL_RS16790;product=hypothetical protein;protein_id=WP_020861966.1;transl_table=11;extra_copy_number=0
tig00000001_pilon	Liftoff	gene	265751	265822	.	-	.	ID=gene-SGL_RS16785;Name=SGL_RS16785;gbkey=Gene;gene_biotype=tRNA;locus_tag=SGL_RS16785;old_locus_tag=ST6803t38;coverage=1.0;sequence_ID=1.0;extra_copy_number=0;copy_num_ID=gene-SGL_RS16785_0
tig00000001_pilon	Liftoff	tRNA	265751	265822	.	-	.	ID=rna-SGL_RS16785;Parent=gene-SGL_RS16785;anticodon=(pos:3224179..3224181);gbkey=tRNA;inference=COORDINATES: profile:tRNAscan-SE:2.0.12;locus_tag=SGL_RS16785;product=tRNA-Thr;extra_copy_number=0
tig00000001_pilon	Liftoff	exon	265751	265822	.	-	.	ID=exon-SGL_RS16785-1;Parent=rna-SGL_RS16785;anticodon=(pos:3224179..3224181);gbkey=tRNA;inference=COORDINATES: profile:tRNAscan-SE:2.0.12;locus_tag=SGL_RS16785;product=tRNA-Thr;extra_copy_number=0
tig00000001_pilon	Liftoff	gene	265831	265912	.	-	.	ID=gene-SGL_RS16780;Name=SGL_RS16780;gbkey=Gene;gene_biotype=tRNA;locus_tag=SGL_RS16780;old_locus_tag=ST6803t37;coverage=1.0;sequence_ID=1.0;extra_copy_number=0;copy_num_ID=gene-SGL_RS16780_0
tig00000001_pilon	Liftoff	tRNA	265831	265912	.	-	.	ID=rna-SGL_RS16780;Parent=gene-SGL_RS16780;anticodon=(pos:3224091..3224093);gbkey=tRNA;inference=COORDINATES: profile:tRNAscan-SE:2.0.12;locus_tag=SGL_RS16780;product=tRNA-Tyr;extra_copy_number=0
tig00000001_pilon	Liftoff	exon	265831	265912	.	-	.	ID=exon-SGL_RS16780-1;Parent=rna-SGL_RS16780;anticodon=(pos:3224091..3224093);gbkey=tRNA;inference=COORDINATES: profile:tRNAscan-SE:2.0.12;locus_tag=SGL_RS16780;product=tRNA-Tyr;extra_copy_number=0
tig00000001_pilon	Liftoff	gene	265943	266075	.	-	.	ID=gene-SGL_RS20190;Name=SGL_RS20190;gbkey=Gene;gene_biotype=protein_coding;locus_tag=SGL_RS20190;coverage=1.0;sequence_ID=0.992;extra_copy_number=0;copy_num_ID=gene-SGL_RS20190_0
tig00000001_pilon	Liftoff	CDS	265943	266075	.	-	.	ID=cds-WP_255345222.1;Parent=gene-SGL_RS20190;Dbxref=GenBank:WP_255345222.1;Name=WP_255345222.1;gbkey=CDS;inference=COORDINATES: ab initio prediction:GeneMarkS-2+;locus_tag=SGL_RS20190;product=hypothetical protein;protein_id=WP_255345222.1;transl_table=11;extra_copy_number=0
tig00000001_pilon	Liftoff	gene	266104	267492	.	+	.	ID=gene-SGL_RS16775;Name=asnS;gbkey=Gene;gene=asnS;gene_biotype=protein_coding;locus_tag=SGL_RS16775;old_locus_tag=sll0495;coverage=1.0;sequence_ID=0.950;extra_copy_number=0;copy_num_ID=gene-SGL_RS16775_0
tig00000001_pilon	Liftoff	CDS	266104	267492	.	+	.	ID=cds-WP_010874068.1;Parent=gene-SGL_RS16775;Dbxref=GenBank:WP_010874068.1;Name=WP_010874068.1;Ontology_term=GO:0006421,GO:0004816;gbkey=CDS;gene=asnS;go_function=asparagine-tRNA ligase activity|0004816||IEA;go_process=asparaginyl-tRNA aminoacylation|0006421||IEA;inference=COORDINATES: similar to AA sequence:RefSeq:WP_010874068.1;locus_tag=SGL_RS16775;product=asparagine--tRNA ligase;protein_id=W…
tig00000001_pilon	Liftoff	gene	267536	268718	.	+	.	ID=gene-SGL_RS16770;Name=SGL_RS16770;gbkey=Gene;gene_biotype=protein_coding;locus_tag=SGL_RS16770;old_locus_tag=sll0496;coverage=1.0;sequence_ID=0.989;extra_copy_number=0;copy_num_ID=gene-SGL_RS16770_0
tig00000001_pilon	Liftoff	CDS	267536	268718	.	+	.	ID=cds-WP_041425860.1;Parent=gene-SGL_RS16770;Dbxref=GenBank:WP_041425860.1;Name=WP_041425860.1;Ontology_term=GO:0042626,GO:0140359;gbkey=CDS;go_function=ATPase-coupled transmembrane transporter activity|0042626||IEA,ABC-type transporter activity|0140359||IEA;inference=COORDINATES: similar to AA sequence:RefSeq:WP_010874067.1;locus_tag=SGL_RS16770;product=LptF/LptG family permease;protein_id=WP_0…
tig00000001_pilon	Liftoff	gene	268871	269815	.	-	.	ID=gene-SGL_RS16765;Name=SGL_RS16765;gbkey=Gene;gene_biotype=protein_coding;locus_tag=SGL_RS16765;old_locus_tag=slr0545;coverage=1.0;sequence_ID=0.984;extra_copy_number=0;copy_num_ID=gene-SGL_RS16765_0
tig00000001_pilon	Liftoff	CDS	268871	269815	.	-	.	ID=cds-WP_010874066.1;Parent=gene-SGL_RS16765;Dbxref=GenBank:WP_010874066.1;Name=WP_010874066.1;gbkey=CDS;inference=COORDINATES: similar to AA sequence:RefSeq:WP_010874066.1;locus_tag=SGL_RS16765;product=aldo/keto reductase;protein_id=WP_010874066.1;transl_table=11;extra_copy_number=0
tig00000001_pilon	Liftoff	gene	269998	270819	.	+	.	ID=gene-SGL_RS16760;Name=SGL_RS16760;gbkey=Gene;gene_biotype=protein_coding;locus_tag=SGL_RS16760;old_locus_tag=sll0497;coverage=1.0;sequence_ID=0.995;extra_copy_number=0;copy_num_ID=gene-SGL_RS16760_0
tig00000001_pilon	Liftoff	CDS	269998	270819	.	+	.	ID=cds-WP_020861968.1;Parent=gene-SGL_RS16760;Dbxref=GenBank:WP_020861968.1;Name=WP_020861968.1;gbkey=CDS;inference=COORDINATES: similar to AA sequence:RefSeq:WP_010874065.1;locus_tag=SGL_RS16760;product=DUF3598 family protein;protein_id=WP_020861968.1;transl_table=11;extra_copy_number=0
tig00000001_pilon	Liftoff	gene	270846	271298	.	+	.	ID=gene-SGL_RS16755;Name=SGL_RS16755;gbkey=Gene;gene_biotype=protein_coding;locus_tag=SGL_RS16755;old_locus_tag=sll0498;coverage=1.0;sequence_ID=1.0;extra_copy_number=0;copy_num_ID=gene-SGL_RS16755_0
tig00000001_pilon	Liftoff	CDS	270846	271298	.	+	.	ID=cds-WP_010874064.1;Parent=gene-SGL_RS16755;Dbxref=GenBank:WP_010874064.1;Name=WP_010874064.1;gbkey=CDS;inference=COORDINATES: similar to AA sequence:RefSeq:WP_010874064.1;locus_tag=SGL_RS16755;product=TM2 domain-containing protein;protein_id=WP_010874064.1;transl_table=11;extra_copy_number=0
tig00000001_pilon	Liftoff	gene	271322	272123	.	-	.	ID=gene-SGL_RS16750;Name=SGL_RS16750;gbkey=Gene;gene_biotype=protein_coding;locus_tag=SGL_RS16750;old_locus_tag=slr0544;coverage=1.0;sequence_ID=0.992;extra_copy_number=0;copy_num_ID=gene-SGL_RS16750_0
tig00000001_pilon	Liftoff	CDS	271322	272123	.	-	.	ID=cds-WP_010874063.1;Parent=gene-SGL_RS16750;Dbxref=GenBank:WP_010874063.1;Name=WP_010874063.1;Ontology_term=GO:0005524,GO:0016887,GO:0042626,GO:0140359;gbkey=CDS;go_function=ATP binding|0005524||IEA,ATP hydrolysis activity|0016887||IEA,ATPase-coupled transmembrane transporter activity|0042626||IEA,ABC-type transporter activity|0140359||IEA;inference=COORDINATES: similar to AA sequence:RefSeq:WP…
tig00000001_pilon	Liftoff	gene	272426	275398	.	+	.	ID=gene-SGL_RS16745;Name=SGL_RS16745;gbkey=Gene;gene_biotype=protein_coding;locus_tag=SGL_RS16745;old_locus_tag=sll0499;coverage=1.0;sequence_ID=0.984;extra_copy_number=0;copy_num_ID=gene-SGL_RS16745_0
tig00000001_pilon	Liftoff	CDS	272426	275398	.	+	.	ID=cds-WP_020861970.1;Parent=gene-SGL_RS16745;Dbxref=GenBank:WP_020861970.1;Name=WP_020861970.1;gbkey=CDS;inference=COORDINATES: similar to AA sequence:RefSeq:WP_010874062.1;locus_tag=SGL_RS16745;product=CHAT domain-containing protein;protein_id=WP_020861970.1;transl_table=11;extra_copy_number=0
tig00000001_pilon	Liftoff	gene	275469	276707	.	-	.	ID=gene-SGL_RS16740;Name=trpB;gbkey=Gene;gene=trpB;gene_biotype=protein_coding;locus_tag=SGL_RS16740;old_locus_tag=slr0543;coverage=1.0;sequence_ID=0.979;extra_copy_number=0;copy_num_ID=gene-SGL_RS16740_0
tig00000001_pilon	Liftoff	CDS	275469	276707	.	-	.	ID=cds-WP_010874061.1;Parent=gene-SGL_RS16740;Dbxref=GenBank:WP_010874061.1;Name=WP_010874061.1;Ontology_term=GO:0000162,GO:0004834;gbkey=CDS;gene=trpB;go_function=tryptophan synthase activity|0004834||IEA;go_process=tryptophan biosynthetic process|0000162||IEA;inference=COORDINATES: similar to AA sequence:RefSeq:WP_010874061.1;locus_tag=SGL_RS16740;product=tryptophan synthase subunit beta;protei…
tig00000001_pilon	Liftoff	gene	276785	277381	.	-	.	ID=gene-SGL_RS16735;Name=clpP;gbkey=Gene;gene=clpP;gene_biotype=protein_coding;locus_tag=SGL_RS16735;old_locus_tag=slr0542;coverage=1.0;sequence_ID=0.989;extra_copy_number=0;copy_num_ID=gene-SGL_RS16735_0
tig00000001_pilon	Liftoff	CDS	276785	277381	.	-	.	ID=cds-WP_010874060.1;Parent=gene-SGL_RS16735;Dbxref=GenBank:WP_010874060.1;Name=WP_010874060.1;Ontology_term=GO:0006508,GO:0004176,GO:0004252,GO:0009368;gbkey=CDS;gene=clpP;go_component=endopeptidase Clp complex|0009368||IEA;go_function=ATP-dependent peptidase activity|0004176||IEA,serine-type endopeptidase activity|0004252||IEA;go_process=proteolysis|0006508||IEA;inference=COORDINATES: similar …
tig00000001_pilon	Liftoff	gene	277461	278171	.	-	.	ID=gene-SGL_RS16730;Name=SGL_RS16730;gbkey=Gene;gene_biotype=protein_coding;locus_tag=SGL_RS16730;old_locus_tag=slr0541;coverage=1.0;sequence_ID=0.991;extra_copy_number=0;copy_num_ID=gene-SGL_RS16730_0
tig00000001_pilon	Liftoff	CDS	277461	278171	.	-	.	ID=cds-WP_010874059.1;Parent=gene-SGL_RS16730;Dbxref=GenBank:WP_010874059.1;Name=WP_010874059.1;Note=Members of this family of hydrolases with an active site Cys residue belong to MEROPS family C26.;Ontology_term=GO:0016787;gbkey=CDS;go_function=hydrolase activity|0016787||IEA;inference=COORDINATES: similar to AA sequence:RefSeq:WP_010874059.1;locus_tag=SGL_RS16730;product=gamma-glutamyl-gamma-am…
tig00000001_pilon	Liftoff	gene	278172	278316	.	+	.	ID=gene-SGL_RS20185;Name=SGL_RS20185;gbkey=Gene;gene_biotype=protein_coding;locus_tag=SGL_RS20185;coverage=1.0;sequence_ID=0.889;extra_copy_number=0;copy_num_ID=gene-SGL_RS20185_0
tig00000001_pilon	Liftoff	CDS	278172	278316	.	+	.	ID=cds-WP_255345218.1;Parent=gene-SGL_RS20185;Dbxref=GenBank:WP_255345218.1;Name=WP_255345218.1;gbkey=CDS;inference=COORDINATES: ab initio prediction:GeneMarkS-2+;locus_tag=SGL_RS20185;product=hypothetical protein;protein_id=WP_255345218.1;transl_table=11;extra_copy_number=0
tig00000001_pilon	Liftoff	gene	278389	279345	.	+	.	ID=gene-SGL_RS16725;Name=gtrB;gbkey=Gene;gene=gtrB;gene_biotype=protein_coding;locus_tag=SGL_RS16725;old_locus_tag=sll0501;coverage=1.0;sequence_ID=0.996;extra_copy_number=0;copy_num_ID=gene-SGL_RS16725_0
tig00000001_pilon	Liftoff	CDS	278389	279345	.	+	.	ID=cds-WP_010874058.1;Parent=gene-SGL_RS16725;Dbxref=GenBank:WP_010874058.1;Name=WP_010874058.1;gbkey=CDS;gene=gtrB;inference=COORDINATES: similar to AA sequence:RefSeq:WP_010874058.1;locus_tag=SGL_RS16725;product=glycosyltransferase GtrB;protein_id=WP_010874058.1;transl_table=11;extra_copy_number=0
tig00000001_pilon	Liftoff	gene	279543	281297	.	+	.	ID=gene-SGL_RS16720;Name=argS;gbkey=Gene;gene=argS;gene_biotype=protein_coding;locus_tag=SGL_RS16720;old_locus_tag=sll0502;coverage=1.0;sequence_ID=0.990;extra_copy_number=0;copy_num_ID=gene-SGL_RS16720_0
tig00000001_pilon	Liftoff	CDS	279543	281297	.	+	.	ID=cds-WP_010874057.1;Parent=gene-SGL_RS16720;Dbxref=GenBank:WP_010874057.1;Name=WP_010874057.1;Ontology_term=GO:0006420,GO:0004814,GO:0005737;gbkey=CDS;gene=argS;go_component=cytoplasm|0005737||IEA;go_function=arginine-tRNA ligase activity|0004814||IEA;go_process=arginyl-tRNA aminoacylation|0006420||IEA;inference=COORDINATES: similar to AA sequence:RefSeq:WP_010874057.1;locus_tag=SGL_RS16720;pro…
tig00000001_pilon	Liftoff	gene	281299	282723	.	+	.	ID=gene-SGL_RS16715;Name=SGL_RS16715;gbkey=Gene;gene_biotype=protein_coding;locus_tag=SGL_RS16715;old_locus_tag=sll0503;coverage=1.0;sequence_ID=0.987;extra_copy_number=0;copy_num_ID=gene-SGL_RS16715_0
tig00000001_pilon	Liftoff	CDS	281299	282723	.	+	.	ID=cds-WP_010874056.1;Parent=gene-SGL_RS16715;Dbxref=GenBank:WP_010874056.1;Name=WP_010874056.1;gbkey=CDS;inference=COORDINATES: similar to AA sequence:RefSeq:WP_010874056.1;locus_tag=SGL_RS16715;product=GTP-binding protein;protein_id=WP_010874056.1;transl_table=11;extra_copy_number=0
tig00000001_pilon	Liftoff	gene	282892	284301	.	+	.	ID=gene-SGL_RS16710;Name=lysA;gbkey=Gene;gene=lysA;gene_biotype=protein_coding;locus_tag=SGL_RS16710;old_locus_tag=sll0504;coverage=0.999;sequence_ID=0.961;extra_copy_number=0;copy_num_ID=gene-SGL_RS16710_0
tig00000001_pilon	Liftoff	CDS	282892	284301	.	+	.	ID=cds-WP_010874055.1;Parent=gene-SGL_RS16710;Dbxref=GenBank:WP_010874055.1;Name=WP_010874055.1;Ontology_term=GO:0009089,GO:0008836;gbkey=CDS;gene=lysA;go_function=diaminopimelate decarboxylase activity|0008836||IEA;go_process=lysine biosynthetic process via diaminopimelate|0009089||IEA;inference=COORDINATES: similar to AA sequence:RefSeq:WP_010874055.1;locus_tag=SGL_RS16710;product=diaminopimela…
tig00000001_pilon	Liftoff	gene	284344	285255	.	+	.	ID=gene-SGL_RS16705;Name=cdaA;gbkey=Gene;gene=cdaA;gene_biotype=protein_coding;locus_tag=SGL_RS16705;old_locus_tag=sll0505;coverage=1.0;sequence_ID=0.984;extra_copy_number=0;copy_num_ID=gene-SGL_RS16705_0
tig00000001_pilon	Liftoff	CDS	284344	285255	.	+	.	ID=cds-WP_010874054.1;Parent=gene-SGL_RS16705;Dbxref=GenBank:WP_010874054.1;Name=WP_010874054.1;Ontology_term=GO:0004016;gbkey=CDS;gene=cdaA;go_function=adenylate cyclase activity|0004016||IEA;inference=COORDINATES: similar to AA sequence:RefSeq:WP_010874054.1;locus_tag=SGL_RS16705;product=diadenylate cyclase CdaA;protein_id=WP_010874054.1;transl_table=11;extra_copy_number=0
tig00000001_pilon	Liftoff	gene	285252	286001	.	+	.	ID=gene-SGL_RS16700;Name=uppS;gbkey=Gene;gene=uppS;gene_biotype=protein_coding;locus_tag=SGL_RS16700;old_locus_tag=sll0506;coverage=1.0;sequence_ID=0.993;extra_copy_number=0;copy_num_ID=gene-SGL_RS16700_0
tig00000001_pilon	Liftoff	CDS	285252	286001	.	+	.	ID=cds-WP_010874053.1;Parent=gene-SGL_RS16700;Dbxref=GenBank:WP_010874053.1;Name=WP_010874053.1;Ontology_term=GO:0009252,GO:0005737;gbkey=CDS;gene=uppS;go_component=cytoplasm|0005737||IEA;go_process=peptidoglycan biosynthetic process|0009252||IEA;inference=COORDINATES: similar to AA sequence:RefSeq:WP_010874053.1;locus_tag=SGL_RS16700;product=polyprenyl diphosphate synthase;protein_id=WP_01087405…
tig00000001_pilon	Liftoff	gene	286133	287296	.	+	.	ID=gene-SGL_RS16695;Name=corA;gbkey=Gene;gene=corA;gene_biotype=protein_coding;locus_tag=SGL_RS16695;old_locus_tag=sll0507;coverage=1.0;sequence_ID=0.992;extra_copy_number=0;copy_num_ID=gene-SGL_RS16695_0
tig00000001_pilon	Liftoff	CDS	286133	287296	.	+	.	ID=cds-WP_010874052.1;Parent=gene-SGL_RS16695;Dbxref=GenBank:WP_010874052.1;Name=WP_010874052.1;Ontology_term=GO:0006824,GO:0015693,GO:0015087,GO:0015095;gbkey=CDS;gene=corA;go_function=cobalt ion transmembrane transporter activity|0015087||IEA,magnesium ion transmembrane transporter activity|0015095||IEA;go_process=cobalt ion transport|0006824||IEA,magnesium ion transport|0015693||IEA;inference=…
tig00000001_pilon	Liftoff	gene	289261	290246	.	-	.	ID=gene-SGL_RS16690;Name=SGL_RS16690;gbkey=Gene;gene_biotype=protein_coding;locus_tag=SGL_RS16690;old_locus_tag=slr0537;coverage=0.984;sequence_ID=0.955;extra_copy_number=0;copy_num_ID=gene-SGL_RS16690_0
tig00000001_pilon	Liftoff	CDS	289261	290246	.	-	.	ID=cds-WP_010874051.1;Parent=gene-SGL_RS16690;Dbxref=GenBank:WP_010874051.1;Name=WP_010874051.1;gbkey=CDS;inference=COORDINATES: similar to AA sequence:RefSeq:WP_010874051.1;locus_tag=SGL_RS16690;product=adenosine kinase;protein_id=WP_010874051.1;transl_table=11;extra_copy_number=0
tig00000001_pilon	Liftoff	gene	290482	290994	.	+	.	ID=gene-SGL_RS16685;Name=SGL_RS16685;gbkey=Gene;gene_biotype=protein_coding;locus_tag=SGL_RS16685;old_locus_tag=sll0508;coverage=1.0;sequence_ID=0.992;extra_copy_number=0;copy_num_ID=gene-SGL_RS16685_0
tig00000001_pilon	Liftoff	CDS	290482	290994	.	+	.	ID=cds-WP_010874050.1;Parent=gene-SGL_RS16685;Dbxref=GenBank:WP_010874050.1;Name=WP_010874050.1;gbkey=CDS;inference=COORDINATES: similar to AA sequence:RefSeq:WP_010874050.1;locus_tag=SGL_RS16685;product=hypothetical protein;protein_id=WP_010874050.1;transl_table=11;extra_copy_number=0
tig00000001_pilon	Liftoff	gene	291096	292004	.	+	.	ID=gene-SGL_RS16680;Name=SGL_RS16680;gbkey=Gene;gene_biotype=protein_coding;locus_tag=SGL_RS16680;old_locus_tag=sll0509;coverage=1.0;sequence_ID=0.995;extra_copy_number=0;copy_num_ID=gene-SGL_RS16680_0
tig00000001_pilon	Liftoff	CDS	291096	292004	.	+	.	ID=cds-WP_010874049.1;Parent=gene-SGL_RS16680;Dbxref=GenBank:WP_010874049.1;Name=WP_010874049.1;gbkey=CDS;inference=COORDINATES: similar to AA sequence:RefSeq:WP_014407156.1;locus_tag=SGL_RS16680;product=DUF4922 domain-containing protein;protein_id=WP_010874049.1;transl_table=11;extra_copy_number=0
tig00000001_pilon	Liftoff	gene	292151	293203	.	-	.	ID=gene-SGL_RS16675;Name=hemE;gbkey=Gene;gene=hemE;gene_biotype=protein_coding;locus_tag=SGL_RS16675;old_locus_tag=slr0536;coverage=1.0;sequence_ID=0.982;extra_copy_number=0;copy_num_ID=gene-SGL_RS16675_0
tig00000001_pilon	Liftoff	CDS	292151	293203	.	-	.	ID=cds-WP_010874048.1;Parent=gene-SGL_RS16675;Dbxref=GenBank:WP_010874048.1;Name=WP_010874048.1;Ontology_term=GO:0006779,GO:0004853;gbkey=CDS;gene=hemE;go_function=uroporphyrinogen decarboxylase activity|0004853||IEA;go_process=porphyrin-containing compound biosynthetic process|0006779||IEA;inference=COORDINATES: similar to AA sequence:RefSeq:WP_010874048.1;locus_tag=SGL_RS16675;product=uroporphy…
tig00000001_pilon	Liftoff	gene	293310	295151	.	-	.	ID=gene-SGL_RS16670;Name=SGL_RS16670;gbkey=Gene;gene_biotype=protein_coding;locus_tag=SGL_RS16670;old_locus_tag=slr0535;coverage=1.0;sequence_ID=0.994;extra_copy_number=0;copy_num_ID=gene-SGL_RS16670_0
tig00000001_pilon	Liftoff	CDS	293310	295151	.	-	.	ID=cds-WP_010874047.1;Parent=gene-SGL_RS16670;Dbxref=GenBank:WP_010874047.1;Name=WP_010874047.1;gbkey=CDS;inference=COORDINATES: similar to AA sequence:RefSeq:WP_010874047.1;locus_tag=SGL_RS16670;product=DUF5942 domain-containing protein;protein_id=WP_010874047.1;transl_table=11;extra_copy_number=0
tig00000001_pilon	Liftoff	gene	295392	297911	.	-	.	ID=gene-SGL_RS16665;Name=SGL_RS16665;gbkey=Gene;gene_biotype=protein_coding;locus_tag=SGL_RS16665;old_locus_tag=slr0534;coverage=1.0;sequence_ID=0.992;extra_copy_number=0;copy_num_ID=gene-SGL_RS16665_0
tig00000001_pilon	Liftoff	CDS	295392	297911	.	-	.	ID=cds-WP_223211304.1;Parent=gene-SGL_RS16665;Dbxref=GenBank:WP_223211304.1;Name=WP_223211304.1;gbkey=CDS;inference=COORDINATES: similar to AA sequence:RefSeq:WP_014407155.1;locus_tag=SGL_RS16665;product=transglycosylase SLT domain-containing protein;protein_id=WP_223211304.1;transl_table=11;extra_copy_number=0
tig00000001_pilon	Liftoff	gene	298034	299152	.	-	.	ID=gene-SGL_RS16660;Name=SGL_RS16660;gbkey=Gene;gene_biotype=protein_coding;locus_tag=SGL_RS16660;old_locus_tag=slr0533;coverage=1.0;sequence_ID=0.990;extra_copy_number=0;copy_num_ID=gene-SGL_RS16660_0
tig00000001_pilon	Liftoff	CDS	298034	299152	.	-	.	ID=cds-WP_014407154.1;Parent=gene-SGL_RS16660;Dbxref=GenBank:WP_014407154.1;Name=WP_014407154.1;Ontology_term=GO:0007165,GO:0000156,GO:0004673,GO:0005524;gbkey=CDS;go_function=phosphorelay response regulator activity|0000156||IEA,protein histidine kinase activity|0004673||IEA,ATP binding|0005524||IEA;go_process=signal transduction|0007165||IEA;inference=COORDINATES: similar to AA sequence:RefSeq:…
tig00000001_pilon	Liftoff	gene	299458	300273	.	+	.	ID=gene-SGL_RS16655;Name=SGL_RS16655;gbkey=Gene;gene_biotype=protein_coding;locus_tag=SGL_RS16655;old_locus_tag=sll0513;coverage=1.0;sequence_ID=0.996;extra_copy_number=0;copy_num_ID=gene-SGL_RS16655_0
tig00000001_pilon	Liftoff	CDS	299458	300273	.	+	.	ID=cds-WP_020861974.1;Parent=gene-SGL_RS16655;Dbxref=GenBank:WP_020861974.1;Name=WP_020861974.1;gbkey=CDS;inference=COORDINATES: similar to AA sequence:RefSeq:WP_010874044.1;locus_tag=SGL_RS16655;product=phytoene/squalene synthase family protein;protein_id=WP_020861974.1;transl_table=11;extra_copy_number=0
tig00000001_pilon	Liftoff	gene	300270	301166	.	-	.	ID=gene-SGL_RS16650;Name=SGL_RS16650;gbkey=Gene;gene_biotype=protein_coding;locus_tag=SGL_RS16650;old_locus_tag=slr0531;coverage=1.0;sequence_ID=0.979;extra_copy_number=0;copy_num_ID=gene-SGL_RS16650_0
tig00000001_pilon	Liftoff	CDS	300270	301166	.	-	.	ID=cds-WP_010874043.1;Parent=gene-SGL_RS16650;Dbxref=GenBank:WP_010874043.1;Name=WP_010874043.1;Ontology_term=GO:0008643,GO:0055085;gbkey=CDS;go_process=carbohydrate transport|0008643||IEA,transmembrane transport|0055085||IEA;inference=COORDINATES: similar to AA sequence:RefSeq:WP_010874043.1;locus_tag=SGL_RS16650;product=carbohydrate ABC transporter permease;protein_id=WP_010874043.1;transl_tabl…
tig00000001_pilon	Liftoff	gene	301166	302137	.	-	.	ID=gene-SGL_RS16645;Name=SGL_RS16645;gbkey=Gene;gene_biotype=protein_coding;locus_tag=SGL_RS16645;old_locus_tag=slr0530;coverage=1.0;sequence_ID=0.990;extra_copy_number=0;copy_num_ID=gene-SGL_RS16645_0
tig00000001_pilon	Liftoff	CDS	301166	302137	.	-	.	ID=cds-WP_020861975.1;Parent=gene-SGL_RS16645;Dbxref=GenBank:WP_020861975.1;Name=WP_020861975.1;Ontology_term=GO:0042626,GO:0140359;gbkey=CDS;go_function=ATPase-coupled transmembrane transporter activity|0042626||IEA,ABC-type transporter activity|0140359||IEA;inference=COORDINATES: similar to AA sequence:RefSeq:WP_012307646.1;locus_tag=SGL_RS16645;product=sugar ABC transporter permease;protein_id…
tig00000001_pilon	Liftoff	gene	302186	303451	.	-	.	ID=gene-SGL_RS16640;Name=SGL_RS16640;gbkey=Gene;gene_biotype=protein_coding;locus_tag=SGL_RS16640;old_locus_tag=slr0529;coverage=1.0;sequence_ID=0.992;extra_copy_number=0;copy_num_ID=gene-SGL_RS16640_0
tig00000001_pilon	Liftoff	CDS	302186	303451	.	-	.	ID=cds-WP_010874041.1;Parent=gene-SGL_RS16640;Dbxref=GenBank:WP_010874041.1;Name=WP_010874041.1;Ontology_term=GO:0042626,GO:0140359,GO:0055052;gbkey=CDS;go_component=ATP-binding cassette (ABC) transporter complex, substrate-binding subunit-containing|0055052||IEA;go_function=ATPase-coupled transmembrane transporter activity|0042626||IEA,ABC-type transporter activity|0140359||IEA;inference=COORDIN…
tig00000001_pilon	Liftoff	gene	303707	303829	.	+	.	ID=gene-SGL_RS20180;Name=SGL_RS20180;gbkey=Gene;gene_biotype=protein_coding;locus_tag=SGL_RS20180;coverage=1.0;sequence_ID=1.0;extra_copy_number=0;copy_num_ID=gene-SGL_RS20180_0
tig00000001_pilon	Liftoff	CDS	303707	303829	.	+	.	ID=cds-WP_038531209.1;Parent=gene-SGL_RS20180;Dbxref=GenBank:WP_038531209.1;Name=WP_038531209.1;gbkey=CDS;inference=COORDINATES: similar to AA sequence:RefSeq:WP_015224866.1;locus_tag=SGL_RS20180;product=membrane protein;protein_id=WP_038531209.1;transl_table=11;extra_copy_number=0
tig00000001_pilon	Liftoff	gene	303891	305555	.	+	.	ID=gene-SGL_RS16630;Name=SGL_RS16630;gbkey=Gene;gene_biotype=protein_coding;locus_tag=SGL_RS16630;old_locus_tag=sll0514;coverage=1.0;sequence_ID=0.977;extra_copy_number=0;copy_num_ID=gene-SGL_RS16630_0
tig00000001_pilon	Liftoff	CDS	303891	305555	.	+	.	ID=cds-WP_010874040.1;Parent=gene-SGL_RS16630;Dbxref=GenBank:WP_010874040.1;Name=WP_010874040.1;Ontology_term=GO:0016787,GO:0046872;gbkey=CDS;go_function=hydrolase activity|0016787||IEA,metal ion binding|0046872||IEA;inference=COORDINATES: similar to AA sequence:RefSeq:WP_010874040.1;locus_tag=SGL_RS16630;product=MBL fold metallo-hydrolase;protein_id=WP_010874040.1;transl_table=11;extra_copy_numb…
tig00000001_pilon	Liftoff	gene	305684	307201	.	-	.	ID=gene-SGL_RS16625;Name=SGL_RS16625;gbkey=Gene;gene_biotype=protein_coding;locus_tag=SGL_RS16625;old_locus_tag=slr0528;coverage=1.0;sequence_ID=0.998;extra_copy_number=0;copy_num_ID=gene-SGL_RS16625_0
tig00000001_pilon	Liftoff	CDS	305684	307201	.	-	.	ID=cds-WP_010874039.1;Parent=gene-SGL_RS16625;Dbxref=GenBank:WP_010874039.1;Name=WP_010874039.1;Ontology_term=GO:0008360,GO:0009058,GO:0051301,GO:0005524,GO:0016874;gbkey=CDS;go_function=ATP binding|0005524||IEA,ligase activity|0016874||IEA;go_process=regulation of cell shape|0008360||IEA,biosynthetic process|0009058||IEA,cell division|0051301||IEA;inference=COORDINATES: similar to AA sequence:Re…
tig00000001_pilon	Liftoff	gene	307363	308061	.	-	.	ID=gene-SGL_RS16620;Name=queC;gbkey=Gene;gene=queC;gene_biotype=protein_coding;locus_tag=SGL_RS16620;old_locus_tag=slr0527;coverage=1.0;sequence_ID=0.965;extra_copy_number=0;copy_num_ID=gene-SGL_RS16620_0
tig00000001_pilon	Liftoff	CDS	307363	308061	.	-	.	ID=cds-WP_014407153.1;Parent=gene-SGL_RS16620;Dbxref=GenBank:WP_014407153.1;Name=WP_014407153.1;Ontology_term=GO:0008616;gbkey=CDS;gene=queC;go_process=queuosine biosynthetic process|0008616||IEA;inference=COORDINATES: similar to AA sequence:RefSeq:WP_014407153.1;locus_tag=SGL_RS16620;product=7-cyano-7-deazaguanine synthase QueC;protein_id=WP_014407153.1;transl_table=11;extra_copy_number=0
tig00000001_pilon	Liftoff	gene	308138	308920	.	-	.	ID=gene-SGL_RS16615;Name=panB;gbkey=Gene;gene=panB;gene_biotype=protein_coding;locus_tag=SGL_RS16615;old_locus_tag=slr0526;coverage=1.0;sequence_ID=0.983;extra_copy_number=0;copy_num_ID=gene-SGL_RS16615_0
tig00000001_pilon	Liftoff	CDS	308138	308920	.	-	.	ID=cds-WP_010874037.1;Parent=gene-SGL_RS16615;Dbxref=GenBank:WP_010874037.1;Name=WP_010874037.1;Ontology_term=GO:0015940,GO:0003864;gbkey=CDS;gene=panB;go_function=3-methyl-2-oxobutanoate hydroxymethyltransferase activity|0003864||IEA;go_process=pantothenate biosynthetic process|0015940||IEA;inference=COORDINATES: similar to AA sequence:RefSeq:WP_010874037.1;locus_tag=SGL_RS16615;product=3-methyl…
tig00000001_pilon	Liftoff	gene	308927	309619	.	-	.	ID=gene-SGL_RS16610;Name=bchM;gbkey=Gene;gene=bchM;gene_biotype=protein_coding;locus_tag=SGL_RS16610;old_locus_tag=slr0525;coverage=1.0;sequence_ID=0.987;extra_copy_number=0;copy_num_ID=gene-SGL_RS16610_0
tig00000001_pilon	Liftoff	CDS	308927	309619	.	-	.	ID=cds-WP_010874036.1;Parent=gene-SGL_RS16610;Dbxref=GenBank:WP_010874036.1;Name=WP_010874036.1;Ontology_term=GO:0015995,GO:0046406;gbkey=CDS;gene=bchM;go_function=magnesium protoporphyrin IX methyltransferase activity|0046406||IEA;go_process=chlorophyll biosynthetic process|0015995||IEA;inference=COORDINATES: similar to AA sequence:RefSeq:WP_010874036.1;locus_tag=SGL_RS16610;product=magnesium pr…
tig00000001_pilon	Liftoff	gene	309921	310226	.	+	.	ID=gene-SGL_RS16605;Name=SGL_RS16605;gbkey=Gene;gene_biotype=protein_coding;locus_tag=SGL_RS16605;old_locus_tag=sll0517;coverage=1.0;sequence_ID=0.986;extra_copy_number=0;copy_num_ID=gene-SGL_RS16605_0
tig00000001_pilon	Liftoff	CDS	309921	310226	.	+	.	ID=cds-WP_010874035.1;Parent=gene-SGL_RS16605;Dbxref=GenBank:WP_010874035.1;Name=WP_010874035.1;gbkey=CDS;inference=COORDINATES: similar to AA sequence:RefSeq:WP_010874035.1;locus_tag=SGL_RS16605;product=RNA-binding protein;protein_id=WP_010874035.1;transl_table=11;extra_copy_number=0
tig00000001_pilon	Liftoff	gene	310520	311554	.	+	.	ID=gene-SGL_RS16600;Name=SGL_RS16600;gbkey=Gene;gene_biotype=protein_coding;locus_tag=SGL_RS16600;old_locus_tag=sll0518;coverage=1.0;sequence_ID=0.952;extra_copy_number=0;copy_num_ID=gene-SGL_RS16600_0
tig00000001_pilon	Liftoff	CDS	310520	311554	.	+	.	ID=cds-WP_223211303.1;Parent=gene-SGL_RS16600;Dbxref=GenBank:WP_223211303.1;Name=WP_223211303.1;gbkey=CDS;inference=COORDINATES: similar to AA sequence:RefSeq:WP_010874034.1;locus_tag=SGL_RS16600;product=hypothetical protein;protein_id=WP_223211303.1;transl_table=11;extra_copy_number=0
tig00000001_pilon	Liftoff	gene	311787	313691	.	+	.	ID=gene-SGL_RS16595;Name=SGL_RS16595;gbkey=Gene;gene_biotype=protein_coding;locus_tag=SGL_RS16595;old_locus_tag=sll0026;coverage=1.0;sequence_ID=0.971;extra_copy_number=0;copy_num_ID=gene-SGL_RS16595_0
tig00000001_pilon	Liftoff	CDS	311787	313691	.	+	.	ID=cds-WP_010874033.1;Parent=gene-SGL_RS16595;Dbxref=GenBank:WP_010874033.1;Name=WP_010874033.1;gbkey=CDS;inference=COORDINATES: similar to AA sequence:RefSeq:WP_010874033.1;locus_tag=SGL_RS16595;product=NAD(P)H-quinone oxidoreductase subunit F;protein_id=WP_010874033.1;transl_table=11;extra_copy_number=0
tig00000001_pilon	Liftoff	gene	313856	315379	.	+	.	ID=gene-SGL_RS16590;Name=SGL_RS16590;gbkey=Gene;gene_biotype=protein_coding;locus_tag=SGL_RS16590;old_locus_tag=sll0027;coverage=1.0;sequence_ID=0.994;extra_copy_number=0;copy_num_ID=gene-SGL_RS16590_0
tig00000001_pilon	Liftoff	CDS	313856	315379	.	+	.	ID=cds-WP_010874032.1;Parent=gene-SGL_RS16590;Dbxref=GenBank:WP_010874032.1;Name=WP_010874032.1;gbkey=CDS;inference=COORDINATES: similar to AA sequence:RefSeq:WP_010874032.1;locus_tag=SGL_RS16590;product=NADH-quinone oxidoreductase subunit M;protein_id=WP_010874032.1;transl_table=11;extra_copy_number=0
tig00000001_pilon	Liftoff	gene	315656	316504	.	-	.	ID=gene-SGL_RS16585;Name=SGL_RS16585;gbkey=Gene;gene_biotype=protein_coding;locus_tag=SGL_RS16585;old_locus_tag=slr0044;coverage=1.0;sequence_ID=0.912;extra_copy_number=0;copy_num_ID=gene-SGL_RS16585_0
tig00000001_pilon	Liftoff	CDS	315656	316504	.	-	.	ID=cds-WP_010874031.1;Parent=gene-SGL_RS16585;Dbxref=GenBank:WP_010874031.1;Name=WP_010874031.1;Note=This model describes the ATP binding subunits of ATP-binding cassette (ABC) transporters for nitrate transport, or for bicarbonate transport, in bacteria and archaea.;Ontology_term=GO:0015706,GO:0005524,GO:0015414,GO:0009898,GO:0055052;gbkey=CDS;go_component=cytoplasmic side of plasma membrane|000…
tig00000001_pilon	Liftoff	gene	316577	318580	.	-	.	ID=gene-SGL_RS16580;Name=SGL_RS16580;gbkey=Gene;gene_biotype=protein_coding;locus_tag=SGL_RS16580;old_locus_tag=slr0043;coverage=1.0;sequence_ID=0.930;extra_copy_number=0;copy_num_ID=gene-SGL_RS16580_0
tig00000001_pilon	Liftoff	CDS	316577	318580	.	-	.	ID=cds-WP_010874030.1;Parent=gene-SGL_RS16580;Dbxref=GenBank:WP_010874030.1;Name=WP_010874030.1;Note=This model describes the ATP binding subunits of ATP-binding cassette (ABC) transporters for nitrate transport, or for bicarbonate transport, in bacteria and archaea.;Ontology_term=GO:0015706,GO:0005524,GO:0015414,GO:0009898,GO:0055052;gbkey=CDS;go_component=cytoplasmic side of plasma membrane|000…
tig00000001_pilon	Liftoff	gene	318630	320363	.	-	.	ID=gene-SGL_RS16575;Name=SGL_RS16575;gbkey=Gene;gene_biotype=protein_coding;locus_tag=SGL_RS16575;old_locus_tag=slr0042;coverage=1.0;sequence_ID=0.934;extra_copy_number=0;copy_num_ID=gene-SGL_RS16575_0
tig00000001_pilon	Liftoff	CDS	318630	320363	.	-	.	ID=cds-WP_010874029.1;Parent=gene-SGL_RS16575;Dbxref=GenBank:WP_010874029.1;Name=WP_010874029.1;Ontology_term=GO:0033212,GO:0015093,GO:0016020,GO:0046930;gbkey=CDS;go_component=membrane|0016020||IEA,pore complex|0046930||IEA;go_function=ferrous iron transmembrane transporter activity|0015093||IEA;go_process=iron import into cell|0033212||IEA;inference=COORDINATES: similar to AA sequence:RefSeq:WP…
tig00000001_pilon	Liftoff	gene	320468	321310	.	-	.	ID=gene-SGL_RS16570;Name=ntrB;gbkey=Gene;gene=ntrB;gene_biotype=protein_coding;locus_tag=SGL_RS16570;old_locus_tag=slr0041;coverage=1.0;sequence_ID=0.989;extra_copy_number=0;copy_num_ID=gene-SGL_RS16570_0
tig00000001_pilon	Liftoff	CDS	320468	321310	.	-	.	ID=cds-WP_010874028.1;Parent=gene-SGL_RS16570;Dbxref=GenBank:WP_010874028.1;Name=WP_010874028.1;Ontology_term=GO:0015706,GO:0015414,GO:0005886,GO:0055052;gbkey=CDS;gene=ntrB;go_component=plasma membrane|0005886||IEA,ATP-binding cassette (ABC) transporter complex, substrate-binding subunit-containing|0055052||IEA;go_function=ABC-type nitrate transporter activity|0015414||IEA;go_process=nitrate tra…
tig00000001_pilon	Liftoff	gene	321373	322731	.	-	.	ID=gene-SGL_RS16565;Name=SGL_RS16565;gbkey=Gene;gene_biotype=protein_coding;locus_tag=SGL_RS16565;old_locus_tag=slr0040;coverage=0.998;sequence_ID=0.944;extra_copy_number=0;copy_num_ID=gene-SGL_RS16565_0
tig00000001_pilon	Liftoff	CDS	321373	322731	.	-	.	ID=cds-WP_010874027.1;Parent=gene-SGL_RS16565;Dbxref=GenBank:WP_010874027.1;Name=WP_010874027.1;Ontology_term=GO:0042626,GO:0140359,GO:0055052;gbkey=CDS;go_component=ATP-binding cassette (ABC) transporter complex, substrate-binding subunit-containing|0055052||IEA;go_function=ATPase-coupled transmembrane transporter activity|0042626||IEA,ABC-type transporter activity|0140359||IEA;inference=COORDIN…
tig00000001_pilon	Liftoff	gene	322983	323897	.	+	.	ID=gene-SGL_RS16560;Name=cmpR;gbkey=Gene;gene=cmpR;gene_biotype=protein_coding;locus_tag=SGL_RS16560;old_locus_tag=sll0030;coverage=1.0;sequence_ID=0.949;extra_copy_number=0;copy_num_ID=gene-SGL_RS16560_0
tig00000001_pilon	Liftoff	CDS	322983	323897	.	+	.	ID=cds-WP_010874026.1;Parent=gene-SGL_RS16560;Dbxref=GenBank:WP_010874026.1;Name=WP_010874026.1;gbkey=CDS;gene=cmpR;inference=COORDINATES: similar to AA sequence:RefSeq:WP_010874026.1;locus_tag=SGL_RS16560;product=HTH-type transcriptional activator CmpR;protein_id=WP_010874026.1;transl_table=11;extra_copy_number=0
tig00000001_pilon	Liftoff	gene	324110	325185	.	-	.	ID=gene-SGL_RS16555;Name=SGL_RS16555;gbkey=Gene;gene_biotype=protein_coding;locus_tag=SGL_RS16555;old_locus_tag=slr0039;coverage=1.0;sequence_ID=0.963;extra_copy_number=0;copy_num_ID=gene-SGL_RS16555_0
tig00000001_pilon	Liftoff	CDS	324110	325185	.	-	.	ID=cds-WP_010874025.1;Parent=gene-SGL_RS16555;Dbxref=GenBank:WP_010874025.1;Name=WP_010874025.1;gbkey=CDS;inference=COORDINATES: similar to AA sequence:RefSeq:WP_010874025.1;locus_tag=SGL_RS16555;product=phosphotransacetylase family protein;protein_id=WP_010874025.1;transl_table=11;extra_copy_number=0
tig00000001_pilon	Liftoff	gene	325352	325750	.	-	.	ID=gene-SGL_RS16550;Name=SGL_RS16550;gbkey=Gene;gene_biotype=protein_coding;locus_tag=SGL_RS16550;old_locus_tag=slr0038;coverage=1.0;sequence_ID=0.942;extra_copy_number=0;copy_num_ID=gene-SGL_RS16550_0
tig00000001_pilon	Liftoff	CDS	325352	325750	.	-	.	ID=cds-WP_010874024.1;Parent=gene-SGL_RS16550;Dbxref=GenBank:WP_010874024.1;Name=WP_010874024.1;gbkey=CDS;inference=COORDINATES: similar to AA sequence:RefSeq:WP_010874024.1;locus_tag=SGL_RS16550;product=hypothetical protein;protein_id=WP_010874024.1;transl_table=11;extra_copy_number=0
tig00000001_pilon	Liftoff	gene	326207	327403	.	+	.	ID=gene-SGL_RS16545;Name=SGL_RS16545;gbkey=Gene;gene_biotype=protein_coding;locus_tag=SGL_RS16545;old_locus_tag=sll0031;coverage=0.998;sequence_ID=0.887;extra_copy_number=0;copy_num_ID=gene-SGL_RS16545_0
tig00000001_pilon	Liftoff	CDS	326207	327403	.	+	.	ID=cds-WP_010874023.1;Parent=gene-SGL_RS16545;Dbxref=GenBank:WP_010874023.1;Name=WP_010874023.1;gbkey=CDS;inference=COORDINATES: similar to AA sequence:RefSeq:WP_010874023.1;locus_tag=SGL_RS16545;product=LdpA C-terminal domain-containing domain;protein_id=WP_010874023.1;transl_table=11;extra_copy_number=0
tig00000001_pilon	Liftoff	gene	327571	329081	.	+	.	ID=gene-SGL_RS16540;Name=crtH;gbkey=Gene;gene=crtH;gene_biotype=protein_coding;locus_tag=SGL_RS16540;old_locus_tag=sll0033;coverage=1.0;sequence_ID=0.947;extra_copy_number=0;copy_num_ID=gene-SGL_RS16540_0
tig00000001_pilon	Liftoff	CDS	327571	329081	.	+	.	ID=cds-WP_010874022.1;Parent=gene-SGL_RS16540;Dbxref=GenBank:WP_010874022.1;Name=WP_010874022.1;Ontology_term=GO:0016117,GO:0046608;gbkey=CDS;gene=crtH;go_function=carotenoid isomerase activity|0046608||IEA;go_process=carotenoid biosynthetic process|0016117||IEA;inference=COORDINATES: similar to AA sequence:RefSeq:WP_010874022.1;locus_tag=SGL_RS16540;product=carotene isomerase;protein_id=WP_01087…
tig00000001_pilon	Liftoff	gene	329144	329920	.	+	.	ID=gene-SGL_RS16535;Name=SGL_RS16535;gbkey=Gene;gene_biotype=protein_coding;locus_tag=SGL_RS16535;old_locus_tag=sll0034;coverage=1.0;sequence_ID=0.978;extra_copy_number=0;copy_num_ID=gene-SGL_RS16535_0
tig00000001_pilon	Liftoff	CDS	329144	329920	.	+	.	ID=cds-WP_010874021.1;Parent=gene-SGL_RS16535;Dbxref=GenBank:WP_010874021.1;Name=WP_010874021.1;gbkey=CDS;inference=COORDINATES: similar to AA sequence:RefSeq:WP_010874021.1;locus_tag=SGL_RS16535;product=D-alanyl-D-alanine carboxypeptidase family protein;protein_id=WP_010874021.1;transl_table=11;extra_copy_number=0
tig00000001_pilon	Liftoff	gene	329933	331096	.	-	.	ID=gene-SGL_RS16530;Name=SGL_RS16530;gbkey=Gene;gene_biotype=protein_coding;locus_tag=SGL_RS16530;old_locus_tag=slr0036;coverage=1.0;sequence_ID=0.993;extra_copy_number=0;copy_num_ID=gene-SGL_RS16530_0
tig00000001_pilon	Liftoff	CDS	329933	331096	.	-	.	ID=cds-WP_228670064.1;Parent=gene-SGL_RS16530;Dbxref=GenBank:WP_228670064.1;Name=WP_228670064.1;gbkey=CDS;inference=COORDINATES: similar to AA sequence:RefSeq:WP_010874020.1;locus_tag=SGL_RS16530;product=pyridoxal phosphate-dependent aminotransferase;protein_id=WP_228670064.1;transl_table=11;extra_copy_number=0
tig00000001_pilon	Liftoff	gene	331168	332469	.	+	.	ID=gene-SGL_RS16525;Name=mgsA;gbkey=Gene;gene=mgsA;gene_biotype=protein_coding;locus_tag=SGL_RS16525;old_locus_tag=sll0036;coverage=1.0;sequence_ID=0.986;extra_copy_number=0;copy_num_ID=gene-SGL_RS16525_0
tig00000001_pilon	Liftoff	CDS	331168	332469	.	+	.	ID=cds-WP_010874019.1;Parent=gene-SGL_RS16525;Dbxref=GenBank:WP_010874019.1;Name=WP_010874019.1;Ontology_term=GO:0006007,GO:0019242,GO:0008929;gbkey=CDS;gene=mgsA;go_function=methylglyoxal synthase activity|0008929||IEA;go_process=glucose catabolic process|0006007||IEA,methylglyoxal biosynthetic process|0019242||IEA;inference=COORDINATES: similar to AA sequence:RefSeq:WP_010874019.1;locus_tag=SGL…
tig00000001_pilon	Liftoff	gene	332704	333732	.	+	.	ID=gene-SGL_RS16520;Name=SGL_RS16520;gbkey=Gene;gene_biotype=protein_coding;locus_tag=SGL_RS16520;old_locus_tag=sll0037;coverage=1.0;sequence_ID=0.961;extra_copy_number=0;copy_num_ID=gene-SGL_RS16520_0
tig00000001_pilon	Liftoff	CDS	332704	333732	.	+	.	ID=cds-WP_010874018.1;Parent=gene-SGL_RS16520;Dbxref=GenBank:WP_010874018.1;Name=WP_010874018.1;gbkey=CDS;inference=COORDINATES: similar to AA sequence:RefSeq:WP_010874018.1;locus_tag=SGL_RS16520;product=sirohydrochlorin chelatase;protein_id=WP_010874018.1;transl_table=11;extra_copy_number=0
tig00000001_pilon	Liftoff	gene	333790	334104	.	-	.	ID=gene-SGL_RS16515;Name=gatC;gbkey=Gene;gene=gatC;gene_biotype=protein_coding;locus_tag=SGL_RS16515;old_locus_tag=slr0033;coverage=1.0;sequence_ID=0.993;extra_copy_number=0;copy_num_ID=gene-SGL_RS16515_0
tig00000001_pilon	Liftoff	CDS	333790	334104	.	-	.	ID=cds-WP_010874017.1;Parent=gene-SGL_RS16515;Dbxref=GenBank:WP_010874017.1;Name=WP_010874017.1;Ontology_term=GO:0006424,GO:0050567,GO:0030956;gbkey=CDS;gene=gatC;go_component=glutamyl-tRNA(Gln) amidotransferase complex|0030956||IEA;go_function=glutaminyl-tRNA synthase (glutamine-hydrolyzing) activity|0050567||IEA;go_process=glutamyl-tRNA aminoacylation|0006424||IEA;inference=COORDINATES: similar…
tig00000001_pilon	Liftoff	gene	334161	335078	.	-	.	ID=gene-SGL_RS16510;Name=SGL_RS16510;gbkey=Gene;gene_biotype=protein_coding;locus_tag=SGL_RS16510;old_locus_tag=slr0032;coverage=1.0;sequence_ID=0.990;extra_copy_number=0;copy_num_ID=gene-SGL_RS16510_0
tig00000001_pilon	Liftoff	CDS	334161	335078	.	-	.	ID=cds-WP_010874016.1;Parent=gene-SGL_RS16510;Dbxref=GenBank:WP_010874016.1;Name=WP_010874016.1;Ontology_term=GO:0009081,GO:0004084;gbkey=CDS;go_function=branched-chain-amino-acid transaminase activity|0004084||IEA;go_process=branched-chain amino acid metabolic process|0009081||IEA;inference=COORDINATES: similar to AA sequence:RefSeq:WP_010874016.1;locus_tag=SGL_RS16510;product=branched-chain ami…
tig00000001_pilon	Liftoff	gene	335174	336928	.	-	.	ID=gene-SGL_RS16505;Name=SGL_RS16505;gbkey=Gene;gene_biotype=protein_coding;locus_tag=SGL_RS16505;old_locus_tag=slr0031;coverage=1.0;sequence_ID=0.978;extra_copy_number=0;copy_num_ID=gene-SGL_RS16505_0
tig00000001_pilon	Liftoff	CDS	335174	336928	.	-	.	ID=cds-WP_010874015.1;Parent=gene-SGL_RS16505;Dbxref=GenBank:WP_010874015.1;Name=WP_010874015.1;gbkey=CDS;inference=COORDINATES: similar to AA sequence:RefSeq:WP_010874015.1;locus_tag=SGL_RS16505;product=M61 family metallopeptidase;protein_id=WP_010874015.1;transl_table=11;extra_copy_number=0
tig00000001_pilon	Liftoff	gene	337178	338386	.	+	.	ID=gene-SGL_RS16500;Name=SGL_RS16500;gbkey=Gene;gene_biotype=protein_coding;locus_tag=SGL_RS16500;old_locus_tag=sll0038;coverage=1.0;sequence_ID=0.994;extra_copy_number=0;copy_num_ID=gene-SGL_RS16500_0
tig00000001_pilon	Liftoff	CDS	337178	338386	.	+	.	ID=cds-WP_010874014.1;Parent=gene-SGL_RS16500;Dbxref=GenBank:WP_010874014.1;Name=WP_010874014.1;Ontology_term=GO:0000160;gbkey=CDS;go_process=phosphorelay signal transduction system|0000160||IEA;inference=COORDINATES: similar to AA sequence:RefSeq:WP_010874014.1;locus_tag=SGL_RS16500;product=response regulator;protein_id=WP_010874014.1;transl_table=11;extra_copy_number=0
tig00000001_pilon	Liftoff	gene	338524	338883	.	+	.	ID=gene-SGL_RS16495;Name=SGL_RS16495;gbkey=Gene;gene_biotype=protein_coding;locus_tag=SGL_RS16495;old_locus_tag=sll0039;coverage=1.0;sequence_ID=0.994;extra_copy_number=0;copy_num_ID=gene-SGL_RS16495_0
tig00000001_pilon	Liftoff	CDS	338524	338883	.	+	.	ID=cds-WP_010874013.1;Parent=gene-SGL_RS16495;Dbxref=GenBank:WP_010874013.1;Name=WP_010874013.1;Ontology_term=GO:0000160,GO:0000156;gbkey=CDS;go_function=phosphorelay response regulator activity|0000156||IEA;go_process=phosphorelay signal transduction system|0000160||IEA;inference=COORDINATES: similar to AA sequence:RefSeq:WP_010874013.1;locus_tag=SGL_RS16495;product=response regulator;protein_id…
tig00000001_pilon	Liftoff	gene	339017	339595	.	+	.	ID=gene-SGL_RS16490;Name=SGL_RS16490;gbkey=Gene;gene_biotype=protein_coding;locus_tag=SGL_RS16490;old_locus_tag=sll0040;coverage=1.0;sequence_ID=0.993;extra_copy_number=0;copy_num_ID=gene-SGL_RS16490_0
tig00000001_pilon	Liftoff	CDS	339017	339595	.	+	.	ID=cds-WP_020861981.1;Parent=gene-SGL_RS16490;Dbxref=GenBank:WP_020861981.1;Name=WP_020861981.1;gbkey=CDS;inference=COORDINATES: similar to AA sequence:RefSeq:WP_010874012.1;locus_tag=SGL_RS16490;product=chemotaxis protein CheW;protein_id=WP_020861981.1;transl_table=11;extra_copy_number=0
tig00000001_pilon	Liftoff	gene	339857	342861	.	+	.	ID=gene-SGL_RS16485;Name=SGL_RS16485;gbkey=Gene;gene_biotype=protein_coding;locus_tag=SGL_RS16485;old_locus_tag=sll0041;coverage=1.0;sequence_ID=0.993;extra_copy_number=0;copy_num_ID=gene-SGL_RS16485_0
tig00000001_pilon	Liftoff	CDS	339857	342861	.	+	.	ID=cds-WP_010874011.1;Parent=gene-SGL_RS16485;Dbxref=GenBank:WP_010874011.1;Name=WP_010874011.1;Ontology_term=GO:0007165,GO:0016020;gbkey=CDS;go_component=membrane|0016020||IEA;go_process=signal transduction|0007165||IEA;inference=COORDINATES: similar to AA sequence:RefSeq:WP_010874011.1;locus_tag=SGL_RS16485;product=methyl-accepting chemotaxis protein;protein_id=WP_010874011.1;transl_table=11;ex…
tig00000001_pilon	Liftoff	gene	342907	343398	.	+	.	ID=gene-SGL_RS16480;Name=SGL_RS16480;gbkey=Gene;gene_biotype=protein_coding;locus_tag=SGL_RS16480;old_locus_tag=sll0042;coverage=1.0;sequence_ID=0.995;extra_copy_number=0;copy_num_ID=gene-SGL_RS16480_0
tig00000001_pilon	Liftoff	CDS	342907	343398	.	+	.	ID=cds-WP_010874010.1;Parent=gene-SGL_RS16480;Dbxref=GenBank:WP_010874010.1;Name=WP_010874010.1;Ontology_term=GO:0007165,GO:0016020;gbkey=CDS;go_component=membrane|0016020||IEA;go_process=signal transduction|0007165||IEA;inference=COORDINATES: similar to AA sequence:RefSeq:WP_010874010.1;locus_tag=SGL_RS16480;product=methyl-accepting chemotaxis protein;protein_id=WP_010874010.1;transl_table=11;ex…
tig00000001_pilon	Liftoff	gene	343415	347623	.	+	.	ID=gene-SGL_RS16475;Name=SGL_RS16475;gbkey=Gene;gene_biotype=protein_coding;locus_tag=SGL_RS16475;old_locus_tag=sll0043;coverage=1.0;sequence_ID=0.987;extra_copy_number=0;copy_num_ID=gene-SGL_RS16475_0
tig00000001_pilon	Liftoff	CDS	343415	347623	.	+	.	ID=cds-WP_010874009.1;Parent=gene-SGL_RS16475;Dbxref=GenBank:WP_010874009.1;Name=WP_010874009.1;Ontology_term=GO:0000160;gbkey=CDS;go_process=phosphorelay signal transduction system|0000160||IEA;inference=COORDINATES: similar to AA sequence:RefSeq:WP_010874009.1;locus_tag=SGL_RS16475;product=Hpt domain-containing protein;protein_id=WP_010874009.1;transl_table=11;extra_copy_number=0
tig00000001_pilon	Liftoff	gene	347655	348140	.	+	.	ID=gene-SGL_RS16470;Name=SGL_RS16470;gbkey=Gene;gene_biotype=protein_coding;locus_tag=SGL_RS16470;old_locus_tag=sll0044;coverage=1.0;sequence_ID=0.981;extra_copy_number=0;copy_num_ID=gene-SGL_RS16470_0
tig00000001_pilon	Liftoff	CDS	347655	348140	.	+	.	ID=cds-WP_010874008.1;Parent=gene-SGL_RS16470;Dbxref=GenBank:WP_010874008.1;Name=WP_010874008.1;gbkey=CDS;inference=COORDINATES: similar to AA sequence:RefSeq:WP_010874008.1;locus_tag=SGL_RS16470;product=CheW domain-containing protein;protein_id=WP_010874008.1;transl_table=11;extra_copy_number=0
tig00000001_pilon	Liftoff	gene	348265	348825	.	-	.	ID=gene-SGL_RS16465;Name=SGL_RS16465;gbkey=Gene;gene_biotype=protein_coding;locus_tag=SGL_RS16465;old_locus_tag=slr0023;coverage=1.0;sequence_ID=0.959;extra_copy_number=0;copy_num_ID=gene-SGL_RS16465_0
tig00000001_pilon	Liftoff	CDS	348265	348825	.	-	.	ID=cds-WP_020861982.1;Parent=gene-SGL_RS16465;Dbxref=GenBank:WP_020861982.1;Name=WP_020861982.1;gbkey=CDS;inference=COORDINATES: similar to AA sequence:RefSeq:WP_012167388.1;locus_tag=SGL_RS16465;product=hypothetical protein;protein_id=WP_020861982.1;transl_table=11;extra_copy_number=0
tig00000001_pilon	Liftoff	gene	348961	351125	.	+	.	ID=gene-SGL_RS16460;Name=SGL_RS16460;gbkey=Gene;gene_biotype=protein_coding;locus_tag=SGL_RS16460;old_locus_tag=sll0045;coverage=0.999;sequence_ID=0.984;extra_copy_number=0;copy_num_ID=gene-SGL_RS16460_0
tig00000001_pilon	Liftoff	CDS	348961	351125	.	+	.	ID=cds-WP_010874006.1;Parent=gene-SGL_RS16460;Dbxref=GenBank:WP_010874006.1;Name=WP_010874006.1;Ontology_term=GO:0008152,GO:0016787;gbkey=CDS;go_function=hydrolase activity|0016787||IEA;go_process=metabolic process|0008152||IEA;inference=COORDINATES: similar to AA sequence:RefSeq:WP_010874006.1;locus_tag=SGL_RS16460;product=HAD-IIB family hydrolase;protein_id=WP_010874006.1;transl_table=11;extra_…
tig00000001_pilon	Liftoff	gene	351160	351531	.	-	.	ID=gene-SGL_RS16455;Name=SGL_RS16455;gbkey=Gene;gene_biotype=protein_coding;locus_tag=SGL_RS16455;old_locus_tag=slr0022;coverage=1.0;sequence_ID=0.986;extra_copy_number=0;copy_num_ID=gene-SGL_RS16455_0
tig00000001_pilon	Liftoff	CDS	351160	351531	.	-	.	ID=cds-WP_010874005.1;Parent=gene-SGL_RS16455;Dbxref=GenBank:WP_010874005.1;Name=WP_010874005.1;Ontology_term=GO:0046872,GO:0051536;gbkey=CDS;go_function=metal ion binding|0046872||IEA,iron-sulfur cluster binding|0051536||IEA;inference=COORDINATES: similar to AA sequence:RefSeq:WP_010874005.1;locus_tag=SGL_RS16455;product=YkgJ family cysteine cluster protein;protein_id=WP_010874005.1;transl_table…
tig00000001_pilon	Liftoff	gene	351674	351793	.	+	.	ID=gene-SGL_RS19120;Name=SGL_RS19120;gbkey=Gene;gene_biotype=protein_coding;locus_tag=SGL_RS19120;coverage=1.0;sequence_ID=1.0;extra_copy_number=0;copy_num_ID=gene-SGL_RS19120_0
tig00000001_pilon	Liftoff	CDS	351674	351793	.	+	.	ID=cds-WP_071822675.1;Parent=gene-SGL_RS19120;Dbxref=GenBank:WP_071822675.1;Name=WP_071822675.1;gbkey=CDS;inference=COORDINATES: similar to AA sequence:RefSeq:WP_015230204.1;locus_tag=SGL_RS19120;product=photosystem II reaction center protein Ycf12;protein_id=WP_071822675.1;transl_table=11;extra_copy_number=0
tig00000001_pilon	Liftoff	gene	351983	352921	.	+	.	ID=gene-SGL_RS16445;Name=SGL_RS16445;gbkey=Gene;gene_biotype=protein_coding;locus_tag=SGL_RS16445;old_locus_tag=sll0048;coverage=1.0;sequence_ID=0.995;extra_copy_number=0;copy_num_ID=gene-SGL_RS16445_0
tig00000001_pilon	Liftoff	CDS	351983	352921	.	+	.	ID=cds-WP_010874003.1;Parent=gene-SGL_RS16445;Dbxref=GenBank:WP_010874003.1;Name=WP_010874003.1;gbkey=CDS;inference=COORDINATES: similar to AA sequence:RefSeq:WP_010874003.1;locus_tag=SGL_RS16445;product=diguanylate cyclase;protein_id=WP_010874003.1;transl_table=11;extra_copy_number=0
tig00000001_pilon	Liftoff	gene	353235	355820	.	+	.	ID=gene-SGL_RS16440;Name=SGL_RS16440;gbkey=Gene;gene_biotype=protein_coding;locus_tag=SGL_RS16440;old_locus_tag=sll0737;coverage=1.0;sequence_ID=0.966;extra_copy_number=0;copy_num_ID=gene-SGL_RS16440_0
tig00000001_pilon	Liftoff	CDS	353235	355820	.	+	.	ID=cds-WP_010874002.1;Parent=gene-SGL_RS16440;Dbxref=GenBank:WP_010874002.1;Name=WP_010874002.1;gbkey=CDS;inference=COORDINATES: similar to AA sequence:RefSeq:WP_010874002.1;locus_tag=SGL_RS16440;product=O-antigen ligase family protein;protein_id=WP_010874002.1;transl_table=11;extra_copy_number=0
tig00000001_pilon	Liftoff	gene	355842	356654	.	+	.	ID=gene-SGL_RS16435;Name=modA;gbkey=Gene;gene=modA;gene_biotype=protein_coding;locus_tag=SGL_RS16435;old_locus_tag=sll0738;coverage=1.0;sequence_ID=0.980;extra_copy_number=0;copy_num_ID=gene-SGL_RS16435_0
tig00000001_pilon	Liftoff	CDS	355842	356654	.	+	.	ID=cds-WP_010874001.1;Parent=gene-SGL_RS16435;Dbxref=GenBank:WP_010874001.1;Name=WP_010874001.1;Ontology_term=GO:0015689,GO:0015412,GO:0030973,GO:0009897,GO:0030288,GO:0055052;gbkey=CDS;gene=modA;go_component=external side of plasma membrane|0009897||IEA,outer membrane-bounded periplasmic space|0030288||IEA,ATP-binding cassette (ABC) transporter complex, substrate-binding subunit-containing|00550…
tig00000001_pilon	Liftoff	gene	356710	358548	.	+	.	ID=gene-SGL_RS16430;Name=modB;gbkey=Gene;gene=modB;gene_biotype=protein_coding;locus_tag=SGL_RS16430;old_locus_tag=sll0739;coverage=0.995;sequence_ID=0.967;extra_copy_number=0;copy_num_ID=gene-SGL_RS16430_0
tig00000001_pilon	Liftoff	CDS	356710	358548	.	+	.	ID=cds-WP_010874000.1;Parent=gene-SGL_RS16430;Dbxref=GenBank:WP_010874000.1;Name=WP_010874000.1;Ontology_term=GO:0015689,GO:0015412,GO:0005886,GO:0055052;gbkey=CDS;gene=modB;go_component=plasma membrane|0005886||IEA,ATP-binding cassette (ABC) transporter complex, substrate-binding subunit-containing|0055052||IEA;go_function=ABC-type molybdate transporter activity|0015412||IEA;go_process=molybdate…
tig00000001_pilon	Liftoff	gene	358555	359262	.	+	.	ID=gene-SGL_RS16425;Name=SGL_RS16425;gbkey=Gene;gene_biotype=protein_coding;locus_tag=SGL_RS16425;old_locus_tag=sll0740;coverage=1.0;sequence_ID=0.994;extra_copy_number=0;copy_num_ID=gene-SGL_RS16425_0
tig00000001_pilon	Liftoff	CDS	358555	359262	.	+	.	ID=cds-WP_010873999.1;Parent=gene-SGL_RS16425;Dbxref=GenBank:WP_010873999.1;Name=WP_010873999.1;Ontology_term=GO:0003676,GO:0004519;gbkey=CDS;go_function=nucleic acid binding|0003676||IEA,endonuclease activity|0004519||IEA;inference=COORDINATES: similar to AA sequence:RefSeq:WP_010873999.1;locus_tag=SGL_RS16425;product=Uma2 family endonuclease;protein_id=WP_010873999.1;transl_table=11;extra_copy_…
tig00000001_pilon	Liftoff	gene	359853	363452	.	+	.	ID=gene-SGL_RS16420;Name=nifJ;gbkey=Gene;gene=nifJ;gene_biotype=protein_coding;locus_tag=SGL_RS16420;old_locus_tag=sll0741;coverage=1.0;sequence_ID=0.989;extra_copy_number=0;copy_num_ID=gene-SGL_RS16420_0
tig00000001_pilon	Liftoff	CDS	359853	363452	.	+	.	ID=cds-WP_010873998.1;Parent=gene-SGL_RS16420;Dbxref=GenBank:WP_010873998.1;Name=WP_010873998.1;Ontology_term=GO:0022900,GO:0005506,GO:0016903,GO:0030976;gbkey=CDS;gene=nifJ;go_function=iron ion binding|0005506||IEA,oxidoreductase activity, acting on the aldehyde or oxo group of donors|0016903||IEA,thiamine pyrophosphate binding|0030976||IEA;go_process=electron transport chain|0022900||IEA;infere…
tig00000001_pilon	Liftoff	gene	363526	363975	.	+	.	ID=gene-SGL_RS16415;Name=SGL_RS16415;gbkey=Gene;gene_biotype=protein_coding;locus_tag=SGL_RS16415;old_locus_tag=sll0742;coverage=0.993;sequence_ID=0.810;extra_copy_number=0;copy_num_ID=gene-SGL_RS16415_0
tig00000001_pilon	Liftoff	CDS	363526	363975	.	+	.	ID=cds-WP_010873997.1;Parent=gene-SGL_RS16415;Dbxref=GenBank:WP_010873997.1;Name=WP_010873997.1;gbkey=CDS;inference=COORDINATES: similar to AA sequence:RefSeq:WP_010873997.1;locus_tag=SGL_RS16415;product=DUF29 domain-containing protein;protein_id=WP_010873997.1;transl_table=11;extra_copy_number=0
tig00000001_pilon	Liftoff	gene	363989	364471	.	+	.	ID=gene-SGL_RS16410;Name=SGL_RS16410;gbkey=Gene;gene_biotype=protein_coding;locus_tag=SGL_RS16410;old_locus_tag=sll0743;coverage=0.985;sequence_ID=0.804;extra_copy_number=0;copy_num_ID=gene-SGL_RS16410_0
tig00000001_pilon	Liftoff	CDS	363989	364471	.	+	.	ID=cds-WP_010873996.1;Parent=gene-SGL_RS16410;Dbxref=GenBank:WP_010873996.1;Name=WP_010873996.1;gbkey=CDS;inference=COORDINATES: similar to AA sequence:RefSeq:WP_010873996.1;locus_tag=SGL_RS16410;product=DUF29 domain-containing protein;protein_id=WP_010873996.1;transl_table=11;extra_copy_number=0
tig00000001_pilon	Liftoff	gene	364493	365525	.	+	.	ID=gene-SGL_RS16405;Name=SGL_RS16405;gbkey=Gene;gene_biotype=protein_coding;locus_tag=SGL_RS16405;old_locus_tag=sll0744;coverage=1.0;sequence_ID=0.984;extra_copy_number=0;copy_num_ID=gene-SGL_RS16405_0
tig00000001_pilon	Liftoff	CDS	364493	365525	.	+	.	ID=cds-WP_010873995.1;Parent=gene-SGL_RS16405;Dbxref=GenBank:WP_010873995.1;Name=WP_010873995.1;gbkey=CDS;inference=COORDINATES: similar to AA sequence:RefSeq:WP_010873995.1;locus_tag=SGL_RS16405;product=dihydroorotate dehydrogenase-like protein;protein_id=WP_010873995.1;transl_table=11;extra_copy_number=0
tig00000001_pilon	Liftoff	gene	365637	366791	.	+	.	ID=gene-SGL_RS16400;Name=SGL_RS16400;gbkey=Gene;gene_biotype=protein_coding;locus_tag=SGL_RS16400;old_locus_tag=sll0745;coverage=1.0;sequence_ID=0.988;extra_copy_number=0;copy_num_ID=gene-SGL_RS16400_0
tig00000001_pilon	Liftoff	CDS	365637	366791	.	+	.	ID=cds-WP_010873994.1;Parent=gene-SGL_RS16400;Dbxref=GenBank:WP_010873994.1;Name=WP_010873994.1;Ontology_term=GO:0006002,GO:0003872,GO:0005524,GO:0046872;gbkey=CDS;go_function=6-phosphofructokinase activity|0003872||IEA,ATP binding|0005524||IEA,metal ion binding|0046872||IEA;go_process=fructose 6-phosphate metabolic process|0006002||IEA;inference=COORDINATES: similar to AA sequence:RefSeq:WP_0108…
tig00000001_pilon	Liftoff	gene	366801	368666	.	-	.	ID=gene-SGL_RS16395;Name=SGL_RS16395;gbkey=Gene;gene_biotype=protein_coding;locus_tag=SGL_RS16395;old_locus_tag=slr0765;coverage=1.0;sequence_ID=0.972;extra_copy_number=0;copy_num_ID=gene-SGL_RS16395_0
tig00000001_pilon	Liftoff	CDS	366801	368666	.	-	.	ID=cds-WP_010873993.1;Parent=gene-SGL_RS16395;Dbxref=GenBank:WP_010873993.1;Name=WP_010873993.1;Ontology_term=GO:0008381;gbkey=CDS;go_function=mechanosensitive monoatomic ion channel activity|0008381||IEA;inference=COORDINATES: similar to AA sequence:RefSeq:WP_010873993.1;locus_tag=SGL_RS16395;product=mechanosensitive ion channel family protein;protein_id=WP_010873993.1;transl_table=11;extra_copy…
tig00000001_pilon	Liftoff	gene	368779	369876	.	+	.	ID=gene-SGL_RS16390;Name=mraY;gbkey=Gene;gene=mraY;gene_biotype=protein_coding;locus_tag=SGL_RS16390;old_locus_tag=sll0657;coverage=1.0;sequence_ID=0.988;extra_copy_number=0;copy_num_ID=gene-SGL_RS16390_0
tig00000001_pilon	Liftoff	CDS	368779	369876	.	+	.	ID=cds-WP_010873992.1;Parent=gene-SGL_RS16390;Dbxref=GenBank:WP_010873992.1;Name=WP_010873992.1;Ontology_term=GO:0009252,GO:0008963;gbkey=CDS;gene=mraY;go_function=phospho-N-acetylmuramoyl-pentapeptide-transferase activity|0008963||IEA;go_process=peptidoglycan biosynthetic process|0009252||IEA;inference=COORDINATES: similar to AA sequence:RefSeq:WP_010873992.1;locus_tag=SGL_RS16390;product=phosph…
tig00000001_pilon	Liftoff	gene	370684	372224	.	+	.	ID=gene-SGL_RS16375;Name=SGL_RS16375;gbkey=Gene;gene_biotype=protein_coding;locus_tag=SGL_RS16375;old_locus_tag=sll0659;coverage=0.982;sequence_ID=0.943;extra_copy_number=0;copy_num_ID=gene-SGL_RS16375_0
tig00000001_pilon	Liftoff	CDS	370684	372224	.	+	.	ID=cds-WP_010873989.1;Parent=gene-SGL_RS16375;Dbxref=GenBank:WP_010873989.1;Name=WP_010873989.1;gbkey=CDS;inference=COORDINATES: similar to AA sequence:RefSeq:WP_010873989.1;locus_tag=SGL_RS16375;product=hypothetical protein;protein_id=WP_010873989.1;transl_table=11;extra_copy_number=0
tig00000001_pilon	Liftoff	gene	372325	373449	.	-	.	ID=gene-SGL_RS16370;Name=tgt;gbkey=Gene;gene=tgt;gene_biotype=protein_coding;locus_tag=SGL_RS16370;old_locus_tag=slr0713;coverage=1.0;sequence_ID=0.926;extra_copy_number=0;copy_num_ID=gene-SGL_RS16370_0
tig00000001_pilon	Liftoff	CDS	372325	373449	.	-	.	ID=cds-WP_010873988.1;Parent=gene-SGL_RS16370;Dbxref=GenBank:WP_010873988.1;Name=WP_010873988.1;Ontology_term=GO:0006400,GO:0008479,GO:0005737;gbkey=CDS;gene=tgt;go_component=cytoplasm|0005737||IEA;go_function=queuine tRNA-ribosyltransferase activity|0008479||IEA;go_process=tRNA modification|0006400||IEA;inference=COORDINATES: similar to AA sequence:RefSeq:WP_010873988.1;locus_tag=SGL_RS16370;pro…
tig00000001_pilon	Liftoff	gene	373538	373648	.	-	.	ID=gene-SGL_RS16365;Name=SGL_RS16365;gbkey=Gene;gene_biotype=protein_coding;locus_tag=SGL_RS16365;old_locus_tag=smr0003;coverage=1.0;sequence_ID=0.990;extra_copy_number=0;copy_num_ID=gene-SGL_RS16365_0
tig00000001_pilon	Liftoff	CDS	373538	373648	.	-	.	ID=cds-WP_010873987.1;Parent=gene-SGL_RS16365;Dbxref=GenBank:WP_010873987.1;Name=WP_010873987.1;gbkey=CDS;inference=COORDINATES: similar to AA sequence:RefSeq:WP_010873987.1;locus_tag=SGL_RS16365;product=PetM family cytochrome b6-f complex subunit 7;protein_id=WP_010873987.1;transl_table=11;extra_copy_number=0
tig00000001_pilon	Liftoff	gene	373749	374798	.	+	.	ID=gene-SGL_RS16360;Name=pdxA;gbkey=Gene;gene=pdxA;gene_biotype=protein_coding;locus_tag=SGL_RS16360;old_locus_tag=sll0660;coverage=1.0;sequence_ID=0.94;extra_copy_number=0;copy_num_ID=gene-SGL_RS16360_0
tig00000001_pilon	Liftoff	CDS	373749	374798	.	+	.	ID=cds-WP_010873986.1;Parent=gene-SGL_RS16360;Dbxref=GenBank:WP_010873986.1;Name=WP_010873986.1;gbkey=CDS;gene=pdxA;inference=COORDINATES: similar to AA sequence:RefSeq:WP_010873986.1;locus_tag=SGL_RS16360;product=4-hydroxythreonine-4-phosphate dehydrogenase PdxA;protein_id=WP_010873986.1;transl_table=11;extra_copy_number=0
tig00000001_pilon	Liftoff	gene	375110	375348	.	+	.	ID=gene-SGL_RS16355;Name=SGL_RS16355;gbkey=Gene;gene_biotype=protein_coding;locus_tag=SGL_RS16355;old_locus_tag=ssl1263;coverage=0.983;sequence_ID=0.967;extra_copy_number=0;copy_num_ID=gene-SGL_RS16355_0
tig00000001_pilon	Liftoff	CDS	375110	375348	.	+	.	ID=cds-WP_010873985.1;Parent=gene-SGL_RS16355;Dbxref=GenBank:WP_010873985.1;Name=WP_010873985.1;gbkey=CDS;inference=COORDINATES: similar to AA sequence:RefSeq:WP_010873985.1;locus_tag=SGL_RS16355;product=DUF2997 domain-containing protein;protein_id=WP_010873985.1;transl_table=11;extra_copy_number=0
tig00000001_pilon	Liftoff	gene	375428	375814	.	+	.	ID=gene-SGL_RS16350;Name=SGL_RS16350;gbkey=Gene;gene_biotype=protein_coding;locus_tag=SGL_RS16350;old_locus_tag=sll0661;coverage=1.0;sequence_ID=0.968;extra_copy_number=0;copy_num_ID=gene-SGL_RS16350_0
tig00000001_pilon	Liftoff	CDS	375428	375814	.	+	.	ID=cds-WP_010873984.1;Parent=gene-SGL_RS16350;Dbxref=GenBank:WP_010873984.1;Name=WP_010873984.1;gbkey=CDS;inference=COORDINATES: similar to AA sequence:RefSeq:WP_010873984.1;locus_tag=SGL_RS16350;product=DUF1257 domain-containing protein;protein_id=WP_010873984.1;transl_table=11;extra_copy_number=0
tig00000001_pilon	Liftoff	gene	375814	376215	.	+	.	ID=gene-SGL_RS16345;Name=SGL_RS16345;gbkey=Gene;gene_biotype=protein_coding;locus_tag=SGL_RS16345;old_locus_tag=sll0662;coverage=1.0;sequence_ID=0.965;extra_copy_number=0;copy_num_ID=gene-SGL_RS16345_0
tig00000001_pilon	Liftoff	CDS	375814	376215	.	+	.	ID=cds-WP_010873983.1;Parent=gene-SGL_RS16345;Dbxref=GenBank:WP_010873983.1;Name=WP_010873983.1;gbkey=CDS;inference=COORDINATES: similar to AA sequence:RefSeq:WP_010873983.1;locus_tag=SGL_RS16345;product=ferredoxin;protein_id=WP_010873983.1;transl_table=11;extra_copy_number=0
tig00000001_pilon	Liftoff	gene	376340	377308	.	-	.	ID=gene-SGL_RS16340;Name=SGL_RS16340;gbkey=Gene;gene_biotype=protein_coding;locus_tag=SGL_RS16340;old_locus_tag=slr0712;coverage=1.0;sequence_ID=0.988;extra_copy_number=0;copy_num_ID=gene-SGL_RS16340_0
tig00000001_pilon	Liftoff	CDS	376340	377308	.	-	.	ID=cds-WP_010873982.1;Parent=gene-SGL_RS16340;Dbxref=GenBank:WP_010873982.1;Name=WP_010873982.1;gbkey=CDS;inference=COORDINATES: similar to AA sequence:RefSeq:WP_010873982.1;locus_tag=SGL_RS16340;product=lysylphosphatidylglycerol synthase domain-containing protein;protein_id=WP_010873982.1;transl_table=11;extra_copy_number=0
tig00000001_pilon	Liftoff	gene	377500	377913	.	-	.	ID=gene-SGL_RS16335;Name=queF;gbkey=Gene;gene=queF;gene_biotype=protein_coding;locus_tag=SGL_RS16335;old_locus_tag=slr0711;coverage=1.0;sequence_ID=0.975;extra_copy_number=0;copy_num_ID=gene-SGL_RS16335_0
tig00000001_pilon	Liftoff	CDS	377500	377913	.	-	.	ID=cds-WP_010873981.1;Parent=gene-SGL_RS16335;Dbxref=GenBank:WP_010873981.1;Name=WP_010873981.1;Ontology_term=GO:0033739;gbkey=CDS;gene=queF;go_function=preQ1 synthase activity|0033739||IEA;inference=COORDINATES: similar to AA sequence:RefSeq:WP_010873981.1;locus_tag=SGL_RS16335;product=preQ(1) synthase;protein_id=WP_010873981.1;transl_table=11;extra_copy_number=0
tig00000001_pilon	Liftoff	gene	377984	379270	.	-	.	ID=gene-SGL_RS16330;Name=gdhA;gbkey=Gene;gene=gdhA;gene_biotype=protein_coding;locus_tag=SGL_RS16330;old_locus_tag=slr0710;coverage=1.0;sequence_ID=0.987;extra_copy_number=0;copy_num_ID=gene-SGL_RS16330_0
tig00000001_pilon	Liftoff	CDS	377984	379270	.	-	.	ID=cds-WP_010873980.1;Parent=gene-SGL_RS16330;Dbxref=GenBank:WP_010873980.1;Name=WP_010873980.1;gbkey=CDS;gene=gdhA;inference=COORDINATES: similar to AA sequence:RefSeq:WP_010873980.1;locus_tag=SGL_RS16330;product=NADP-specific glutamate dehydrogenase;protein_id=WP_010873980.1;transl_table=11;extra_copy_number=0
tig00000001_pilon	Liftoff	gene	379399	379785	.	-	.	ID=gene-SGL_RS16325;Name=SGL_RS16325;gbkey=Gene;gene_biotype=protein_coding;locus_tag=SGL_RS16325;old_locus_tag=slr0709;coverage=0.984;sequence_ID=0.972;extra_copy_number=0;copy_num_ID=gene-SGL_RS16325_0
tig00000001_pilon	Liftoff	CDS	379399	379785	.	-	.	ID=cds-WP_010873979.1;Parent=gene-SGL_RS16325;Dbxref=GenBank:WP_010873979.1;Name=WP_010873979.1;gbkey=CDS;inference=COORDINATES: similar to AA sequence:RefSeq:WP_010873979.1;locus_tag=SGL_RS16325;product=RidA family protein;protein_id=WP_010873979.1;transl_table=11;extra_copy_number=0
tig00000001_pilon	Liftoff	gene	379928	380380	.	-	.	ID=gene-SGL_RS15480;Name=SGL_RS15480;gbkey=Gene;gene_biotype=protein_coding;locus_tag=SGL_RS15480;old_locus_tag=sll0479;coverage=1.0;sequence_ID=0.984;extra_copy_number=0;copy_num_ID=gene-SGL_RS15480_0
tig00000001_pilon	Liftoff	CDS	379928	380380	.	-	.	ID=cds-WP_010873816.1;Parent=gene-SGL_RS15480;Dbxref=GenBank:WP_010873816.1;Name=WP_010873816.1;Ontology_term=GO:0022857,GO:0016020;gbkey=CDS;go_component=membrane|0016020||IEA;go_function=transmembrane transporter activity|0022857||IEA;inference=COORDINATES: similar to AA sequence:RefSeq:WP_010873816.1;locus_tag=SGL_RS15480;product=biopolymer transporter ExbD;protein_id=WP_010873816.1;transl_tab…
tig00000001_pilon	Liftoff	gene	380377	380820	.	-	.	ID=gene-SGL_RS15485;Name=SGL_RS15485;gbkey=Gene;gene_biotype=protein_coding;locus_tag=SGL_RS15485;old_locus_tag=sll0478;coverage=1.0;sequence_ID=0.975;extra_copy_number=0;copy_num_ID=gene-SGL_RS15485_0
tig00000001_pilon	Liftoff	CDS	380377	380820	.	-	.	ID=cds-WP_010873817.1;Parent=gene-SGL_RS15485;Dbxref=GenBank:WP_010873817.1;Name=WP_010873817.1;Ontology_term=GO:0022857,GO:0016020;gbkey=CDS;go_component=membrane|0016020||IEA;go_function=transmembrane transporter activity|0022857||IEA;inference=COORDINATES: similar to AA sequence:RefSeq:WP_010873817.1;locus_tag=SGL_RS15485;product=biopolymer transporter ExbD;protein_id=WP_010873817.1;transl_tab…
tig00000001_pilon	Liftoff	gene	380824	381589	.	-	.	ID=gene-SGL_RS15490;Name=SGL_RS15490;gbkey=Gene;gene_biotype=protein_coding;locus_tag=SGL_RS15490;old_locus_tag=sll0477;coverage=1.0;sequence_ID=0.967;extra_copy_number=0;copy_num_ID=gene-SGL_RS15490_0
tig00000001_pilon	Liftoff	CDS	380824	381589	.	-	.	ID=cds-WP_010873818.1;Parent=gene-SGL_RS15490;Dbxref=GenBank:WP_010873818.1;Name=WP_010873818.1;Ontology_term=GO:0015031,GO:0005886;gbkey=CDS;go_component=plasma membrane|0005886||IEA;go_process=protein transport|0015031||IEA;inference=COORDINATES: similar to AA sequence:RefSeq:WP_010873818.1;locus_tag=SGL_RS15490;product=MotA/TolQ/ExbB proton channel family protein;protein_id=WP_010873818.1;tran…
tig00000001_pilon	Liftoff	gene	381801	382841	.	+	.	ID=gene-SGL_RS15495;Name=SGL_RS15495;gbkey=Gene;gene_biotype=protein_coding;locus_tag=SGL_RS15495;old_locus_tag=slr0513;coverage=1.0;sequence_ID=0.967;extra_copy_number=0;copy_num_ID=gene-SGL_RS15495_0
tig00000001_pilon	Liftoff	CDS	381801	382841	.	+	.	ID=cds-WP_010873819.1;Parent=gene-SGL_RS15495;Dbxref=GenBank:WP_010873819.1;Name=WP_010873819.1;gbkey=CDS;inference=COORDINATES: similar to AA sequence:RefSeq:WP_010873819.1;locus_tag=SGL_RS15495;product=Fe(3+) ABC transporter substrate-binding protein;protein_id=WP_010873819.1;transl_table=11;extra_copy_number=0
tig00000001_pilon	Liftoff	gene	383013	383807	.	+	.	ID=gene-SGL_RS15500;Name=SGL_RS15500;gbkey=Gene;gene_biotype=protein_coding;locus_tag=SGL_RS15500;old_locus_tag=slr0514;coverage=1.0;sequence_ID=0.978;extra_copy_number=0;copy_num_ID=gene-SGL_RS15500_0
tig00000001_pilon	Liftoff	CDS	383013	383807	.	+	.	ID=cds-WP_223211296.1;Parent=gene-SGL_RS15500;Dbxref=GenBank:WP_223211296.1;Name=WP_223211296.1;gbkey=CDS;inference=COORDINATES: similar to AA sequence:RefSeq:WP_010873820.1;locus_tag=SGL_RS15500;product=hypothetical protein;protein_id=WP_223211296.1;transl_table=11;extra_copy_number=0
tig00000001_pilon	Liftoff	gene	383804	384304	.	+	.	ID=gene-SGL_RS15505;Name=SGL_RS15505;gbkey=Gene;gene_biotype=protein_coding;locus_tag=SGL_RS15505;old_locus_tag=slr0516;coverage=1.0;sequence_ID=0.960;extra_copy_number=0;copy_num_ID=gene-SGL_RS15505_0
tig00000001_pilon	Liftoff	CDS	383804	384304	.	+	.	ID=cds-WP_010873821.1;Parent=gene-SGL_RS15505;Dbxref=GenBank:WP_010873821.1;Name=WP_010873821.1;gbkey=CDS;inference=COORDINATES: similar to AA sequence:RefSeq:WP_010873821.1;locus_tag=SGL_RS15505;product=pentapeptide repeat-containing protein;protein_id=WP_010873821.1;transl_table=11;extra_copy_number=0
tig00000001_pilon	Liftoff	gene	384301	386721	.	-	.	ID=gene-SGL_RS15510;Name=SGL_RS15510;gbkey=Gene;gene_biotype=protein_coding;locus_tag=SGL_RS15510;old_locus_tag=sll0474;coverage=1.0;sequence_ID=0.988;extra_copy_number=0;copy_num_ID=gene-SGL_RS15510_0
tig00000001_pilon	Liftoff	CDS	384301	386721	.	-	.	ID=cds-WP_010873822.1;Parent=gene-SGL_RS15510;Dbxref=GenBank:WP_010873822.1;Name=WP_010873822.1;gbkey=CDS;inference=COORDINATES: similar to AA sequence:RefSeq:WP_010873822.1;locus_tag=SGL_RS15510;product=ATP-binding protein;protein_id=WP_010873822.1;transl_table=11;extra_copy_number=0
tig00000001_pilon	Liftoff	gene	386724	387713	.	-	.	ID=gene-SGL_RS15515;Name=SGL_RS15515;gbkey=Gene;gene_biotype=protein_coding;locus_tag=SGL_RS15515;old_locus_tag=sll0473;coverage=1.0;sequence_ID=0.984;extra_copy_number=0;copy_num_ID=gene-SGL_RS15515_0
tig00000001_pilon	Liftoff	CDS	386724	387713	.	-	.	ID=cds-WP_020862037.1;Parent=gene-SGL_RS15515;Dbxref=GenBank:WP_020862037.1;Name=WP_020862037.1;gbkey=CDS;inference=COORDINATES: similar to AA sequence:RefSeq:WP_010873823.1;locus_tag=SGL_RS15515;product=ABC transporter substrate-binding protein;protein_id=WP_020862037.1;transl_table=11;extra_copy_number=0
tig00000001_pilon	Liftoff	gene	387789	388403	.	+	.	ID=gene-SGL_RS15520;Name=SGL_RS15520;gbkey=Gene;gene_biotype=protein_coding;locus_tag=SGL_RS15520;old_locus_tag=slr0517;coverage=1.0;sequence_ID=0.959;extra_copy_number=0;copy_num_ID=gene-SGL_RS15520_0
tig00000001_pilon	Liftoff	CDS	387789	388403	.	+	.	ID=cds-WP_010873824.1;Parent=gene-SGL_RS15520;Dbxref=GenBank:WP_010873824.1;Name=WP_010873824.1;Ontology_term=GO:0008080;gbkey=CDS;go_function=N-acetyltransferase activity|0008080||IEA;inference=COORDINATES: similar to AA sequence:RefSeq:WP_010873824.1;locus_tag=SGL_RS15520;product=GNAT family N-acetyltransferase;protein_id=WP_010873824.1;transl_table=11;extra_copy_number=0
tig00000001_pilon	Liftoff	gene	388497	389030	.	+	.	ID=gene-SGL_RS19060;Name=SGL_RS19060;gbkey=Gene;gene_biotype=protein_coding;locus_tag=SGL_RS19060;coverage=0.998;sequence_ID=0.906;extra_copy_number=0;copy_num_ID=gene-SGL_RS19060_0
tig00000001_pilon	Liftoff	CDS	388497	389030	.	+	.	ID=cds-WP_010873825.1;Parent=gene-SGL_RS19060;Dbxref=GenBank:WP_010873825.1;Name=WP_010873825.1;Ontology_term=GO:0046373,GO:0046556;gbkey=CDS;go_function=alpha-L-arabinofuranosidase activity|0046556||IEA;go_process=L-arabinose metabolic process|0046373||IEA;inference=COORDINATES: similar to AA sequence:RefSeq:WP_010873825.1;locus_tag=SGL_RS19060;product=AbfB domain-containing protein;protein_id=W…
tig00000001_pilon	Liftoff	gene	389233	389535	.	+	.	ID=gene-SGL_RS15525;Name=purS;gbkey=Gene;gene=purS;gene_biotype=protein_coding;locus_tag=SGL_RS15525;old_locus_tag=slr0519;coverage=1.0;sequence_ID=0.980;extra_copy_number=0;copy_num_ID=gene-SGL_RS15525_0
tig00000001_pilon	Liftoff	CDS	389233	389535	.	+	.	ID=cds-WP_010873826.1;Parent=gene-SGL_RS15525;Dbxref=GenBank:WP_010873826.1;Name=WP_010873826.1;gbkey=CDS;gene=purS;inference=COORDINATES: similar to AA sequence:RefSeq:WP_010873826.1;locus_tag=SGL_RS15525;product=phosphoribosylformylglycinamidine synthase subunit PurS;protein_id=WP_010873826.1;transl_table=11;extra_copy_number=0
tig00000001_pilon	Liftoff	gene	389532	390200	.	+	.	ID=gene-SGL_RS15530;Name=purQ;gbkey=Gene;gene=purQ;gene_biotype=protein_coding;locus_tag=SGL_RS15530;old_locus_tag=slr0520;coverage=0.991;sequence_ID=0.957;extra_copy_number=0;copy_num_ID=gene-SGL_RS15530_0
tig00000001_pilon	Liftoff	CDS	389532	390200	.	+	.	ID=cds-WP_010873827.1;Parent=gene-SGL_RS15530;Dbxref=GenBank:WP_010873827.1;Name=WP_010873827.1;Ontology_term=GO:0006189,GO:0004642;gbkey=CDS;gene=purQ;go_function=phosphoribosylformylglycinamidine synthase activity|0004642||IEA;go_process='de novo' IMP biosynthetic process|0006189||IEA;inference=COORDINATES: similar to AA sequence:RefSeq:WP_010873827.1;locus_tag=SGL_RS15530;product=phosphoribosy…
tig00000001_pilon	Liftoff	gene	390262	391191	.	+	.	ID=gene-SGL_RS15535;Name=SGL_RS15535;gbkey=Gene;gene_biotype=protein_coding;locus_tag=SGL_RS15535;old_locus_tag=slr0521;coverage=1.0;sequence_ID=0.951;extra_copy_number=0;copy_num_ID=gene-SGL_RS15535_0
tig00000001_pilon	Liftoff	CDS	390262	391191	.	+	.	ID=cds-WP_020862035.1;Parent=gene-SGL_RS15535;Dbxref=GenBank:WP_020862035.1;Name=WP_020862035.1;Ontology_term=GO:0016020;gbkey=CDS;go_component=membrane|0016020||IEA;inference=COORDINATES: similar to AA sequence:RefSeq:WP_010873828.1;locus_tag=SGL_RS15535;product=EamA family transporter;protein_id=WP_020862035.1;transl_table=11;extra_copy_number=0
tig00000001_pilon	Liftoff	gene	391449	392339	.	+	.	ID=gene-SGL_RS15540;Name=SGL_RS15540;gbkey=Gene;gene_biotype=protein_coding;locus_tag=SGL_RS15540;old_locus_tag=slr0522;coverage=1.0;sequence_ID=0.992;extra_copy_number=0;copy_num_ID=gene-SGL_RS15540_0
tig00000001_pilon	Liftoff	CDS	391449	392339	.	+	.	ID=cds-WP_010873829.1;Parent=gene-SGL_RS15540;Dbxref=GenBank:WP_010873829.1;Name=WP_010873829.1;gbkey=CDS;inference=COORDINATES: similar to AA sequence:RefSeq:WP_010873829.1;locus_tag=SGL_RS15540;product=hypothetical protein;protein_id=WP_010873829.1;transl_table=11;extra_copy_number=0
tig00000001_pilon	Liftoff	gene	393879	395941	.	-	.	ID=gene-SGL_RS15545;Name=SGL_RS15545;gbkey=Gene;gene_biotype=protein_coding;locus_tag=SGL_RS15545;old_locus_tag=sll0471;coverage=1.0;sequence_ID=0.952;extra_copy_number=0;copy_num_ID=gene-SGL_RS15545_0
tig00000001_pilon	Liftoff	CDS	393879	395941	.	-	.	ID=cds-WP_010873830.1;Parent=gene-SGL_RS15545;Dbxref=GenBank:WP_010873830.1;Name=WP_010873830.1;gbkey=CDS;inference=COORDINATES: similar to AA sequence:RefSeq:WP_010873830.1;locus_tag=SGL_RS15545;product=FAD-dependent oxidoreductase;protein_id=WP_010873830.1;transl_table=11;extra_copy_number=0
tig00000001_pilon	Liftoff	gene	396164	396724	.	-	.	ID=gene-SGL_RS15550;Name=SGL_RS15550;gbkey=Gene;gene_biotype=protein_coding;locus_tag=SGL_RS15550;old_locus_tag=sll0470;coverage=1.0;sequence_ID=0.942;extra_copy_number=0;copy_num_ID=gene-SGL_RS15550_0
tig00000001_pilon	Liftoff	CDS	396164	396724	.	-	.	ID=cds-WP_010873831.1;Parent=gene-SGL_RS15550;Dbxref=GenBank:WP_010873831.1;Name=WP_010873831.1;gbkey=CDS;inference=COORDINATES: similar to AA sequence:RefSeq:WP_010873831.1;locus_tag=SGL_RS15550;product=DUF2808 domain-containing protein;protein_id=WP_010873831.1;transl_table=11;extra_copy_number=0
tig00000001_pilon	Liftoff	gene	397046	398047	.	-	.	ID=gene-SGL_RS15555;Name=SGL_RS15555;gbkey=Gene;gene_biotype=protein_coding;locus_tag=SGL_RS15555;old_locus_tag=sll0469;coverage=1.0;sequence_ID=0.986;extra_copy_number=0;copy_num_ID=gene-SGL_RS15555_0
tig00000001_pilon	Liftoff	CDS	397046	398047	.	-	.	ID=cds-WP_010873832.1;Parent=gene-SGL_RS15555;Dbxref=GenBank:WP_010873832.1;Name=WP_010873832.1;gbkey=CDS;inference=COORDINATES: similar to AA sequence:RefSeq:WP_010873832.1;locus_tag=SGL_RS15555;product=ribose-phosphate pyrophosphokinase;protein_id=WP_010873832.1;transl_table=11;extra_copy_number=0
tig00000001_pilon	Liftoff	gene	398218	398931	.	+	.	ID=gene-SGL_RS15560;Name=bioD;gbkey=Gene;gene=bioD;gene_biotype=protein_coding;locus_tag=SGL_RS15560;old_locus_tag=slr0523;coverage=1.0;sequence_ID=0.991;extra_copy_number=0;copy_num_ID=gene-SGL_RS15560_0
tig00000001_pilon	Liftoff	CDS	398218	398931	.	+	.	ID=cds-WP_010873833.1;Parent=gene-SGL_RS15560;Dbxref=GenBank:WP_010873833.1;Name=WP_010873833.1;Ontology_term=GO:0009102,GO:0004141;gbkey=CDS;gene=bioD;go_function=dethiobiotin synthase activity|0004141||IEA;go_process=biotin biosynthetic process|0009102||IEA;inference=COORDINATES: similar to AA sequence:RefSeq:WP_010873833.1;locus_tag=SGL_RS15560;product=dethiobiotin synthase;protein_id=WP_01087…
tig00000001_pilon	Liftoff	gene	398982	400082	.	-	.	ID=gene-SGL_RS15565;Name=queA;gbkey=Gene;gene=queA;gene_biotype=protein_coding;locus_tag=SGL_RS15565;old_locus_tag=sll0467;coverage=1.0;sequence_ID=0.961;extra_copy_number=0;copy_num_ID=gene-SGL_RS15565_0
tig00000001_pilon	Liftoff	CDS	398982	400082	.	-	.	ID=cds-WP_010873834.1;Parent=gene-SGL_RS15565;Dbxref=GenBank:WP_010873834.1;Name=WP_010873834.1;Ontology_term=GO:0006400,GO:0008616,GO:0051075,GO:0005737;gbkey=CDS;gene=queA;go_component=cytoplasm|0005737||IEA;go_function=S-adenosylmethionine:tRNA ribosyltransferase-isomerase activity|0051075||IEA;go_process=tRNA modification|0006400||IEA,queuosine biosynthetic process|0008616||IEA;inference=COOR…
tig00000001_pilon	Liftoff	gene	400172	401299	.	-	.	ID=gene-SGL_RS15570;Name=SGL_RS15570;gbkey=Gene;gene_biotype=protein_coding;locus_tag=SGL_RS15570;old_locus_tag=sll0597;coverage=1.0;sequence_ID=0.995;extra_copy_number=0;copy_num_ID=gene-SGL_RS15570_0
tig00000001_pilon	Liftoff	CDS	400172	401299	.	-	.	ID=cds-WP_010873835.1;Parent=gene-SGL_RS15570;Dbxref=GenBank:WP_010873835.1;Name=WP_010873835.1;gbkey=CDS;inference=COORDINATES: similar to AA sequence:RefSeq:WP_010873835.1;locus_tag=SGL_RS15570;product=AI-2E family transporter;protein_id=WP_010873835.1;transl_table=11;extra_copy_number=0
tig00000001_pilon	Liftoff	gene	401526	402260	.	-	.	ID=gene-SGL_RS15575;Name=SGL_RS15575;gbkey=Gene;gene_biotype=protein_coding;locus_tag=SGL_RS15575;old_locus_tag=sll0596;coverage=1.0;sequence_ID=0.975;extra_copy_number=0;copy_num_ID=gene-SGL_RS15575_0
tig00000001_pilon	Liftoff	CDS	401526	402260	.	-	.	ID=cds-WP_010873836.1;Parent=gene-SGL_RS15575;Dbxref=GenBank:WP_010873836.1;Name=WP_010873836.1;gbkey=CDS;inference=COORDINATES: similar to AA sequence:RefSeq:WP_010873836.1;locus_tag=SGL_RS15575;product=creatininase family protein;protein_id=WP_010873836.1;transl_table=11;extra_copy_number=0
tig00000001_pilon	Liftoff	gene	402296	402727	.	-	.	ID=gene-SGL_RS15580;Name=SGL_RS15580;gbkey=Gene;gene_biotype=protein_coding;locus_tag=SGL_RS15580;old_locus_tag=sll0595;coverage=1.0;sequence_ID=1.0;extra_copy_number=0;copy_num_ID=gene-SGL_RS15580_0
tig00000001_pilon	Liftoff	CDS	402296	402727	.	-	.	ID=cds-WP_010873837.1;Parent=gene-SGL_RS15580;Dbxref=GenBank:WP_010873837.1;Name=WP_010873837.1;gbkey=CDS;inference=COORDINATES: similar to AA sequence:RefSeq:WP_010873837.1;locus_tag=SGL_RS15580;product=hypothetical protein;protein_id=WP_010873837.1;transl_table=11;extra_copy_number=0
tig00000001_pilon	Liftoff	gene	402798	403416	.	-	.	ID=gene-SGL_RS15585;Name=SGL_RS15585;gbkey=Gene;gene_biotype=protein_coding;locus_tag=SGL_RS15585;old_locus_tag=sll0594;coverage=1.0;sequence_ID=0.995;extra_copy_number=0;copy_num_ID=gene-SGL_RS15585_0
tig00000001_pilon	Liftoff	CDS	402798	403416	.	-	.	ID=cds-WP_010873838.1;Parent=gene-SGL_RS15585;Dbxref=GenBank:WP_010873838.1;Name=WP_010873838.1;Ontology_term=GO:0006355,GO:0003700,GO:0030552;gbkey=CDS;go_function=DNA-binding transcription factor activity|0003700||IEA,cAMP binding|0030552||IEA;go_process=regulation of DNA-templated transcription|0006355||IEA;inference=COORDINATES: similar to AA sequence:RefSeq:WP_010873838.1;locus_tag=SGL_RS155…
tig00000001_pilon	Liftoff	gene	403597	404665	.	-	.	ID=gene-SGL_RS15590;Name=glk;gbkey=Gene;gene=glk;gene_biotype=protein_coding;locus_tag=SGL_RS15590;old_locus_tag=sll0593;coverage=1.0;sequence_ID=0.997;extra_copy_number=0;copy_num_ID=gene-SGL_RS15590_0
tig00000001_pilon	Liftoff	CDS	403597	404665	.	-	.	ID=cds-WP_010873839.1;Parent=gene-SGL_RS15590;Dbxref=GenBank:WP_010873839.1;Name=WP_010873839.1;Ontology_term=GO:0005975,GO:0004340;gbkey=CDS;gene=glk;go_function=glucokinase activity|0004340||IEA;go_process=carbohydrate metabolic process|0005975||IEA;inference=COORDINATES: similar to AA sequence:RefSeq:WP_010873839.1;locus_tag=SGL_RS15590;product=glucokinase;protein_id=WP_010873839.1;transl_tabl…
tig00000001_pilon	Liftoff	gene	404872	406614	.	+	.	ID=gene-SGL_RS15595;Name=SGL_RS15595;gbkey=Gene;gene_biotype=protein_coding;locus_tag=SGL_RS15595;old_locus_tag=slr0615;coverage=1.0;sequence_ID=0.989;extra_copy_number=0;copy_num_ID=gene-SGL_RS15595_0
tig00000001_pilon	Liftoff	CDS	404872	406614	.	+	.	ID=cds-WP_010873840.1;Parent=gene-SGL_RS15595;Dbxref=GenBank:WP_010873840.1;Name=WP_010873840.1;Ontology_term=GO:0005524,GO:0042626;gbkey=CDS;go_function=ATP binding|0005524||IEA,ATPase-coupled transmembrane transporter activity|0042626||IEA;inference=COORDINATES: similar to AA sequence:RefSeq:WP_010873840.1;locus_tag=SGL_RS15595;product=ABC transporter ATP-binding protein;protein_id=WP_010873840…
tig00000001_pilon	Liftoff	gene	407091	408347	.	+	.	ID=gene-SGL_RS15600;Name=SGL_RS15600;gbkey=Gene;gene_biotype=protein_coding;locus_tag=SGL_RS15600;old_locus_tag=slr0616;coverage=1.0;sequence_ID=0.984;extra_copy_number=0;copy_num_ID=gene-SGL_RS15600_0
tig00000001_pilon	Liftoff	CDS	407091	408347	.	+	.	ID=cds-WP_010873841.1;Parent=gene-SGL_RS15600;Dbxref=GenBank:WP_010873841.1;Name=WP_010873841.1;Ontology_term=GO:0055085,GO:0022857;gbkey=CDS;go_function=transmembrane transporter activity|0022857||IEA;go_process=transmembrane transport|0055085||IEA;inference=COORDINATES: similar to AA sequence:RefSeq:WP_010873841.1;locus_tag=SGL_RS15600;product=MFS transporter;protein_id=WP_010873841.1;transl_ta…
tig00000001_pilon	Liftoff	gene	408635	408871	.	+	.	ID=gene-SGL_RS15605;Name=SGL_RS15605;gbkey=Gene;gene_biotype=protein_coding;locus_tag=SGL_RS15605;old_locus_tag=ssr1038;coverage=1.0;sequence_ID=1.0;extra_copy_number=0;copy_num_ID=gene-SGL_RS15605_0
tig00000001_pilon	Liftoff	CDS	408635	408871	.	+	.	ID=cds-WP_010873842.1;Parent=gene-SGL_RS15605;Dbxref=GenBank:WP_010873842.1;Name=WP_010873842.1;gbkey=CDS;inference=COORDINATES: similar to AA sequence:RefSeq:WP_010873842.1;locus_tag=SGL_RS15605;product=hypothetical protein;protein_id=WP_010873842.1;transl_table=11;extra_copy_number=0
tig00000001_pilon	Liftoff	gene	410174	411527	.	+	.	ID=gene-SGL_RS15610;Name=SGL_RS15610;gbkey=Gene;gene_biotype=protein_coding;locus_tag=SGL_RS15610;old_locus_tag=slr0617;coverage=0.998;sequence_ID=0.989;extra_copy_number=0;copy_num_ID=gene-SGL_RS15610_0
tig00000001_pilon	Liftoff	CDS	410174	411527	.	+	.	ID=cds-WP_010873843.1;Parent=gene-SGL_RS15610;Dbxref=GenBank:WP_010873843.1;Name=WP_010873843.1;Ontology_term=GO:0006821,GO:0055085,GO:0005247,GO:0016020;gbkey=CDS;go_component=membrane|0016020||IEA;go_function=voltage-gated chloride channel activity|0005247||IEA;go_process=chloride transport|0006821||IEA,transmembrane transport|0055085||IEA;inference=COORDINATES: similar to AA sequence:RefSeq:WP…
tig00000001_pilon	Liftoff	gene	411634	413328	.	-	.	ID=gene-SGL_RS15615;Name=SGL_RS15615;gbkey=Gene;gene_biotype=protein_coding;locus_tag=SGL_RS15615;old_locus_tag=sll0590;coverage=0.999;sequence_ID=0.989;extra_copy_number=0;copy_num_ID=gene-SGL_RS15615_0
tig00000001_pilon	Liftoff	CDS	411634	413328	.	-	.	ID=cds-WP_010873844.1;Parent=gene-SGL_RS15615;Dbxref=GenBank:WP_010873844.1;Name=WP_010873844.1;Ontology_term=GO:0008381;gbkey=CDS;go_function=mechanosensitive monoatomic ion channel activity|0008381||IEA;inference=COORDINATES: similar to AA sequence:RefSeq:WP_010873844.1;locus_tag=SGL_RS15615;product=mechanosensitive ion channel family protein;protein_id=WP_010873844.1;transl_table=11;extra_copy…
tig00000001_pilon	Liftoff	gene	413417	413575	.	+	.	ID=gene-SGL_RS19485;Name=SGL_RS19485;gbkey=Gene;gene_biotype=protein_coding;locus_tag=SGL_RS19485;coverage=1.0;sequence_ID=0.993;extra_copy_number=0;copy_num_ID=gene-SGL_RS19485_0
tig00000001_pilon	Liftoff	CDS	413417	413575	.	+	.	ID=cds-WP_158299083.1;Parent=gene-SGL_RS19485;Dbxref=GenBank:WP_158299083.1;Name=WP_158299083.1;gbkey=CDS;inference=COORDINATES: ab initio prediction:GeneMarkS-2+;locus_tag=SGL_RS19485;product=hypothetical protein;protein_id=WP_158299083.1;transl_table=11;extra_copy_number=0
tig00000001_pilon	Liftoff	gene	413666	415148	.	+	.	ID=gene-SGL_RS15620;Name=cobQ;gbkey=Gene;gene=cobQ;gene_biotype=protein_coding;locus_tag=SGL_RS15620;old_locus_tag=slr0618;coverage=0.990;sequence_ID=0.959;extra_copy_number=0;copy_num_ID=gene-SGL_RS15620_0
tig00000001_pilon	Liftoff	CDS	413666	415148	.	+	.	ID=cds-WP_014407147.1;Parent=gene-SGL_RS15620;Dbxref=GenBank:WP_014407147.1;Name=WP_014407147.1;Ontology_term=GO:0009236,GO:0051921,GO:0005737;gbkey=CDS;gene=cobQ;go_component=cytoplasm|0005737||IEA;go_function=adenosylcobyric acid synthase (glutamine-hydrolyzing) activity|0051921||IEA;go_process=cobalamin biosynthetic process|0009236||IEA;inference=COORDINATES: similar to AA sequence:RefSeq:WP_0…
tig00000001_pilon	Liftoff	gene	415153	415392	.	+	.	ID=gene-SGL_RS15630;Name=SGL_RS15630;gbkey=Gene;gene_biotype=protein_coding;locus_tag=SGL_RS15630;old_locus_tag=ssr1041;coverage=1.0;sequence_ID=0.962;extra_copy_number=0;copy_num_ID=gene-SGL_RS15630_0
tig00000001_pilon	Liftoff	CDS	415153	415392	.	+	.	ID=cds-WP_010873847.1;Parent=gene-SGL_RS15630;Dbxref=GenBank:WP_010873847.1;Name=WP_010873847.1;Ontology_term=GO:0009055,GO:0051536;gbkey=CDS;go_function=electron transfer activity|0009055||IEA,iron-sulfur cluster binding|0051536||IEA;inference=COORDINATES: similar to AA sequence:RefSeq:WP_010873847.1;locus_tag=SGL_RS15630;product=2Fe-2S iron-sulfur cluster-binding protein;protein_id=WP_010873847…
tig00000001_pilon	Liftoff	gene	415507	415929	.	-	.	ID=gene-SGL_RS15635;Name=SGL_RS15635;gbkey=Gene;gene_biotype=protein_coding;locus_tag=SGL_RS15635;old_locus_tag=sll0588;coverage=1.0;sequence_ID=0.988;extra_copy_number=0;copy_num_ID=gene-SGL_RS15635_0
tig00000001_pilon	Liftoff	CDS	415507	415929	.	-	.	ID=cds-WP_223211297.1;Parent=gene-SGL_RS15635;Dbxref=GenBank:WP_223211297.1;Name=WP_223211297.1;gbkey=CDS;inference=COORDINATES: similar to AA sequence:RefSeq:WP_010873848.1;locus_tag=SGL_RS15635;product=hypothetical protein;protein_id=WP_223211297.1;transl_table=11;extra_copy_number=0
tig00000001_pilon	Liftoff	gene	416064	417517	.	-	.	ID=gene-SGL_RS15640;Name=pyk;gbkey=Gene;gene=pyk;gene_biotype=protein_coding;locus_tag=SGL_RS15640;old_locus_tag=sll0587;coverage=1.0;sequence_ID=0.983;extra_copy_number=0;copy_num_ID=gene-SGL_RS15640_0
tig00000001_pilon	Liftoff	CDS	416064	417517	.	-	.	ID=cds-WP_010873849.1;Parent=gene-SGL_RS15640;Dbxref=GenBank:WP_010873849.1;Name=WP_010873849.1;Ontology_term=GO:0006096,GO:0004743,GO:0005737;gbkey=CDS;gene=pyk;go_component=cytoplasm|0005737||IEA;go_function=pyruvate kinase activity|0004743||IEA;go_process=glycolytic process|0006096||IEA;inference=COORDINATES: similar to AA sequence:RefSeq:WP_010873849.1;locus_tag=SGL_RS15640;product=pyruvate k…
tig00000001_pilon	Liftoff	gene	417560	418786	.	-	.	ID=gene-SGL_RS15645;Name=SGL_RS15645;gbkey=Gene;gene_biotype=protein_coding;locus_tag=SGL_RS15645;old_locus_tag=sll0586;coverage=1.0;sequence_ID=0.995;extra_copy_number=0;copy_num_ID=gene-SGL_RS15645_0
tig00000001_pilon	Liftoff	CDS	417560	418786	.	-	.	ID=cds-WP_010873850.1;Parent=gene-SGL_RS15645;Dbxref=GenBank:WP_010873850.1;Name=WP_010873850.1;Ontology_term=GO:0050660,GO:0050661;gbkey=CDS;go_function=flavin adenine dinucleotide binding|0050660||IEA,NADP binding|0050661||IEA;inference=COORDINATES: similar to AA sequence:RefSeq:WP_010873850.1;locus_tag=SGL_RS15645;product=NAD(P)/FAD-dependent oxidoreductase;protein_id=WP_010873850.1;transl_tab…
tig00000001_pilon	Liftoff	gene	419150	419473	.	+	.	ID=gene-SGL_RS15650;Name=trxA;gbkey=Gene;gene=trxA;gene_biotype=protein_coding;locus_tag=SGL_RS15650;old_locus_tag=slr0623;coverage=1.0;sequence_ID=1.0;extra_copy_number=0;copy_num_ID=gene-SGL_RS15650_0
tig00000001_pilon	Liftoff	CDS	419150	419473	.	+	.	ID=cds-WP_010873851.1;Parent=gene-SGL_RS15650;Dbxref=GenBank:WP_010873851.1;Name=WP_010873851.1;Ontology_term=GO:0015036,GO:0005737;gbkey=CDS;gene=trxA;go_component=cytoplasm|0005737||IEA;go_function=disulfide oxidoreductase activity|0015036||IEA;inference=COORDINATES: similar to AA sequence:RefSeq:WP_017312996.1;locus_tag=SGL_RS15650;product=thioredoxin;protein_id=WP_010873851.1;transl_table=11;…
tig00000001_pilon	Liftoff	gene	419649	420677	.	-	.	ID=gene-SGL_RS15655;Name=SGL_RS15655;gbkey=Gene;gene_biotype=protein_coding;locus_tag=SGL_RS15655;old_locus_tag=sll0585;coverage=1.0;sequence_ID=0.988;extra_copy_number=0;copy_num_ID=gene-SGL_RS15655_0
tig00000001_pilon	Liftoff	CDS	419649	420677	.	-	.	ID=cds-WP_010873852.1;Parent=gene-SGL_RS15655;Dbxref=GenBank:WP_010873852.1;Name=WP_010873852.1;gbkey=CDS;inference=COORDINATES: similar to AA sequence:RefSeq:WP_010873852.1;locus_tag=SGL_RS15655;product=asparaginase;protein_id=WP_010873852.1;transl_table=11;extra_copy_number=0
tig00000001_pilon	Liftoff	gene	420736	421257	.	-	.	ID=gene-SGL_RS15660;Name=SGL_RS15660;gbkey=Gene;gene_biotype=protein_coding;locus_tag=SGL_RS15660;old_locus_tag=sll0584;coverage=1.0;sequence_ID=0.998;extra_copy_number=0;copy_num_ID=gene-SGL_RS15660_0
tig00000001_pilon	Liftoff	CDS	420736	421257	.	-	.	ID=cds-WP_010873853.1;Parent=gene-SGL_RS15660;Dbxref=GenBank:WP_010873853.1;Name=WP_010873853.1;gbkey=CDS;inference=COORDINATES: similar to AA sequence:RefSeq:WP_010873853.1;locus_tag=SGL_RS15660;product=CGLD27 family protein;protein_id=WP_010873853.1;transl_table=11;extra_copy_number=0
tig00000001_pilon	Liftoff	gene	421427	422542	.	+	.	ID=gene-SGL_RS15665;Name=wecB;gbkey=Gene;gene=wecB;gene_biotype=protein_coding;locus_tag=SGL_RS15665;old_locus_tag=slr0624;coverage=1.0;sequence_ID=0.945;extra_copy_number=0;copy_num_ID=gene-SGL_RS15665_0
tig00000001_pilon	Liftoff	CDS	421427	422542	.	+	.	ID=cds-WP_010873854.1;Parent=gene-SGL_RS15665;Dbxref=GenBank:WP_010873854.1;Name=WP_010873854.1;Ontology_term=GO:0009103,GO:0008761;gbkey=CDS;gene=wecB;go_function=UDP-N-acetylglucosamine 2-epimerase activity|0008761||IEA;go_process=lipopolysaccharide biosynthetic process|0009103||IEA;inference=COORDINATES: similar to AA sequence:RefSeq:WP_010873854.1;locus_tag=SGL_RS15665;product=UDP-N-acetylglu…
tig00000001_pilon	Liftoff	gene	422600	424065	.	+	.	ID=gene-SGL_RS15670;Name=SGL_RS15670;gbkey=Gene;gene_biotype=protein_coding;locus_tag=SGL_RS15670;old_locus_tag=slr0625;coverage=1.0;sequence_ID=0.980;extra_copy_number=0;copy_num_ID=gene-SGL_RS15670_0
tig00000001_pilon	Liftoff	CDS	422600	424065	.	+	.	ID=cds-WP_010873855.1;Parent=gene-SGL_RS15670;Dbxref=GenBank:WP_010873855.1;Name=WP_010873855.1;Ontology_term=GO:0015813,GO:0015501,GO:0016020;gbkey=CDS;go_component=membrane|0016020||IEA;go_function=glutamate:sodium symporter activity|0015501||IEA;go_process=L-glutamate transmembrane transport|0015813||IEA;inference=COORDINATES: similar to AA sequence:RefSeq:WP_010873855.1;locus_tag=SGL_RS15670;…
tig00000001_pilon	Liftoff	gene	424186	424569	.	-	.	ID=gene-SGL_RS15675;Name=aroH;gbkey=Gene;gene=aroH;gene_biotype=protein_coding;locus_tag=SGL_RS15675;old_locus_tag=sll0109;coverage=1.0;sequence_ID=0.994;extra_copy_number=0;copy_num_ID=gene-SGL_RS15675_0
tig00000001_pilon	Liftoff	CDS	424186	424569	.	-	.	ID=cds-WP_010873856.1;Parent=gene-SGL_RS15675;Dbxref=GenBank:WP_010873856.1;Name=WP_010873856.1;Ontology_term=GO:0009073,GO:0004106;gbkey=CDS;gene=aroH;go_function=chorismate mutase activity|0004106||IEA;go_process=aromatic amino acid family biosynthetic process|0009073||IEA;inference=COORDINATES: similar to AA sequence:RefSeq:WP_010873856.1;locus_tag=SGL_RS15675;product=chorismate mutase;protein…
tig00000001_pilon	Liftoff	gene	424773	425963	.	+	.	ID=gene-SGL_RS15680;Name=SGL_RS15680;gbkey=Gene;gene_biotype=protein_coding;locus_tag=SGL_RS15680;old_locus_tag=slr0626;coverage=1.0;sequence_ID=0.994;extra_copy_number=0;copy_num_ID=gene-SGL_RS15680_0
tig00000001_pilon	Liftoff	CDS	424773	425963	.	+	.	ID=cds-WP_228670063.1;Parent=gene-SGL_RS15680;Dbxref=GenBank:WP_228670063.1;Name=WP_228670063.1;gbkey=CDS;inference=COORDINATES: similar to AA sequence:RefSeq:WP_010873857.1;locus_tag=SGL_RS15680;product=tetratricopeptide repeat protein;protein_id=WP_228670063.1;transl_table=11;extra_copy_number=0
tig00000001_pilon	Liftoff	gene	427751	429274	.	-	.	ID=gene-SGL_RS15695;Name=SGL_RS15695;gbkey=Gene;gene_biotype=protein_coding;locus_tag=SGL_RS15695;old_locus_tag=sll0108;coverage=1.0;sequence_ID=0.998;extra_copy_number=0;copy_num_ID=gene-SGL_RS15695_0
tig00000001_pilon	Liftoff	CDS	427751	429274	.	-	.	ID=cds-WP_010873859.1;Parent=gene-SGL_RS15695;Dbxref=GenBank:WP_010873859.1;Name=WP_010873859.1;gbkey=CDS;inference=COORDINATES: similar to AA sequence:RefSeq:WP_010873859.1;locus_tag=SGL_RS15695;product=ammonium transporter;protein_id=WP_010873859.1;transl_table=11;extra_copy_number=0
tig00000001_pilon	Liftoff	gene	429549	430241	.	-	.	ID=gene-SGL_RS15700;Name=SGL_RS15700;gbkey=Gene;gene_biotype=protein_coding;locus_tag=SGL_RS15700;old_locus_tag=sll0107;coverage=1.0;sequence_ID=0.989;extra_copy_number=0;copy_num_ID=gene-SGL_RS15700_0
tig00000001_pilon	Liftoff	CDS	429549	430241	.	-	.	ID=cds-WP_020862025.1;Parent=gene-SGL_RS15700;Dbxref=GenBank:WP_020862025.1;Name=WP_020862025.1;gbkey=CDS;inference=COORDINATES: similar to AA sequence:RefSeq:WP_010873860.1;locus_tag=SGL_RS15700;product=bifunctional 4-hydroxy-2-oxoglutarate aldolase/2-dehydro-3-deoxy-phosphogluconate aldolase;protein_id=WP_020862025.1;transl_table=11;extra_copy_number=0
tig00000001_pilon	Liftoff	gene	430289	431296	.	+	.	ID=gene-SGL_RS15705;Name=SGL_RS15705;gbkey=Gene;gene_biotype=protein_coding;locus_tag=SGL_RS15705;old_locus_tag=slr0103;coverage=1.0;sequence_ID=0.988;extra_copy_number=0;copy_num_ID=gene-SGL_RS15705_0
tig00000001_pilon	Liftoff	CDS	430289	431296	.	+	.	ID=cds-WP_010873861.1;Parent=gene-SGL_RS15705;Dbxref=GenBank:WP_010873861.1;Name=WP_010873861.1;gbkey=CDS;inference=COORDINATES: similar to AA sequence:RefSeq:WP_010873861.1;locus_tag=SGL_RS15705;product=hypothetical protein;protein_id=WP_010873861.1;transl_table=11;extra_copy_number=0
tig00000001_pilon	Liftoff	gene	431342	433779	.	+	.	ID=gene-SGL_RS15710;Name=SGL_RS15710;gbkey=Gene;gene_biotype=protein_coding;locus_tag=SGL_RS15710;old_locus_tag=slr0104;coverage=1.0;sequence_ID=0.986;extra_copy_number=0;copy_num_ID=gene-SGL_RS15710_0
tig00000001_pilon	Liftoff	CDS	431342	433779	.	+	.	ID=cds-WP_010873862.1;Parent=gene-SGL_RS15710;Dbxref=GenBank:WP_010873862.1;Name=WP_010873862.1;gbkey=CDS;inference=COORDINATES: similar to AA sequence:RefSeq:WP_010873862.1;locus_tag=SGL_RS15710;product=HD family phosphohydrolase;protein_id=WP_010873862.1;transl_table=11;extra_copy_number=0
tig00000001_pilon	Liftoff	gene	433818	435081	.	-	.	ID=gene-SGL_RS15715;Name=SGL_RS15715;gbkey=Gene;gene_biotype=protein_coding;locus_tag=SGL_RS15715;old_locus_tag=sll0103;coverage=1.0;sequence_ID=0.958;extra_copy_number=0;copy_num_ID=gene-SGL_RS15715_0
tig00000001_pilon	Liftoff	CDS	433818	435081	.	-	.	ID=cds-WP_010873863.1;Parent=gene-SGL_RS15715;Dbxref=GenBank:WP_010873863.1;Name=WP_010873863.1;gbkey=CDS;inference=COORDINATES: similar to AA sequence:RefSeq:WP_010873863.1;locus_tag=SGL_RS15715;product=VWA domain-containing protein;protein_id=WP_010873863.1;transl_table=11;extra_copy_number=0
tig00000001_pilon	Liftoff	gene	435165	436241	.	-	.	ID=gene-SGL_RS15720;Name=SGL_RS15720;gbkey=Gene;gene_biotype=protein_coding;locus_tag=SGL_RS15720;old_locus_tag=sll0102;coverage=1.0;sequence_ID=0.953;extra_copy_number=0;copy_num_ID=gene-SGL_RS15720_0
tig00000001_pilon	Liftoff	CDS	435165	436241	.	-	.	ID=cds-WP_010873864.1;Parent=gene-SGL_RS15720;Dbxref=GenBank:WP_010873864.1;Name=WP_010873864.1;gbkey=CDS;inference=COORDINATES: similar to AA sequence:RefSeq:WP_010873864.1;locus_tag=SGL_RS15720;product=hypothetical protein;protein_id=WP_010873864.1;transl_table=11;extra_copy_number=0
tig00000001_pilon	Liftoff	gene	438790	439971	.	-	.	ID=gene-SGL_RS15740;Name=SGL_RS15740;gbkey=Gene;gene_biotype=protein_coding;locus_tag=SGL_RS15740;old_locus_tag=sll0100;coverage=1.0;sequence_ID=0.945;extra_copy_number=0;copy_num_ID=gene-SGL_RS15740_0
tig00000001_pilon	Liftoff	CDS	438790	439971	.	-	.	ID=cds-WP_010873868.1;Parent=gene-SGL_RS15740;Dbxref=GenBank:WP_010873868.1;Name=WP_010873868.1;gbkey=CDS;inference=COORDINATES: similar to AA sequence:RefSeq:WP_010873868.1;locus_tag=SGL_RS15740;product=M20 family metallopeptidase;protein_id=WP_010873868.1;transl_table=11;extra_copy_number=0
tig00000001_pilon	Liftoff	gene	440070	441347	.	-	.	ID=gene-SGL_RS15745;Name=SGL_RS15745;gbkey=Gene;gene_biotype=protein_coding;locus_tag=SGL_RS15745;old_locus_tag=sll0099;coverage=1.0;sequence_ID=0.949;extra_copy_number=0;copy_num_ID=gene-SGL_RS15745_0
tig00000001_pilon	Liftoff	CDS	440070	441347	.	-	.	ID=cds-WP_010873869.1;Parent=gene-SGL_RS15745;Dbxref=GenBank:WP_010873869.1;Name=WP_010873869.1;gbkey=CDS;inference=COORDINATES: similar to AA sequence:RefSeq:WP_010873869.1;locus_tag=SGL_RS15745;product=bifunctional cobalt-precorrin-7 (C(5))-methyltransferase/cobalt-precorrin-6B (C(15))-methyltransferase;protein_id=WP_010873869.1;transl_table=11;extra_copy_number=0
tig00000001_pilon	Liftoff	gene	441476	442528	.	-	.	ID=gene-SGL_RS15750;Name=rlmN;gbkey=Gene;gene=rlmN;gene_biotype=protein_coding;locus_tag=SGL_RS15750;old_locus_tag=sll0098;coverage=1.0;sequence_ID=0.922;extra_copy_number=0;copy_num_ID=gene-SGL_RS15750_0
tig00000001_pilon	Liftoff	CDS	441476	442528	.	-	.	ID=cds-WP_010873870.1;Parent=gene-SGL_RS15750;Dbxref=GenBank:WP_010873870.1;Name=WP_010873870.1;Ontology_term=GO:0031167,GO:0008757,GO:0016433;gbkey=CDS;gene=rlmN;go_function=S-adenosylmethionine-dependent methyltransferase activity|0008757||IEA,rRNA (adenine) methyltransferase activity|0016433||IEA;go_process=rRNA methylation|0031167||IEA;inference=COORDINATES: similar to AA sequence:RefSeq:WP_0…
tig00000001_pilon	Liftoff	gene	442655	442726	.	+	.	ID=gene-SGL_RS15755;Name=SGL_RS15755;gbkey=Gene;gene_biotype=tRNA;locus_tag=SGL_RS15755;old_locus_tag=ST6803t36;coverage=1.0;sequence_ID=1.0;extra_copy_number=0;copy_num_ID=gene-SGL_RS15755_0
tig00000001_pilon	Liftoff	tRNA	442655	442726	.	+	.	ID=rna-SGL_RS15755;Parent=gene-SGL_RS15755;anticodon=(pos:2984906..2984908);gbkey=tRNA;inference=COORDINATES: profile:tRNAscan-SE:2.0.12;locus_tag=SGL_RS15755;product=tRNA-Gly;extra_copy_number=0
tig00000001_pilon	Liftoff	exon	442655	442726	.	+	.	ID=exon-SGL_RS15755-1;Parent=rna-SGL_RS15755;anticodon=(pos:2984906..2984908);gbkey=tRNA;inference=COORDINATES: profile:tRNAscan-SE:2.0.12;locus_tag=SGL_RS15755;product=tRNA-Gly;extra_copy_number=0
tig00000001_pilon	Liftoff	gene	442774	444015	.	+	.	ID=gene-SGL_RS15760;Name=SGL_RS15760;gbkey=Gene;gene_biotype=protein_coding;locus_tag=SGL_RS15760;old_locus_tag=slr0108;coverage=0.976;sequence_ID=0.789;extra_copy_number=0;copy_num_ID=gene-SGL_RS15760_0
tig00000001_pilon	Liftoff	CDS	442774	444015	.	+	.	ID=cds-WP_223211298.1;Parent=gene-SGL_RS15760;Dbxref=GenBank:WP_223211298.1;Name=WP_223211298.1;gbkey=CDS;inference=COORDINATES: similar to AA sequence:RefSeq:WP_010873871.1;locus_tag=SGL_RS15760;product=AsnC family protein;protein_id=WP_223211298.1;transl_table=11;extra_copy_number=0
tig00000001_pilon	Liftoff	gene	444150	444977	.	+	.	ID=gene-SGL_RS15765;Name=SGL_RS15765;gbkey=Gene;gene_biotype=protein_coding;locus_tag=SGL_RS15765;old_locus_tag=slr0109;coverage=0.865;sequence_ID=0.780;extra_copy_number=0;copy_num_ID=gene-SGL_RS15765_0
tig00000001_pilon	Liftoff	CDS	444150	444977	.	+	.	ID=cds-WP_010873872.1;Parent=gene-SGL_RS15765;Dbxref=GenBank:WP_010873872.1;Name=WP_010873872.1;Ontology_term=GO:0008381;gbkey=CDS;go_function=mechanosensitive monoatomic ion channel activity|0008381||IEA;inference=COORDINATES: similar to AA sequence:RefSeq:WP_010873872.1;locus_tag=SGL_RS15765;product=mechanosensitive ion channel family protein;protein_id=WP_010873872.1;transl_table=11;extra_copy…
tig00000001_pilon	Liftoff	gene	445046	446392	.	-	.	ID=gene-SGL_RS15770;Name=SGL_RS15770;gbkey=Gene;gene_biotype=protein_coding;locus_tag=SGL_RS15770;old_locus_tag=sll0096;coverage=1.0;sequence_ID=0.959;extra_copy_number=0;copy_num_ID=gene-SGL_RS15770_0
tig00000001_pilon	Liftoff	CDS	445046	446392	.	-	.	ID=cds-WP_010873873.1;Parent=gene-SGL_RS15770;Dbxref=GenBank:WP_010873873.1;Name=WP_010873873.1;gbkey=CDS;inference=COORDINATES: similar to AA sequence:RefSeq:WP_010873873.1;locus_tag=SGL_RS15770;product=CIA30 family protein;protein_id=WP_010873873.1;transl_table=11;extra_copy_number=0
tig00000001_pilon	Liftoff	gene	446590	448295	.	-	.	ID=gene-SGL_RS15775;Name=SGL_RS15775;gbkey=Gene;gene_biotype=protein_coding;locus_tag=SGL_RS15775;old_locus_tag=sll0095;coverage=1.0;sequence_ID=0.970;extra_copy_number=0;copy_num_ID=gene-SGL_RS15775_0
tig00000001_pilon	Liftoff	CDS	446590	448295	.	-	.	ID=cds-WP_010873874.1;Parent=gene-SGL_RS15775;Dbxref=GenBank:WP_010873874.1;Name=WP_010873874.1;gbkey=CDS;inference=COORDINATES: similar to AA sequence:RefSeq:WP_010873874.1;locus_tag=SGL_RS15775;product=AarF/ABC1/UbiB kinase family protein;protein_id=WP_010873874.1;transl_table=11;extra_copy_number=0
tig00000001_pilon	Liftoff	gene	448310	449684	.	-	.	ID=gene-SGL_RS15780;Name=SGL_RS15780;gbkey=Gene;gene_biotype=protein_coding;locus_tag=SGL_RS15780;old_locus_tag=sll0094;coverage=0.998;sequence_ID=0.952;extra_copy_number=0;copy_num_ID=gene-SGL_RS15780_0
tig00000001_pilon	Liftoff	CDS	448310	449684	.	-	.	ID=cds-WP_010873875.1;Parent=gene-SGL_RS15780;Dbxref=GenBank:WP_010873875.1;Name=WP_010873875.1;Ontology_term=GO:0007165,GO:0000156,GO:0004673,GO:0005524;gbkey=CDS;go_function=phosphorelay response regulator activity|0000156||IEA,protein histidine kinase activity|0004673||IEA,ATP binding|0005524||IEA;go_process=signal transduction|0007165||IEA;inference=COORDINATES: similar to AA sequence:RefSeq:…
tig00000001_pilon	Liftoff	gene	449842	450477	.	+	.	ID=gene-SGL_RS15785;Name=SGL_RS15785;gbkey=Gene;gene_biotype=protein_coding;locus_tag=SGL_RS15785;old_locus_tag=slr0110;coverage=1.0;sequence_ID=0.974;extra_copy_number=0;copy_num_ID=gene-SGL_RS15785_0
tig00000001_pilon	Liftoff	CDS	449842	450477	.	+	.	ID=cds-WP_010873876.1;Parent=gene-SGL_RS15785;Dbxref=GenBank:WP_010873876.1;Name=WP_010873876.1;Ontology_term=GO:0005524;gbkey=CDS;go_function=ATP binding|0005524||IEA;inference=COORDINATES: similar to AA sequence:RefSeq:WP_010873876.1;locus_tag=SGL_RS15785;product=ParA family protein;protein_id=WP_010873876.1;transl_table=11;extra_copy_number=0
tig00000001_pilon	Liftoff	gene	450589	451110	.	+	.	ID=gene-SGL_RS15790;Name=SGL_RS15790;gbkey=Gene;gene_biotype=protein_coding;locus_tag=SGL_RS15790;old_locus_tag=slr0111;coverage=1.0;sequence_ID=1.0;extra_copy_number=0;copy_num_ID=gene-SGL_RS15790_0
tig00000001_pilon	Liftoff	CDS	450589	451110	.	+	.	ID=cds-WP_010873877.1;Parent=gene-SGL_RS15790;Dbxref=GenBank:WP_010873877.1;Name=WP_010873877.1;gbkey=CDS;inference=COORDINATES: similar to AA sequence:RefSeq:WP_010873877.1;locus_tag=SGL_RS15790;product=hypothetical protein;protein_id=WP_010873877.1;transl_table=11;extra_copy_number=0
tig00000001_pilon	Liftoff	gene	451298	451849	.	+	.	ID=gene-SGL_RS15795;Name=SGL_RS15795;gbkey=Gene;gene_biotype=protein_coding;locus_tag=SGL_RS15795;old_locus_tag=slr0112;coverage=1.0;sequence_ID=0.996;extra_copy_number=0;copy_num_ID=gene-SGL_RS15795_0
tig00000001_pilon	Liftoff	CDS	451298	451849	.	+	.	ID=cds-WP_199303575.1;Parent=gene-SGL_RS15795;Dbxref=GenBank:WP_199303575.1;Name=WP_199303575.1;gbkey=CDS;inference=COORDINATES: similar to AA sequence:RefSeq:WP_010873878.1;locus_tag=SGL_RS15795;product=hypothetical protein;protein_id=WP_199303575.1;transl_table=11;extra_copy_number=0
tig00000001_pilon	Liftoff	gene	451975	453507	.	+	.	ID=gene-SGL_RS15800;Name=SGL_RS15800;gbkey=Gene;gene_biotype=protein_coding;locus_tag=SGL_RS15800;old_locus_tag=slr0114;coverage=1.0;sequence_ID=0.996;extra_copy_number=0;copy_num_ID=gene-SGL_RS15800_0
tig00000001_pilon	Liftoff	CDS	451975	453507	.	+	.	ID=cds-WP_020862019.1;Parent=gene-SGL_RS15800;Dbxref=GenBank:WP_020862019.1;Name=WP_020862019.1;gbkey=CDS;inference=COORDINATES: similar to AA sequence:RefSeq:WP_010873879.1;locus_tag=SGL_RS15800;product=PP2C family protein-serine/threonine phosphatase;protein_id=WP_020862019.1;transl_table=11;extra_copy_number=0
tig00000001_pilon	Liftoff	gene	453698	454423	.	+	.	ID=gene-SGL_RS15805;Name=rpaA;gbkey=Gene;gene=rpaA;gene_biotype=protein_coding;locus_tag=SGL_RS15805;old_locus_tag=slr0115;coverage=1.0;sequence_ID=0.998;extra_copy_number=0;copy_num_ID=gene-SGL_RS15805_0
tig00000001_pilon	Liftoff	CDS	453698	454423	.	+	.	ID=cds-WP_010873880.1;Parent=gene-SGL_RS15805;Dbxref=GenBank:WP_010873880.1;Name=WP_010873880.1;gbkey=CDS;gene=rpaA;inference=COORDINATES: similar to AA sequence:RefSeq:WP_010873880.1;locus_tag=SGL_RS15805;product=two component system response regulator RpaA;protein_id=WP_010873880.1;transl_table=11;extra_copy_number=0
tig00000001_pilon	Liftoff	gene	454485	455231	.	+	.	ID=gene-SGL_RS15810;Name=SGL_RS15810;gbkey=Gene;gene_biotype=protein_coding;locus_tag=SGL_RS15810;old_locus_tag=slr0116;coverage=1.0;sequence_ID=1.0;extra_copy_number=0;copy_num_ID=gene-SGL_RS15810_0
tig00000001_pilon	Liftoff	CDS	454485	455231	.	+	.	ID=cds-WP_010873881.1;Parent=gene-SGL_RS15810;Dbxref=GenBank:WP_010873881.1;Name=WP_010873881.1;gbkey=CDS;inference=COORDINATES: similar to AA sequence:RefSeq:WP_010873881.1;locus_tag=SGL_RS15810;product=phycocyanobilin:ferredoxin oxidoreductase;protein_id=WP_010873881.1;transl_table=11;extra_copy_number=0
tig00000001_pilon	Liftoff	gene	455782	457161	.	+	.	ID=gene-SGL_RS15825;Name=thiC;gbkey=Gene;gene=thiC;gene_biotype=protein_coding;locus_tag=SGL_RS15825;old_locus_tag=slr0118;coverage=1.0;sequence_ID=0.998;extra_copy_number=0;copy_num_ID=gene-SGL_RS15825_0
tig00000001_pilon	Liftoff	CDS	455782	457161	.	+	.	ID=cds-WP_010873884.1;Parent=gene-SGL_RS15825;Dbxref=GenBank:WP_010873884.1;Name=WP_010873884.1;Ontology_term=GO:0009228,GO:0003824;gbkey=CDS;gene=thiC;go_function=catalytic activity|0003824||IEA;go_process=thiamine biosynthetic process|0009228||IEA;inference=COORDINATES: similar to AA sequence:RefSeq:WP_010873884.1;locus_tag=SGL_RS15825;product=phosphomethylpyrimidine synthase;protein_id=WP_0108…
tig00000001_pilon	Liftoff	gene	457387	458343	.	+	.	ID=gene-SGL_RS15830;Name=SGL_RS15830;gbkey=Gene;gene_biotype=protein_coding;locus_tag=SGL_RS15830;old_locus_tag=slr0119;coverage=1.0;sequence_ID=1.0;extra_copy_number=0;copy_num_ID=gene-SGL_RS15830_0
tig00000001_pilon	Liftoff	CDS	457387	458343	.	+	.	ID=cds-WP_010873885.1;Parent=gene-SGL_RS15830;Dbxref=GenBank:WP_010873885.1;Name=WP_010873885.1;Ontology_term=GO:0016020;gbkey=CDS;go_component=membrane|0016020||IEA;inference=COORDINATES: similar to AA sequence:RefSeq:WP_010873885.1;locus_tag=SGL_RS15830;product=YihY/virulence factor BrkB family protein;protein_id=WP_010873885.1;transl_table=11;extra_copy_number=0
tig00000001_pilon	Liftoff	gene	458676	459398	.	+	.	ID=gene-SGL_RS15835;Name=SGL_RS15835;gbkey=Gene;gene_biotype=protein_coding;locus_tag=SGL_RS15835;old_locus_tag=slr0120;coverage=1.0;sequence_ID=0.998;extra_copy_number=0;copy_num_ID=gene-SGL_RS15835_0
tig00000001_pilon	Liftoff	CDS	458676	459398	.	+	.	ID=cds-WP_010873886.1;Parent=gene-SGL_RS15835;Dbxref=GenBank:WP_010873886.1;Name=WP_010873886.1;Ontology_term=GO:0009451,GO:0008173;gbkey=CDS;go_function=RNA methyltransferase activity|0008173||IEA;go_process=RNA modification|0009451||IEA;inference=COORDINATES: similar to AA sequence:RefSeq:WP_010873886.1;locus_tag=SGL_RS15835;product=TrmJ/YjtD family RNA methyltransferase;protein_id=WP_010873886…
tig00000001_pilon	Liftoff	gene	459568	461055	.	+	.	ID=gene-SGL_RS15840;Name=SGL_RS15840;gbkey=Gene;gene_biotype=protein_coding;locus_tag=SGL_RS15840;old_locus_tag=slr0121;coverage=1.0;sequence_ID=0.993;extra_copy_number=0;copy_num_ID=gene-SGL_RS15840_0
tig00000001_pilon	Liftoff	CDS	459568	461055	.	+	.	ID=cds-WP_010873887.1;Parent=gene-SGL_RS15840;Dbxref=GenBank:WP_010873887.1;Name=WP_010873887.1;gbkey=CDS;inference=COORDINATES: similar to AA sequence:RefSeq:WP_010873887.1;locus_tag=SGL_RS15840;product=class A beta-lactamase;protein_id=WP_010873887.1;transl_table=11;extra_copy_number=0
tig00000001_pilon	Liftoff	gene	461056	463242	.	-	.	ID=gene-SGL_RS15845;Name=ppk1;gbkey=Gene;gene=ppk1;gene_biotype=protein_coding;locus_tag=SGL_RS15845;old_locus_tag=sll0290;coverage=1.0;sequence_ID=0.999;extra_copy_number=0;copy_num_ID=gene-SGL_RS15845_0
tig00000001_pilon	Liftoff	CDS	461056	463242	.	-	.	ID=cds-WP_010873888.1;Parent=gene-SGL_RS15845;Dbxref=GenBank:WP_010873888.1;Name=WP_010873888.1;Ontology_term=GO:0006799,GO:0008976,GO:0009358;gbkey=CDS;gene=ppk1;go_component=polyphosphate kinase complex|0009358||IEA;go_function=polyphosphate kinase activity|0008976||IEA;go_process=polyphosphate biosynthetic process|0006799||IEA;inference=COORDINATES: similar to AA sequence:RefSeq:WP_010873888.1…
tig00000001_pilon	Liftoff	gene	463411	463605	.	+	.	ID=gene-SGL_RS15850;Name=SGL_RS15850;gbkey=Gene;gene_biotype=protein_coding;locus_tag=SGL_RS15850;coverage=1.0;sequence_ID=0.994;extra_copy_number=0;copy_num_ID=gene-SGL_RS15850_0
tig00000001_pilon	Liftoff	CDS	463411	463605	.	+	.	ID=cds-WP_020862016.1;Parent=gene-SGL_RS15850;Dbxref=GenBank:WP_020862016.1;Name=WP_020862016.1;gbkey=CDS;inference=COORDINATES: ab initio prediction:GeneMarkS-2+;locus_tag=SGL_RS15850;product=hypothetical protein;protein_id=WP_020862016.1;transl_table=11;extra_copy_number=0
tig00000001_pilon	Liftoff	gene	463651	463872	.	-	.	ID=gene-SGL_RS15855;Name=SGL_RS15855;gbkey=Gene;gene_biotype=protein_coding;locus_tag=SGL_RS15855;coverage=1.0;sequence_ID=0.972;extra_copy_number=0;copy_num_ID=gene-SGL_RS15855_0
tig00000001_pilon	Liftoff	CDS	463651	463872	.	-	.	ID=cds-WP_020862015.1;Parent=gene-SGL_RS15855;Dbxref=GenBank:WP_020862015.1;Name=WP_020862015.1;gbkey=CDS;inference=COORDINATES: ab initio prediction:GeneMarkS-2+;locus_tag=SGL_RS15855;product=hypothetical protein;protein_id=WP_020862015.1;transl_table=11;extra_copy_number=0
tig00000001_pilon	Liftoff	gene	463882	464175	.	-	.	ID=gene-SGL_RS15860;Name=minE;gbkey=Gene;gene=minE;gene_biotype=protein_coding;locus_tag=SGL_RS15860;old_locus_tag=ssl0546;coverage=1.0;sequence_ID=1.0;extra_copy_number=0;copy_num_ID=gene-SGL_RS15860_0
tig00000001_pilon	Liftoff	CDS	463882	464175	.	-	.	ID=cds-WP_010873889.1;Parent=gene-SGL_RS15860;Dbxref=GenBank:WP_010873889.1;Name=WP_010873889.1;Ontology_term=GO:0000910,GO:0000918;gbkey=CDS;gene=minE;go_process=cytokinesis|0000910||IEA,division septum site selection|0000918||IEA;inference=COORDINATES: similar to AA sequence:RefSeq:WP_010873889.1;locus_tag=SGL_RS15860;product=cell division topological specificity factor MinE;protein_id=WP_01087…
tig00000001_pilon	Liftoff	gene	464233	465033	.	-	.	ID=gene-SGL_RS15865;Name=minD;gbkey=Gene;gene=minD;gene_biotype=protein_coding;locus_tag=SGL_RS15865;old_locus_tag=sll0289;coverage=1.0;sequence_ID=0.997;extra_copy_number=0;copy_num_ID=gene-SGL_RS15865_0
tig00000001_pilon	Liftoff	CDS	464233	465033	.	-	.	ID=cds-WP_010873890.1;Parent=gene-SGL_RS15865;Dbxref=GenBank:WP_010873890.1;Name=WP_010873890.1;Ontology_term=GO:0000918,GO:0016887;gbkey=CDS;gene=minD;go_function=ATP hydrolysis activity|0016887||IEA;go_process=division septum site selection|0000918||IEA;inference=COORDINATES: similar to AA sequence:RefSeq:WP_010873890.1;locus_tag=SGL_RS15865;product=septum site-determining protein MinD;protein_…
tig00000001_pilon	Liftoff	gene	465110	465853	.	-	.	ID=gene-SGL_RS15870;Name=minC;gbkey=Gene;gene=minC;gene_biotype=protein_coding;locus_tag=SGL_RS15870;old_locus_tag=sll0288;coverage=1.0;sequence_ID=0.981;extra_copy_number=0;copy_num_ID=gene-SGL_RS15870_0
tig00000001_pilon	Liftoff	CDS	465110	465853	.	-	.	ID=cds-WP_010873891.1;Parent=gene-SGL_RS15870;Dbxref=GenBank:WP_010873891.1;Name=WP_010873891.1;gbkey=CDS;gene=minC;inference=COORDINATES: similar to AA sequence:RefSeq:WP_010873891.1;locus_tag=SGL_RS15870;product=septum site-determining protein MinC;protein_id=WP_010873891.1;transl_table=11;extra_copy_number=0
tig00000001_pilon	Liftoff	gene	466065	466697	.	+	.	ID=gene-SGL_RS15875;Name=SGL_RS15875;gbkey=Gene;gene_biotype=protein_coding;locus_tag=SGL_RS15875;old_locus_tag=slr0298;coverage=1.0;sequence_ID=0.993;extra_copy_number=0;copy_num_ID=gene-SGL_RS15875_0
tig00000001_pilon	Liftoff	CDS	466065	466697	.	+	.	ID=cds-WP_010873892.1;Parent=gene-SGL_RS15875;Dbxref=GenBank:WP_010873892.1;Name=WP_010873892.1;Ontology_term=GO:0005515;gbkey=CDS;go_function=protein binding|0005515||IEA;inference=COORDINATES: similar to AA sequence:RefSeq:WP_010873892.1;locus_tag=SGL_RS15875;product=FHA domain-containing protein;protein_id=WP_010873892.1;transl_table=11;extra_copy_number=0
tig00000001_pilon	Liftoff	gene	466759	467466	.	+	.	ID=gene-SGL_RS15880;Name=SGL_RS15880;gbkey=Gene;gene_biotype=protein_coding;locus_tag=SGL_RS15880;old_locus_tag=slr0299;coverage=0.998;sequence_ID=0.964;extra_copy_number=0;copy_num_ID=gene-SGL_RS15880_0
tig00000001_pilon	Liftoff	CDS	466759	467466	.	+	.	ID=cds-WP_010873893.1;Parent=gene-SGL_RS15880;Dbxref=GenBank:WP_010873893.1;Name=WP_010873893.1;gbkey=CDS;inference=COORDINATES: similar to AA sequence:RefSeq:WP_010873893.1;locus_tag=SGL_RS15880;product=CatA-like O-acetyltransferase;protein_id=WP_010873893.1;transl_table=11;extra_copy_number=0
tig00000001_pilon	Liftoff	gene	467442	467890	.	+	.	ID=gene-SGL_RS15885;Name=SGL_RS15885;gbkey=Gene;gene_biotype=protein_coding;locus_tag=SGL_RS15885;old_locus_tag=slr0300;coverage=0.767;sequence_ID=0.764;extra_copy_number=0;copy_num_ID=gene-SGL_RS15885_0
tig00000001_pilon	Liftoff	CDS	467442	467890	.	+	.	ID=cds-WP_010873894.1;Parent=gene-SGL_RS15885;Dbxref=GenBank:WP_010873894.1;Name=WP_010873894.1;Ontology_term=GO:0003676,GO:0004519;gbkey=CDS;go_function=nucleic acid binding|0003676||IEA,endonuclease activity|0004519||IEA;inference=COORDINATES: similar to AA sequence:RefSeq:WP_010873894.1;locus_tag=SGL_RS15885;product=Uma2 family endonuclease;protein_id=WP_010873894.1;transl_table=11;extra_copy_…
tig00000001_pilon	Liftoff	gene	469658	472104	.	+	.	ID=gene-SGL_RS15890;Name=ppsA;gbkey=Gene;gene=ppsA;gene_biotype=protein_coding;locus_tag=SGL_RS15890;old_locus_tag=slr0301;coverage=0.995;sequence_ID=0.936;extra_copy_number=0;copy_num_ID=gene-SGL_RS15890_0
tig00000001_pilon	Liftoff	CDS	469658	472104	.	+	.	ID=cds-WP_010873895.1;Parent=gene-SGL_RS15890;Dbxref=GenBank:WP_010873895.1;Name=WP_010873895.1;Ontology_term=GO:0006094,GO:0009401,GO:0008986;gbkey=CDS;gene=ppsA;go_function=pyruvate, water dikinase activity|0008986||IEA;go_process=gluconeogenesis|0006094||IEA,phosphoenolpyruvate-dependent sugar phosphotransferase system|0009401||IEA;inference=COORDINATES: similar to AA sequence:RefSeq:WP_010873…
tig00000001_pilon	Liftoff	gene	472381	474764	.	+	.	ID=gene-SGL_RS15895;Name=SGL_RS15895;gbkey=Gene;gene_biotype=protein_coding;locus_tag=SGL_RS15895;old_locus_tag=slr0302;coverage=0.999;sequence_ID=0.916;extra_copy_number=0;copy_num_ID=gene-SGL_RS15895_0
tig00000001_pilon	Liftoff	CDS	472381	474764	.	+	.	ID=cds-WP_010873896.1;Parent=gene-SGL_RS15895;Dbxref=GenBank:WP_010873896.1;Name=WP_010873896.1;Ontology_term=GO:0009966,GO:0009975;gbkey=CDS;go_function=cyclase activity|0009975||IEA;go_process=regulation of signal transduction|0009966||IEA;inference=COORDINATES: similar to AA sequence:RefSeq:WP_010873896.1;locus_tag=SGL_RS15895;product=diguanylate cyclase;protein_id=WP_010873896.1;transl_table=…
tig00000001_pilon	Liftoff	gene	475252	476220	.	+	.	ID=gene-SGL_RS15900;Name=arsM;gbkey=Gene;gene=arsM;gene_biotype=protein_coding;locus_tag=SGL_RS15900;old_locus_tag=slr0303;coverage=1.0;sequence_ID=0.978;extra_copy_number=0;copy_num_ID=gene-SGL_RS15900_0
tig00000001_pilon	Liftoff	CDS	475252	476220	.	+	.	ID=cds-WP_010873897.1;Parent=gene-SGL_RS15900;Dbxref=GenBank:WP_010873897.1;Name=WP_010873897.1;gbkey=CDS;gene=arsM;inference=COORDINATES: similar to AA sequence:RefSeq:WP_010873897.1;locus_tag=SGL_RS15900;product=arsenosugar biosynthesis arsenite methyltransferase ArsM;protein_id=WP_010873897.1;transl_table=11;extra_copy_number=0
tig00000001_pilon	Liftoff	gene	476280	477290	.	+	.	ID=gene-SGL_RS15905;Name=arsS;gbkey=Gene;gene=arsS;gene_biotype=protein_coding;locus_tag=SGL_RS15905;old_locus_tag=slr0304;coverage=1.0;sequence_ID=0.951;extra_copy_number=0;copy_num_ID=gene-SGL_RS15905_0
tig00000001_pilon	Liftoff	CDS	476280	477290	.	+	.	ID=cds-WP_010873898.1;Parent=gene-SGL_RS15905;Dbxref=GenBank:WP_010873898.1;Name=WP_010873898.1;Note=Some members of this family are selenoproteins.;Ontology_term=GO:0051536;gbkey=CDS;gene=arsS;go_function=iron-sulfur cluster binding|0051536||IEA;inference=COORDINATES: similar to AA sequence:RefSeq:WP_010873898.1;locus_tag=SGL_RS15905;product=arsenosugar biosynthesis radical SAM protein ArsS;prot…
tig00000001_pilon	Liftoff	gene	477337	477968	.	+	.	ID=gene-SGL_RS15910;Name=SGL_RS15910;gbkey=Gene;gene_biotype=protein_coding;locus_tag=SGL_RS15910;old_locus_tag=slr0305;coverage=1.0;sequence_ID=0.955;extra_copy_number=0;copy_num_ID=gene-SGL_RS15910_0
tig00000001_pilon	Liftoff	CDS	477337	477968	.	+	.	ID=cds-WP_010873899.1;Parent=gene-SGL_RS15910;Dbxref=GenBank:WP_010873899.1;Name=WP_010873899.1;Ontology_term=GO:0016020;gbkey=CDS;go_component=membrane|0016020||IEA;inference=COORDINATES: similar to AA sequence:RefSeq:WP_010873899.1;locus_tag=SGL_RS15910;product=TVP38/TMEM64 family protein;protein_id=WP_010873899.1;transl_table=11;extra_copy_number=0
tig00000001_pilon	Liftoff	gene	479093	480613	.	+	.	ID=gene-SGL_RS15915;Name=SGL_RS15915;gbkey=Gene;gene_biotype=protein_coding;locus_tag=SGL_RS15915;old_locus_tag=slr0306;coverage=1.0;sequence_ID=0.955;extra_copy_number=0;copy_num_ID=gene-SGL_RS15915_0
tig00000001_pilon	Liftoff	CDS	479093	480613	.	+	.	ID=cds-WP_010873900.1;Parent=gene-SGL_RS15915;Dbxref=GenBank:WP_010873900.1;Name=WP_010873900.1;Ontology_term=GO:0009166,GO:0000166,GO:0008253,GO:0042578,GO:0046872;gbkey=CDS;go_function=nucleotide binding|0000166||IEA,5'-nucleotidase activity|0008253||IEA,phosphoric ester hydrolase activity|0042578||IEA,metal ion binding|0046872||IEA;go_process=nucleotide catabolic process|0009166||IEA;inference…
tig00000001_pilon	Liftoff	gene	480685	481200	.	-	.	ID=gene-SGL_RS15920;Name=SGL_RS15920;gbkey=Gene;gene_biotype=protein_coding;locus_tag=SGL_RS15920;old_locus_tag=sll0286;coverage=1.0;sequence_ID=0.988;extra_copy_number=0;copy_num_ID=gene-SGL_RS15920_0
tig00000001_pilon	Liftoff	CDS	480685	481200	.	-	.	ID=cds-WP_010873901.1;Parent=gene-SGL_RS15920;Dbxref=GenBank:WP_010873901.1;Name=WP_010873901.1;Ontology_term=GO:0008080;gbkey=CDS;go_function=N-acetyltransferase activity|0008080||IEA;inference=COORDINATES: similar to AA sequence:RefSeq:WP_010873901.1;locus_tag=SGL_RS15920;product=GNAT family N-acetyltransferase;protein_id=WP_010873901.1;transl_table=11;extra_copy_number=0
tig00000001_pilon	Liftoff	gene	481324	483064	.	-	.	ID=gene-SGL_RS15925;Name=SGL_RS15925;gbkey=Gene;gene_biotype=protein_coding;locus_tag=SGL_RS15925;old_locus_tag=sll0284;coverage=1.0;sequence_ID=0.974;extra_copy_number=0;copy_num_ID=gene-SGL_RS15925_0
tig00000001_pilon	Liftoff	CDS	481324	483064	.	-	.	ID=cds-WP_010873902.1;Parent=gene-SGL_RS15925;Dbxref=GenBank:WP_010873902.1;Name=WP_010873902.1;Ontology_term=GO:0005524,GO:0016887;gbkey=CDS;go_function=ATP binding|0005524||IEA,ATP hydrolysis activity|0016887||IEA;inference=COORDINATES: similar to AA sequence:RefSeq:WP_010873902.1;locus_tag=SGL_RS15925;product=ATP-binding protein;protein_id=WP_010873902.1;transl_table=11;extra_copy_number=0
tig00000001_pilon	Liftoff	gene	483301	484539	.	-	.	ID=gene-SGL_RS15930;Name=SGL_RS15930;gbkey=Gene;gene_biotype=protein_coding;locus_tag=SGL_RS15930;old_locus_tag=sll0283;coverage=1.0;sequence_ID=0.995;extra_copy_number=0;copy_num_ID=gene-SGL_RS15930_0
tig00000001_pilon	Liftoff	CDS	483301	484539	.	-	.	ID=cds-WP_010873903.1;Parent=gene-SGL_RS15930;Dbxref=GenBank:WP_010873903.1;Name=WP_010873903.1;gbkey=CDS;inference=COORDINATES: similar to AA sequence:RefSeq:WP_010873903.1;locus_tag=SGL_RS15930;product=hypothetical protein;protein_id=WP_010873903.1;transl_table=11;extra_copy_number=0
tig00000001_pilon	Liftoff	gene	485029	486450	.	+	.	ID=gene-SGL_RS15935;Name=SGL_RS15935;gbkey=Gene;gene_biotype=protein_coding;locus_tag=SGL_RS15935;old_locus_tag=slr0309;coverage=1.0;sequence_ID=0.988;extra_copy_number=0;copy_num_ID=gene-SGL_RS15935_0
tig00000001_pilon	Liftoff	CDS	485029	486450	.	+	.	ID=cds-WP_010873904.1;Parent=gene-SGL_RS15935;Dbxref=GenBank:WP_010873904.1;Name=WP_010873904.1;Ontology_term=GO:0003824,GO:0051539,GO:1904047;gbkey=CDS;go_function=catalytic activity|0003824||IEA,4 iron, 4 sulfur cluster binding|0051539||IEA,S-adenosyl-L-methionine binding|1904047||IEA;inference=COORDINATES: similar to AA sequence:RefSeq:WP_010873904.1;locus_tag=SGL_RS15935;product=radical SAM p…
tig00000001_pilon	Liftoff	gene	492179	492913	.	-	.	ID=gene-SGL_RS00180;Name=SGL_RS00180;gbkey=Gene;gene_biotype=protein_coding;locus_tag=SGL_RS00180;old_locus_tag=slr5040;coverage=1.0;sequence_ID=0.989;extra_copy_number=0;copy_num_ID=gene-SGL_RS00180_0
tig00000001_pilon	Liftoff	CDS	492179	492913	.	-	.	ID=cds-WP_223211235.1;Parent=gene-SGL_RS00180;Dbxref=GenBank:WP_223211235.1;Name=WP_223211235.1;Ontology_term=GO:0004803;gbkey=CDS;go_function=transposase activity|0004803||IEA;inference=COORDINATES: similar to AA sequence:RefSeq:WP_011020875.1;locus_tag=SGL_RS00180;product=IS5 family transposase;protein_id=WP_223211235.1;transl_table=11;extra_copy_number=0
tig00000001_pilon	Liftoff	gene	502103	503017	.	-	.	ID=gene-SGL_RS15945;Name=SGL_RS15945;gbkey=Gene;gene_biotype=protein_coding;locus_tag=SGL_RS15945;old_locus_tag=sll0282;coverage=0.947;sequence_ID=0.896;extra_copy_number=0;copy_num_ID=gene-SGL_RS15945_0
tig00000001_pilon	Liftoff	CDS	502103	503017	.	-	.	ID=cds-WP_020862013.1;Parent=gene-SGL_RS15945;Dbxref=GenBank:WP_020862013.1;Name=WP_020862013.1;gbkey=CDS;inference=COORDINATES: similar to AA sequence:RefSeq:WP_010873905.1;locus_tag=SGL_RS15945;product=hypothetical protein;protein_id=WP_020862013.1;transl_table=11;extra_copy_number=0
tig00000001_pilon	Liftoff	gene	503034	504206	.	-	.	ID=gene-SGL_RS15950;Name=SGL_RS15950;gbkey=Gene;gene_biotype=protein_coding;locus_tag=SGL_RS15950;old_locus_tag=sll0281;coverage=1.0;sequence_ID=0.965;extra_copy_number=0;copy_num_ID=gene-SGL_RS15950_0
tig00000001_pilon	Liftoff	CDS	503034	504206	.	-	.	ID=cds-WP_010873906.1;Parent=gene-SGL_RS15950;Dbxref=GenBank:WP_010873906.1;Name=WP_010873906.1;gbkey=CDS;inference=COORDINATES: similar to AA sequence:RefSeq:WP_010873906.1;locus_tag=SGL_RS15950;product=DUF1822 family protein;protein_id=WP_010873906.1;transl_table=11;extra_copy_number=0
tig00000001_pilon	Liftoff	gene	504276	505379	.	-	.	ID=gene-SGL_RS15955;Name=SGL_RS15955;gbkey=Gene;gene_biotype=protein_coding;locus_tag=SGL_RS15955;old_locus_tag=sll0280;coverage=1.0;sequence_ID=0.980;extra_copy_number=0;copy_num_ID=gene-SGL_RS15955_0
tig00000001_pilon	Liftoff	CDS	504276	505379	.	-	.	ID=cds-WP_010873907.1;Parent=gene-SGL_RS15955;Dbxref=GenBank:WP_010873907.1;Name=WP_010873907.1;gbkey=CDS;inference=COORDINATES: similar to AA sequence:RefSeq:WP_010873907.1;locus_tag=SGL_RS15955;product=hypothetical protein;protein_id=WP_010873907.1;transl_table=11;extra_copy_number=0
tig00000001_pilon	Liftoff	gene	505378	505539	.	+	.	ID=gene-SGL_RS19350;Name=SGL_RS19350;gbkey=Gene;gene_biotype=protein_coding;locus_tag=SGL_RS19350;coverage=1.0;sequence_ID=0.981;extra_copy_number=0;copy_num_ID=gene-SGL_RS19350_0
tig00000001_pilon	Liftoff	CDS	505378	505539	.	+	.	ID=cds-WP_158299084.1;Parent=gene-SGL_RS19350;Dbxref=GenBank:WP_158299084.1;Name=WP_158299084.1;gbkey=CDS;inference=COORDINATES: ab initio prediction:GeneMarkS-2+;locus_tag=SGL_RS19350;product=hypothetical protein;protein_id=WP_158299084.1;transl_table=11;extra_copy_number=0
tig00000001_pilon	Liftoff	gene	506047	508695	.	+	.	ID=gene-SGL_RS15960;Name=SGL_RS15960;gbkey=Gene;gene_biotype=protein_coding;locus_tag=SGL_RS15960;old_locus_tag=slr0311;coverage=1.0;sequence_ID=0.841;extra_copy_number=0;copy_num_ID=gene-SGL_RS15960_0
tig00000001_pilon	Liftoff	CDS	506047	508695	.	+	.	ID=cds-WP_010873908.1;Parent=gene-SGL_RS15960;Dbxref=GenBank:WP_010873908.1;Name=WP_010873908.1;gbkey=CDS;inference=COORDINATES: similar to AA sequence:RefSeq:WP_010873908.1;locus_tag=SGL_RS15960;product=PAS domain S-box protein;protein_id=WP_010873908.1;transl_table=11;extra_copy_number=0
tig00000001_pilon	Liftoff	gene	508703	509332	.	+	.	ID=gene-SGL_RS15965;Name=SGL_RS15965;gbkey=Gene;gene_biotype=protein_coding;locus_tag=SGL_RS15965;old_locus_tag=slr0312;coverage=1.0;sequence_ID=0.988;extra_copy_number=0;copy_num_ID=gene-SGL_RS15965_0
tig00000001_pilon	Liftoff	CDS	508703	509332	.	+	.	ID=cds-WP_010873909.1;Parent=gene-SGL_RS15965;Dbxref=GenBank:WP_010873909.1;Name=WP_010873909.1;Ontology_term=GO:0000160,GO:0006355,GO:0003677;gbkey=CDS;go_function=DNA binding|0003677||IEA;go_process=phosphorelay signal transduction system|0000160||IEA,regulation of DNA-templated transcription|0006355||IEA;inference=COORDINATES: similar to AA sequence:RefSeq:WP_015181742.1;locus_tag=SGL_RS15965;…
tig00000001_pilon	Liftoff	gene	509554	510112	.	+	.	ID=gene-SGL_RS15970;Name=SGL_RS15970;gbkey=Gene;gene_biotype=protein_coding;locus_tag=SGL_RS15970;old_locus_tag=slr0313;coverage=1.0;sequence_ID=0.982;extra_copy_number=0;copy_num_ID=gene-SGL_RS15970_0
tig00000001_pilon	Liftoff	CDS	509554	510112	.	+	.	ID=cds-WP_010873910.1;Parent=gene-SGL_RS15970;Dbxref=GenBank:WP_010873910.1;Name=WP_010873910.1;gbkey=CDS;inference=COORDINATES: similar to AA sequence:RefSeq:WP_010873910.1;locus_tag=SGL_RS15970;product=DsbA family protein;protein_id=WP_010873910.1;transl_table=11;extra_copy_number=0
tig00000001_pilon	Liftoff	gene	510155	510975	.	+	.	ID=gene-SGL_RS15975;Name=SGL_RS15975;gbkey=Gene;gene_biotype=protein_coding;locus_tag=SGL_RS15975;old_locus_tag=slr0314;coverage=0.986;sequence_ID=0.972;extra_copy_number=0;copy_num_ID=gene-SGL_RS15975_0
tig00000001_pilon	Liftoff	CDS	510155	510975	.	+	.	ID=cds-WP_010873911.1;Parent=gene-SGL_RS15975;Dbxref=GenBank:WP_010873911.1;Name=WP_010873911.1;Ontology_term=GO:0016787;gbkey=CDS;go_function=hydrolase activity|0016787||IEA;inference=COORDINATES: similar to AA sequence:RefSeq:WP_010873911.1;locus_tag=SGL_RS15975;product=alpha/beta hydrolase;protein_id=WP_010873911.1;transl_table=11;extra_copy_number=0
tig00000001_pilon	Liftoff	gene	511221	511955	.	+	.	ID=gene-SGL_RS15980;Name=SGL_RS15980;gbkey=Gene;gene_biotype=protein_coding;locus_tag=SGL_RS15980;old_locus_tag=slr0315;coverage=1.0;sequence_ID=0.980;extra_copy_number=0;copy_num_ID=gene-SGL_RS15980_0
tig00000001_pilon	Liftoff	CDS	511221	511955	.	+	.	ID=cds-WP_010873912.1;Parent=gene-SGL_RS15980;Dbxref=GenBank:WP_010873912.1;Name=WP_010873912.1;Ontology_term=GO:0016491;gbkey=CDS;go_function=oxidoreductase activity|0016491||IEA;inference=COORDINATES: similar to AA sequence:RefSeq:WP_010873912.1;locus_tag=SGL_RS15980;product=SDR family oxidoreductase;protein_id=WP_010873912.1;transl_table=11;extra_copy_number=0
tig00000001_pilon	Liftoff	gene	512611	513402	.	+	.	ID=gene-SGL_RS15985;Name=SGL_RS15985;gbkey=Gene;gene_biotype=protein_coding;locus_tag=SGL_RS15985;old_locus_tag=slr0316;coverage=1.0;sequence_ID=0.996;extra_copy_number=0;copy_num_ID=gene-SGL_RS15985_0
tig00000001_pilon	Liftoff	CDS	512611	513402	.	+	.	ID=cds-WP_010873913.1;Parent=gene-SGL_RS15985;Dbxref=GenBank:WP_010873913.1;Name=WP_010873913.1;Ontology_term=GO:0071586,GO:0004222,GO:0016020;gbkey=CDS;go_component=membrane|0016020||IEA;go_function=metalloendopeptidase activity|0004222||IEA;go_process=CAAX-box protein processing|0071586||IEA;inference=COORDINATES: similar to AA sequence:RefSeq:WP_010873913.1;locus_tag=SGL_RS15985;product=CPBP f…
tig00000001_pilon	Liftoff	gene	514094	514957	.	+	.	ID=gene-SGL_RS15995;Name=SGL_RS15995;gbkey=Gene;gene_biotype=protein_coding;locus_tag=SGL_RS15995;old_locus_tag=slr0317;coverage=1.0;sequence_ID=0.991;extra_copy_number=0;copy_num_ID=gene-SGL_RS15995_0
tig00000001_pilon	Liftoff	CDS	514094	514957	.	+	.	ID=cds-WP_010873914.1;Parent=gene-SGL_RS15995;Dbxref=GenBank:WP_010873914.1;Name=WP_010873914.1;Ontology_term=GO:0016655;gbkey=CDS;go_function=oxidoreductase activity, acting on NAD(P)H, quinone or similar compound as acceptor|0016655||IEA;inference=COORDINATES: similar to AA sequence:RefSeq:WP_010873914.1;locus_tag=SGL_RS15995;product=SDR family oxidoreductase;protein_id=WP_010873914.1;transl_ta…
tig00000001_pilon	Liftoff	gene	515027	515191	.	+	.	ID=gene-SGL_RS19490;Name=SGL_RS19490;gbkey=Gene;gene_biotype=protein_coding;locus_tag=SGL_RS19490;coverage=1.0;sequence_ID=0.987;extra_copy_number=0;copy_num_ID=gene-SGL_RS19490_0
tig00000001_pilon	Liftoff	CDS	515027	515191	.	+	.	ID=cds-WP_020862010.1;Parent=gene-SGL_RS19490;Dbxref=GenBank:WP_020862010.1;Name=WP_020862010.1;gbkey=CDS;inference=COORDINATES: ab initio prediction:GeneMarkS-2+;locus_tag=SGL_RS19490;product=hypothetical protein;protein_id=WP_020862010.1;transl_table=11;extra_copy_number=0
tig00000001_pilon	Liftoff	gene	515250	515651	.	+	.	ID=gene-SGL_RS16000;Name=SGL_RS16000;gbkey=Gene;gene_biotype=protein_coding;locus_tag=SGL_RS16000;old_locus_tag=slr0318;coverage=1.0;sequence_ID=0.995;extra_copy_number=0;copy_num_ID=gene-SGL_RS16000_0
tig00000001_pilon	Liftoff	CDS	515250	515651	.	+	.	ID=cds-WP_041426059.1;Parent=gene-SGL_RS16000;Dbxref=GenBank:WP_041426059.1;Name=WP_041426059.1;gbkey=CDS;inference=COORDINATES: similar to AA sequence:RefSeq:WP_009634564.1;locus_tag=SGL_RS16000;product=RidA family protein;protein_id=WP_041426059.1;transl_table=11;extra_copy_number=0
tig00000001_pilon	Liftoff	gene	515730	516644	.	+	.	ID=gene-SGL_RS16005;Name=blaOXA;gbkey=Gene;gene=blaOXA;gene_biotype=protein_coding;locus_tag=SGL_RS16005;old_locus_tag=slr0319;coverage=1.0;sequence_ID=0.991;extra_copy_number=0;copy_num_ID=gene-SGL_RS16005_0
tig00000001_pilon	Liftoff	CDS	515730	516644	.	+	.	ID=cds-WP_010873916.1;Parent=gene-SGL_RS16005;Dbxref=GenBank:WP_010873916.1;Name=WP_010873916.1;Ontology_term=GO:0030655,GO:0008800;gbkey=CDS;gene=blaOXA;go_function=beta-lactamase activity|0008800||IEA;go_process=beta-lactam antibiotic catabolic process|0030655||IEA;inference=COORDINATES: similar to AA sequence:RefSeq:WP_010873916.1;locus_tag=SGL_RS16005;product=class D beta-lactamase;protein_id…
tig00000001_pilon	Liftoff	gene	517025	517849	.	+	.	ID=gene-SGL_RS16015;Name=map;gbkey=Gene;gene=map;gene_biotype=protein_coding;locus_tag=SGL_RS16015;old_locus_tag=slr0786;coverage=1.0;sequence_ID=0.991;extra_copy_number=0;copy_num_ID=gene-SGL_RS16015_0
tig00000001_pilon	Liftoff	CDS	517025	517849	.	+	.	ID=cds-WP_010873918.1;Parent=gene-SGL_RS16015;Dbxref=GenBank:WP_010873918.1;Name=WP_010873918.1;Ontology_term=GO:0036211;gbkey=CDS;gene=map;go_process=protein modification process|0036211||IEA;inference=COORDINATES: similar to AA sequence:RefSeq:WP_010873918.1;locus_tag=SGL_RS16015;product=type I methionyl aminopeptidase;protein_id=WP_010873918.1;transl_table=11;extra_copy_number=0
tig00000001_pilon	Liftoff	gene	518280	518663	.	-	.	ID=gene-SGL_RS16020;Name=SGL_RS16020;gbkey=Gene;gene_biotype=protein_coding;locus_tag=SGL_RS16020;coverage=1.0;sequence_ID=0.960;extra_copy_number=0;copy_num_ID=gene-SGL_RS16020_0
tig00000001_pilon	Liftoff	CDS	518280	518663	.	-	.	ID=cds-WP_020862006.1;Parent=gene-SGL_RS16020;Dbxref=GenBank:WP_020862006.1;Name=WP_020862006.1;gbkey=CDS;inference=COORDINATES: protein motif:HMM:NF013970.2;locus_tag=SGL_RS16020;product=PIN domain-containing protein;protein_id=WP_020862006.1;transl_table=11;extra_copy_number=0
tig00000001_pilon	Liftoff	gene	518644	518880	.	-	.	ID=gene-SGL_RS16025;Name=SGL_RS16025;gbkey=Gene;gene_biotype=protein_coding;locus_tag=SGL_RS16025;coverage=1.0;sequence_ID=0.949;extra_copy_number=0;copy_num_ID=gene-SGL_RS16025_0
tig00000001_pilon	Liftoff	CDS	518644	518880	.	-	.	ID=cds-WP_020862005.1;Parent=gene-SGL_RS16025;Dbxref=GenBank:WP_020862005.1;Name=WP_020862005.1;Ontology_term=GO:0110001;gbkey=CDS;go_component=toxin-antitoxin complex|0110001||IEA;inference=COORDINATES: protein motif:HMM:NF014643.2;locus_tag=SGL_RS16025;product=type II toxin-antitoxin system Phd/YefM family antitoxin;protein_id=WP_020862005.1;transl_table=11;extra_copy_number=0
tig00000001_pilon	Liftoff	gene	519058	520078	.	+	.	ID=gene-SGL_RS16030;Name=SGL_RS16030;gbkey=Gene;gene_biotype=protein_coding;locus_tag=SGL_RS16030;old_locus_tag=slr0787;coverage=1.0;sequence_ID=0.984;extra_copy_number=0;copy_num_ID=gene-SGL_RS16030_0
tig00000001_pilon	Liftoff	CDS	519058	520078	.	+	.	ID=cds-WP_010873920.1;Parent=gene-SGL_RS16030;Dbxref=GenBank:WP_010873920.1;Name=WP_010873920.1;gbkey=CDS;inference=COORDINATES: similar to AA sequence:RefSeq:WP_010873920.1;locus_tag=SGL_RS16030;product=bifunctional nicotinamide-nucleotide adenylyltransferase/Nudix hydroxylase;protein_id=WP_010873920.1;transl_table=11;extra_copy_number=0
tig00000001_pilon	Liftoff	gene	520103	521492	.	+	.	ID=gene-SGL_RS16035;Name=SGL_RS16035;gbkey=Gene;gene_biotype=protein_coding;locus_tag=SGL_RS16035;old_locus_tag=slr0788;coverage=1.0;sequence_ID=0.981;extra_copy_number=0;copy_num_ID=gene-SGL_RS16035_0
tig00000001_pilon	Liftoff	CDS	520103	521492	.	+	.	ID=cds-WP_010873921.1;Parent=gene-SGL_RS16035;Dbxref=GenBank:WP_010873921.1;Name=WP_010873921.1;Ontology_term=GO:0009435,GO:0004514;gbkey=CDS;go_function=nicotinate-nucleotide diphosphorylase (carboxylating) activity|0004514||IEA;go_process=NAD biosynthetic process|0009435||IEA;inference=COORDINATES: similar to AA sequence:RefSeq:WP_010873921.1;locus_tag=SGL_RS16035;product=nicotinate phosphoribo…
tig00000001_pilon	Liftoff	gene	522135	522498	.	+	.	ID=gene-SGL_RS16040;Name=SGL_RS16040;gbkey=Gene;gene_biotype=protein_coding;locus_tag=SGL_RS16040;old_locus_tag=slr0789;coverage=1.0;sequence_ID=0.967;extra_copy_number=0;copy_num_ID=gene-SGL_RS16040_0
tig00000001_pilon	Liftoff	CDS	522135	522498	.	+	.	ID=cds-WP_223211299.1;Parent=gene-SGL_RS16040;Dbxref=GenBank:WP_223211299.1;Name=WP_223211299.1;gbkey=CDS;inference=COORDINATES: similar to AA sequence:RefSeq:WP_012165462.1;locus_tag=SGL_RS16040;product=HPP family protein;protein_id=WP_223211299.1;transl_table=11;extra_copy_number=0
tig00000001_pilon	Liftoff	gene	522875	523107	.	+	.	ID=gene-SGL_RS00580;Name=umuD;gbkey=Gene;gene=umuD;gene_biotype=protein_coding;locus_tag=SGL_RS00580;old_locus_tag=sll5123;coverage=0.535;sequence_ID=0.505;extra_copy_number=0;copy_num_ID=gene-SGL_RS00580_0
tig00000001_pilon	Liftoff	CDS	522875	523107	.	+	.	ID=cds-WP_011153660.1;Parent=gene-SGL_RS00580;Dbxref=GenBank:WP_011153660.1;Name=WP_011153660.1;Ontology_term=GO:0003677;gbkey=CDS;gene=umuD;go_function=DNA binding|0003677||IEA;inference=COORDINATES: similar to AA sequence:RefSeq:WP_011153660.1;locus_tag=SGL_RS00580;product=translesion error-prone DNA polymerase V autoproteolytic subunit;protein_id=WP_011153660.1;transl_table=11;extra_copy_numbe…
tig00000001_pilon	Liftoff	gene	523870	524037	.	+	.	ID=gene-SGL_RS00575;Name=SGL_RS00575;gbkey=Gene;gene_biotype=protein_coding;locus_tag=SGL_RS00575;old_locus_tag=sll5122;coverage=0.133;sequence_ID=0.123;extra_copy_number=0;copy_num_ID=gene-SGL_RS00575_0;partial_mapping=True;low_identity=True
tig00000001_pilon	Liftoff	CDS	523870	524037	.	+	.	ID=cds-WP_011153659.1;Parent=gene-SGL_RS00575;Dbxref=GenBank:WP_011153659.1;Name=WP_011153659.1;gbkey=CDS;inference=COORDINATES: similar to AA sequence:RefSeq:WP_011153659.1;locus_tag=SGL_RS00575;product=Y-family DNA polymerase;protein_id=WP_011153659.1;transl_table=11;extra_copy_number=0
tig00000001_pilon	Liftoff	gene	524145	524708	.	+	.	ID=gene-SGL_RS01640;Name=SGL_RS01640;gbkey=Gene;gene_biotype=protein_coding;locus_tag=SGL_RS01640;old_locus_tag=sll6059;coverage=0.994;sequence_ID=0.876;extra_copy_number=0;copy_num_ID=gene-SGL_RS01640_0
tig00000001_pilon	Liftoff	CDS	524145	524708	.	+	.	ID=cds-WP_011153878.1;Parent=gene-SGL_RS01640;Dbxref=GenBank:WP_011153878.1;Name=WP_011153878.1;Ontology_term=GO:0006310,GO:0015074,GO:0003677;gbkey=CDS;go_function=DNA binding|0003677||IEA;go_process=DNA recombination|0006310||IEA,DNA integration|0015074||IEA;inference=COORDINATES: similar to AA sequence:RefSeq:WP_011153878.1;locus_tag=SGL_RS01640;product=site-specific integrase;protein_id=WP_01…
tig00000001_pilon	Liftoff	gene	526294	526713	.	-	.	ID=gene-SGL_RS01570;Name=SGL_RS01570;gbkey=Gene;gene_biotype=protein_coding;locus_tag=SGL_RS01570;old_locus_tag=slr6044;coverage=0.872;sequence_ID=0.779;extra_copy_number=0;copy_num_ID=gene-SGL_RS01570_0
tig00000001_pilon	Liftoff	CDS	526294	526713	.	-	.	ID=cds-WP_011153863.1;Parent=gene-SGL_RS01570;Dbxref=GenBank:WP_011153863.1;Name=WP_011153863.1;gbkey=CDS;inference=COORDINATES: similar to AA sequence:RefSeq:WP_011153863.1;locus_tag=SGL_RS01570;product=hypothetical protein;protein_id=WP_011153863.1;transl_table=11;extra_copy_number=0
tig00000001_pilon	Liftoff	gene	527557	530642	.	-	.	ID=gene-SGL_RS01565;Name=SGL_RS01565;gbkey=Gene;gene_biotype=protein_coding;locus_tag=SGL_RS01565;old_locus_tag=slr6043;coverage=0.982;sequence_ID=0.908;extra_copy_number=0;copy_num_ID=gene-SGL_RS01565_0
tig00000001_pilon	Liftoff	CDS	527557	530642	.	-	.	ID=cds-WP_011153862.1;Parent=gene-SGL_RS01565;Dbxref=GenBank:WP_011153862.1;Name=WP_011153862.1;gbkey=CDS;inference=COORDINATES: similar to AA sequence:RefSeq:WP_011153862.1;locus_tag=SGL_RS01565;product=CusA/CzcA family heavy metal efflux RND transporter;protein_id=WP_011153862.1;transl_table=11;extra_copy_number=0
tig00000001_pilon	Liftoff	gene	530694	532273	.	-	.	ID=gene-SGL_RS01560;Name=SGL_RS01560;gbkey=Gene;gene_biotype=protein_coding;locus_tag=SGL_RS01560;old_locus_tag=slr6042;coverage=1.0;sequence_ID=0.972;extra_copy_number=0;copy_num_ID=gene-SGL_RS01560_0
tig00000001_pilon	Liftoff	CDS	530694	532273	.	-	.	ID=cds-WP_223211263.1;Parent=gene-SGL_RS01560;Dbxref=GenBank:WP_223211263.1;Name=WP_223211263.1;Ontology_term=GO:0006810,GO:0005215;gbkey=CDS;go_function=transporter activity|0005215||IEA;go_process=transport|0006810||IEA;inference=COORDINATES: similar to AA sequence:RefSeq:WP_011153861.1;locus_tag=SGL_RS01560;product=efflux RND transporter periplasmic adaptor subunit;protein_id=WP_223211263.1;tr…
tig00000001_pilon	Liftoff	gene	532397	533749	.	-	.	ID=gene-SGL_RS01555;Name=SGL_RS01555;gbkey=Gene;gene_biotype=protein_coding;locus_tag=SGL_RS01555;old_locus_tag=slr6041;coverage=1.0;sequence_ID=0.975;extra_copy_number=0;copy_num_ID=gene-SGL_RS01555_0
tig00000001_pilon	Liftoff	CDS	532397	533749	.	-	.	ID=cds-WP_011153860.1;Parent=gene-SGL_RS01555;Dbxref=GenBank:WP_011153860.1;Name=WP_011153860.1;gbkey=CDS;inference=COORDINATES: similar to AA sequence:RefSeq:WP_011153860.1;locus_tag=SGL_RS01555;product=two-component system sensor histidine kinase RppB;protein_id=WP_011153860.1;transl_table=11;extra_copy_number=0
tig00000001_pilon	Liftoff	gene	533736	534434	.	-	.	ID=gene-SGL_RS01550;Name=SGL_RS01550;gbkey=Gene;gene_biotype=protein_coding;locus_tag=SGL_RS01550;old_locus_tag=slr6040;coverage=1.0;sequence_ID=0.959;extra_copy_number=0;copy_num_ID=gene-SGL_RS01550_0
tig00000001_pilon	Liftoff	CDS	533736	534434	.	-	.	ID=cds-WP_011153859.1;Parent=gene-SGL_RS01550;Dbxref=GenBank:WP_011153859.1;Name=WP_011153859.1;Ontology_term=GO:0000160,GO:0006355,GO:0003677;gbkey=CDS;go_function=DNA binding|0003677||IEA;go_process=phosphorelay signal transduction system|0000160||IEA,regulation of DNA-templated transcription|0006355||IEA;inference=COORDINATES: similar to AA sequence:RefSeq:WP_011153859.1;locus_tag=SGL_RS01550;…
tig00000001_pilon	Liftoff	gene	534441	535031	.	-	.	ID=gene-SGL_RS01545;Name=SGL_RS01545;gbkey=Gene;gene_biotype=protein_coding;locus_tag=SGL_RS01545;old_locus_tag=slr6039;coverage=1.0;sequence_ID=0.979;extra_copy_number=0;copy_num_ID=gene-SGL_RS01545_0
tig00000001_pilon	Liftoff	CDS	534441	535031	.	-	.	ID=cds-WP_011153858.1;Parent=gene-SGL_RS01545;Dbxref=GenBank:WP_011153858.1;Name=WP_011153858.1;gbkey=CDS;inference=COORDINATES: similar to AA sequence:RefSeq:WP_011153858.1;locus_tag=SGL_RS01545;product=DUF305 domain-containing protein;protein_id=WP_011153858.1;transl_table=11;extra_copy_number=0
tig00000001_pilon	Liftoff	gene	535254	536002	.	+	.	ID=gene-SGL_RS19085;Name=SGL_RS19085;gbkey=Gene;gene_biotype=protein_coding;locus_tag=SGL_RS19085;coverage=1.0;sequence_ID=0.989;extra_copy_number=0;copy_num_ID=gene-SGL_RS19085_0
tig00000001_pilon	Liftoff	CDS	535254	535533	.	+	.	ID=cds-WP_230401101.1;Parent=gene-SGL_RS19085;Dbxref=GenBank:WP_230401101.1;Name=WP_230401101.1;Note=programmed frameshift;Ontology_term=GO:0004803;exception=ribosomal slippage;gbkey=CDS;go_function=transposase activity|0004803||IEA;inference=COORDINATES: similar to AA sequence:RefSeq:WP_076611573.1;locus_tag=SGL_RS19085;product=IS5 family transposase;protein_id=WP_230401101.1;transl_table=11;ext…
tig00000001_pilon	Liftoff	CDS	535533	536002	.	+	.	ID=cds-WP_230401101.1;Parent=gene-SGL_RS19085;Dbxref=GenBank:WP_230401101.1;Name=WP_230401101.1;Note=programmed frameshift;Ontology_term=GO:0004803;exception=ribosomal slippage;gbkey=CDS;go_function=transposase activity|0004803||IEA;inference=COORDINATES: similar to AA sequence:RefSeq:WP_076611573.1;locus_tag=SGL_RS19085;product=IS5 family transposase;protein_id=WP_230401101.1;transl_table=11;ext…
tig00000001_pilon	Liftoff	gene	536184	536474	.	-	.	ID=gene-SGL_RS16130;Name=SGL_RS16130;gbkey=Gene;gene_biotype=protein_coding;locus_tag=SGL_RS16130;old_locus_tag=ssl1464;coverage=1.0;sequence_ID=1.0;extra_copy_number=0;copy_num_ID=gene-SGL_RS16130_0
tig00000001_pilon	Liftoff	CDS	536184	536474	.	-	.	ID=cds-WP_010873940.1;Parent=gene-SGL_RS16130;Dbxref=GenBank:WP_010873940.1;Name=WP_010873940.1;gbkey=CDS;inference=COORDINATES: similar to AA sequence:RefSeq:WP_010873940.1;locus_tag=SGL_RS16130;product=MSMEG_0570 family nitrogen starvation response protein;protein_id=WP_010873940.1;transl_table=11;extra_copy_number=0
tig00000001_pilon	Liftoff	gene	536478	537446	.	-	.	ID=gene-SGL_RS16135;Name=SGL_RS16135;gbkey=Gene;gene_biotype=protein_coding;locus_tag=SGL_RS16135;old_locus_tag=sll0787;coverage=1.0;sequence_ID=0.963;extra_copy_number=0;copy_num_ID=gene-SGL_RS16135_0
tig00000001_pilon	Liftoff	CDS	536478	537446	.	-	.	ID=cds-WP_010873941.1;Parent=gene-SGL_RS16135;Dbxref=GenBank:WP_010873941.1;Name=WP_010873941.1;Ontology_term=GO:0009058,GO:0003824;gbkey=CDS;go_function=catalytic activity|0003824||IEA;go_process=biosynthetic process|0009058||IEA;inference=COORDINATES: similar to AA sequence:RefSeq:WP_010873941.1;locus_tag=SGL_RS16135;product=sll0787 family AIR synthase-like protein;protein_id=WP_010873941.1;tra…
tig00000001_pilon	Liftoff	gene	537456	537974	.	-	.	ID=gene-SGL_RS16140;Name=SGL_RS16140;gbkey=Gene;gene_biotype=protein_coding;locus_tag=SGL_RS16140;old_locus_tag=sll0786;coverage=1.0;sequence_ID=0.932;extra_copy_number=0;copy_num_ID=gene-SGL_RS16140_0
tig00000001_pilon	Liftoff	CDS	537456	537974	.	-	.	ID=cds-WP_020861997.1;Parent=gene-SGL_RS16140;Dbxref=GenBank:WP_020861997.1;Name=WP_020861997.1;Ontology_term=GO:0016746;gbkey=CDS;go_function=acyltransferase activity|0016746||IEA;inference=COORDINATES: similar to AA sequence:RefSeq:WP_015229893.1;locus_tag=SGL_RS16140;product=GNAT family N-acetyltransferase;protein_id=WP_020861997.1;transl_table=11;extra_copy_number=0
tig00000001_pilon	Liftoff	gene	537988	539078	.	-	.	ID=gene-SGL_RS16145;Name=SGL_RS16145;gbkey=Gene;gene_biotype=protein_coding;locus_tag=SGL_RS16145;old_locus_tag=sll0785;coverage=1.0;sequence_ID=0.977;extra_copy_number=0;copy_num_ID=gene-SGL_RS16145_0
tig00000001_pilon	Liftoff	CDS	537988	539078	.	-	.	ID=cds-WP_010873943.1;Parent=gene-SGL_RS16145;Dbxref=GenBank:WP_010873943.1;Name=WP_010873943.1;Ontology_term=GO:0009058,GO:0046500,GO:0051539;gbkey=CDS;go_function=4 iron, 4 sulfur cluster binding|0051539||IEA;go_process=biosynthetic process|0009058||IEA,S-adenosylmethionine metabolic process|0046500||IEA;inference=COORDINATES: similar to AA sequence:RefSeq:WP_010873943.1;locus_tag=SGL_RS16145;p…
tig00000001_pilon	Liftoff	gene	539109	540140	.	-	.	ID=gene-SGL_RS16150;Name=SGL_RS16150;gbkey=Gene;gene_biotype=protein_coding;locus_tag=SGL_RS16150;old_locus_tag=sll0784;coverage=0.998;sequence_ID=0.953;extra_copy_number=0;copy_num_ID=gene-SGL_RS16150_0
tig00000001_pilon	Liftoff	CDS	539109	540140	.	-	.	ID=cds-WP_014407149.1;Parent=gene-SGL_RS16150;Dbxref=GenBank:WP_014407149.1;Name=WP_014407149.1;Ontology_term=GO:0009058,GO:0000257;gbkey=CDS;go_function=nitrilase activity|0000257||IEA;go_process=biosynthetic process|0009058||IEA;inference=COORDINATES: similar to AA sequence:RefSeq:WP_014407149.1;locus_tag=SGL_RS16150;product=Nit6803 family nitriliase;protein_id=WP_014407149.1;transl_table=11;ex…
tig00000001_pilon	Liftoff	gene	540293	540775	.	-	.	ID=gene-SGL_RS16155;Name=SGL_RS16155;gbkey=Gene;gene_biotype=protein_coding;locus_tag=SGL_RS16155;old_locus_tag=sll0783;coverage=1.0;sequence_ID=0.968;extra_copy_number=0;copy_num_ID=gene-SGL_RS16155_0
tig00000001_pilon	Liftoff	CDS	540293	540775	.	-	.	ID=cds-WP_010873945.1;Parent=gene-SGL_RS16155;Dbxref=GenBank:WP_010873945.1;Name=WP_010873945.1;gbkey=CDS;inference=COORDINATES: similar to AA sequence:RefSeq:WP_010478963.1;locus_tag=SGL_RS16155;product=MSMEG_0572 family nitrogen starvation response protein;protein_id=WP_010873945.1;transl_table=11;extra_copy_number=0
tig00000001_pilon	Liftoff	gene	541762	542031	.	-	.	ID=gene-SGL_RS20010;Name=SGL_RS20010;gbkey=Gene;gene_biotype=protein_coding;locus_tag=SGL_RS20010;coverage=1.0;sequence_ID=0.974;extra_copy_number=0;copy_num_ID=gene-SGL_RS20010_0
tig00000001_pilon	Liftoff	CDS	541762	542031	.	-	.	ID=cds-WP_010873882.1;Parent=gene-SGL_RS20010;Dbxref=GenBank:WP_010873882.1;Name=WP_010873882.1;gbkey=CDS;inference=COORDINATES: ab initio prediction:GeneMarkS-2+;locus_tag=SGL_RS20010;product=transposase;protein_id=WP_010873882.1;transl_table=11;extra_copy_number=0
tig00000001_pilon	Liftoff	gene	542933	543853	.	+	.	ID=gene-SGL_RS16160;Name=SGL_RS16160;gbkey=Gene;gene_biotype=protein_coding;locus_tag=SGL_RS16160;old_locus_tag=slr0801;coverage=0.736;sequence_ID=0.684;extra_copy_number=0;copy_num_ID=gene-SGL_RS16160_0
tig00000001_pilon	Liftoff	CDS	542933	543853	.	+	.	ID=cds-WP_010873946.1;Parent=gene-SGL_RS16160;Dbxref=GenBank:WP_010873946.1;Name=WP_010873946.1;gbkey=CDS;inference=COORDINATES: similar to AA sequence:RefSeq:WP_010873946.1;locus_tag=SGL_RS16160;product=MSMEG_0569 family flavin-dependent oxidoreductase;protein_id=WP_010873946.1;transl_table=11;extra_copy_number=0
tig00000001_pilon	Liftoff	gene	544413	545519	.	-	.	ID=gene-SGL_RS16165;Name=SGL_RS16165;gbkey=Gene;gene_biotype=protein_coding;locus_tag=SGL_RS16165;old_locus_tag=sll0782;coverage=0.997;sequence_ID=0.963;extra_copy_number=0;copy_num_ID=gene-SGL_RS16165_0
tig00000001_pilon	Liftoff	CDS	544413	545519	.	-	.	ID=cds-WP_010873947.1;Parent=gene-SGL_RS16165;Dbxref=GenBank:WP_010873947.1;Name=WP_010873947.1;Ontology_term=GO:0006355;gbkey=CDS;go_process=regulation of DNA-templated transcription|0006355||IEA;inference=COORDINATES: similar to AA sequence:RefSeq:WP_010873947.1;locus_tag=SGL_RS16165;product=LuxR C-terminal-related transcriptional regulator;protein_id=WP_010873947.1;transl_table=11;extra_copy_n…
tig00000001_pilon	Liftoff	gene	546763	547231	.	-	.	ID=gene-SGL_RS16170;Name=SGL_RS16170;gbkey=Gene;gene_biotype=protein_coding;locus_tag=SGL_RS16170;old_locus_tag=sll0781;coverage=1.0;sequence_ID=0.987;extra_copy_number=0;copy_num_ID=gene-SGL_RS16170_0
tig00000001_pilon	Liftoff	CDS	546763	547231	.	-	.	ID=cds-WP_010873948.1;Parent=gene-SGL_RS16170;Dbxref=GenBank:WP_010873948.1;Name=WP_010873948.1;gbkey=CDS;inference=COORDINATES: similar to AA sequence:RefSeq:WP_010873948.1;locus_tag=SGL_RS16170;product=DUF1348 family protein;protein_id=WP_010873948.1;transl_table=11;extra_copy_number=0
tig00000001_pilon	Liftoff	gene	547200	547502	.	-	.	ID=gene-SGL_RS19095;Name=SGL_RS19095;gbkey=Gene;gene_biotype=protein_coding;locus_tag=SGL_RS19095;coverage=1.0;sequence_ID=0.970;extra_copy_number=0;copy_num_ID=gene-SGL_RS19095_0
tig00000001_pilon	Liftoff	CDS	547200	547502	.	-	.	ID=cds-WP_010873949.1;Parent=gene-SGL_RS19095;Dbxref=GenBank:WP_010873949.1;Name=WP_010873949.1;gbkey=CDS;inference=COORDINATES: similar to AA sequence:RefSeq:WP_010873949.1;locus_tag=SGL_RS19095;product=hypothetical protein;protein_id=WP_010873949.1;transl_table=11;extra_copy_number=0
tig00000001_pilon	Liftoff	gene	547550	550204	.	-	.	ID=gene-SGL_RS16175;Name=SGL_RS16175;gbkey=Gene;gene_biotype=protein_coding;locus_tag=SGL_RS16175;old_locus_tag=sll0779;coverage=1.0;sequence_ID=0.952;extra_copy_number=0;copy_num_ID=gene-SGL_RS16175_0
tig00000001_pilon	Liftoff	CDS	547550	550204	.	-	.	ID=cds-WP_010873950.1;Parent=gene-SGL_RS16175;Dbxref=GenBank:WP_010873950.1;Name=WP_010873950.1;gbkey=CDS;inference=COORDINATES: similar to AA sequence:RefSeq:WP_010873950.1;locus_tag=SGL_RS16175;product=PAS domain S-box protein;protein_id=WP_010873950.1;transl_table=11;extra_copy_number=0
tig00000001_pilon	Liftoff	gene	550485	552850	.	-	.	ID=gene-SGL_RS16180;Name=SGL_RS16180;gbkey=Gene;gene_biotype=protein_coding;locus_tag=SGL_RS16180;old_locus_tag=sll0778;coverage=0.999;sequence_ID=0.987;extra_copy_number=0;copy_num_ID=gene-SGL_RS16180_0
tig00000001_pilon	Liftoff	CDS	550485	552850	.	-	.	ID=cds-WP_223211301.1;Parent=gene-SGL_RS16180;Dbxref=GenBank:WP_223211301.1;Name=WP_223211301.1;Ontology_term=GO:0005524;gbkey=CDS;go_function=ATP binding|0005524||IEA;inference=COORDINATES: similar to AA sequence:RefSeq:WP_010873951.1;locus_tag=SGL_RS16180;product=ATP-binding cassette domain-containing protein;protein_id=WP_223211301.1;transl_table=11;extra_copy_number=0
tig00000001_pilon	Liftoff	gene	552910	553779	.	-	.	ID=gene-SGL_RS16185;Name=SGL_RS16185;gbkey=Gene;gene_biotype=protein_coding;locus_tag=SGL_RS16185;old_locus_tag=sll0777;coverage=1.0;sequence_ID=0.983;extra_copy_number=0;copy_num_ID=gene-SGL_RS16185_0
tig00000001_pilon	Liftoff	CDS	552910	553779	.	-	.	ID=cds-WP_199303669.1;Parent=gene-SGL_RS16185;Dbxref=GenBank:WP_199303669.1;Name=WP_199303669.1;gbkey=CDS;inference=COORDINATES: similar to AA sequence:RefSeq:WP_010873952.1;locus_tag=SGL_RS16185;product=D-alanyl-D-alanine carboxypeptidase family protein;protein_id=WP_199303669.1;transl_table=11;extra_copy_number=0
tig00000001_pilon	Liftoff	gene	553797	555314	.	-	.	ID=gene-SGL_RS16190;Name=SGL_RS16190;gbkey=Gene;gene_biotype=protein_coding;locus_tag=SGL_RS16190;old_locus_tag=sll0776;coverage=0.999;sequence_ID=0.981;extra_copy_number=0;copy_num_ID=gene-SGL_RS16190_0
tig00000001_pilon	Liftoff	CDS	553797	555314	.	-	.	ID=cds-WP_010873953.1;Parent=gene-SGL_RS16190;Dbxref=GenBank:WP_010873953.1;Name=WP_010873953.1;Ontology_term=GO:0006468,GO:0004672;gbkey=CDS;go_function=protein kinase activity|0004672||IEA;go_process=protein phosphorylation|0006468||IEA;inference=COORDINATES: similar to AA sequence:RefSeq:WP_010873953.1;locus_tag=SGL_RS16190;product=protein kinase;protein_id=WP_010873953.1;transl_table=11;extra…
tig00000001_pilon	Liftoff	gene	555392	555769	.	-	.	ID=gene-SGL_RS16195;Name=SGL_RS16195;gbkey=Gene;gene_biotype=protein_coding;locus_tag=SGL_RS16195;old_locus_tag=sll0775;coverage=1.0;sequence_ID=0.978;extra_copy_number=0;copy_num_ID=gene-SGL_RS16195_0
tig00000001_pilon	Liftoff	CDS	555392	555769	.	-	.	ID=cds-WP_010873954.1;Parent=gene-SGL_RS16195;Dbxref=GenBank:WP_010873954.1;Name=WP_010873954.1;gbkey=CDS;inference=COORDINATES: similar to AA sequence:RefSeq:WP_010873954.1;locus_tag=SGL_RS16195;product=DUF4189 domain-containing protein;protein_id=WP_010873954.1;transl_table=11;extra_copy_number=0
tig00000001_pilon	Liftoff	gene	556067	556231	.	+	.	ID=gene-SGL_RS18430;Name=SGL_RS18430;gbkey=Gene;gene_biotype=protein_coding;locus_tag=SGL_RS18430;coverage=1.0;sequence_ID=0.987;extra_copy_number=0;copy_num_ID=gene-SGL_RS18430_0
tig00000001_pilon	Liftoff	CDS	556067	556231	.	+	.	ID=cds-WP_014407150.1;Parent=gene-SGL_RS18430;Dbxref=GenBank:WP_014407150.1;Name=WP_014407150.1;Ontology_term=GO:0016020;gbkey=CDS;go_component=membrane|0016020||IEA;inference=COORDINATES: similar to AA sequence:RefSeq:WP_014407150.1;locus_tag=SGL_RS18430;product=YqaE/Pmp3 family membrane protein;protein_id=WP_014407150.1;transl_table=11;extra_copy_number=0
tig00000001_pilon	Liftoff	gene	556323	560081	.	+	.	ID=gene-SGL_RS16205;Name=SGL_RS16205;gbkey=Gene;gene_biotype=protein_coding;locus_tag=SGL_RS16205;old_locus_tag=slr0697;coverage=1.0;sequence_ID=0.954;extra_copy_number=0;copy_num_ID=gene-SGL_RS16205_0
tig00000001_pilon	Liftoff	CDS	556323	560081	.	+	.	ID=cds-WP_010873956.1;Parent=gene-SGL_RS16205;Dbxref=GenBank:WP_010873956.1;Name=WP_010873956.1;Ontology_term=GO:0003824;gbkey=CDS;go_function=catalytic activity|0003824||IEA;inference=COORDINATES: similar to AA sequence:RefSeq:WP_010873956.1;locus_tag=SGL_RS16205;product=hydantoinase B/oxoprolinase family protein;protein_id=WP_010873956.1;transl_table=11;extra_copy_number=0
tig00000001_pilon	Liftoff	gene	560065	560529	.	+	.	ID=gene-SGL_RS16210;Name=SGL_RS16210;gbkey=Gene;gene_biotype=protein_coding;locus_tag=SGL_RS16210;old_locus_tag=slr0698;coverage=1.0;sequence_ID=0.995;extra_copy_number=0;copy_num_ID=gene-SGL_RS16210_0
tig00000001_pilon	Liftoff	CDS	560065	560529	.	+	.	ID=cds-WP_010873957.1;Parent=gene-SGL_RS16210;Dbxref=GenBank:WP_010873957.1;Name=WP_010873957.1;gbkey=CDS;inference=COORDINATES: similar to AA sequence:RefSeq:WP_010873957.1;locus_tag=SGL_RS16210;product=CYTH domain-containing protein;protein_id=WP_010873957.1;transl_table=11;extra_copy_number=0
tig00000001_pilon	Liftoff	gene	560739	561161	.	+	.	ID=gene-SGL_RS16215;Name=SGL_RS16215;gbkey=Gene;gene_biotype=protein_coding;locus_tag=SGL_RS16215;old_locus_tag=slr0699;coverage=1.0;sequence_ID=0.990;extra_copy_number=0;copy_num_ID=gene-SGL_RS16215_0
tig00000001_pilon	Liftoff	CDS	560739	561161	.	+	.	ID=cds-WP_010873958.1;Parent=gene-SGL_RS16215;Dbxref=GenBank:WP_010873958.1;Name=WP_010873958.1;gbkey=CDS;inference=COORDINATES: similar to AA sequence:RefSeq:WP_010873958.1;locus_tag=SGL_RS16215;product=hypothetical protein;protein_id=WP_010873958.1;transl_table=11;extra_copy_number=0
tig00000001_pilon	Liftoff	gene	561302	562660	.	+	.	ID=gene-SGL_RS16220;Name=SGL_RS16220;gbkey=Gene;gene_biotype=protein_coding;locus_tag=SGL_RS16220;old_locus_tag=slr0700;coverage=1.0;sequence_ID=0.987;extra_copy_number=0;copy_num_ID=gene-SGL_RS16220_0
tig00000001_pilon	Liftoff	CDS	561302	562660	.	+	.	ID=cds-WP_010873959.1;Parent=gene-SGL_RS16220;Dbxref=GenBank:WP_010873959.1;Name=WP_010873959.1;Ontology_term=GO:0022857,GO:0016020;gbkey=CDS;go_component=membrane|0016020||IEA;go_function=transmembrane transporter activity|0022857||IEA;inference=COORDINATES: similar to AA sequence:RefSeq:WP_010873959.1;locus_tag=SGL_RS16220;product=APC family permease;protein_id=WP_010873959.1;transl_table=11;ex…
tig00000001_pilon	Liftoff	gene	562890	563303	.	+	.	ID=gene-SGL_RS16225;Name=SGL_RS16225;gbkey=Gene;gene_biotype=protein_coding;locus_tag=SGL_RS16225;old_locus_tag=slr0701;coverage=1.0;sequence_ID=0.980;extra_copy_number=0;copy_num_ID=gene-SGL_RS16225_0
tig00000001_pilon	Liftoff	CDS	562890	563303	.	+	.	ID=cds-WP_010873960.1;Parent=gene-SGL_RS16225;Dbxref=GenBank:WP_010873960.1;Name=WP_010873960.1;gbkey=CDS;inference=COORDINATES: similar to AA sequence:RefSeq:WP_010873960.1;locus_tag=SGL_RS16225;product=heavy metal-responsive transcriptional regulator;protein_id=WP_010873960.1;transl_table=11;extra_copy_number=0
tig00000001_pilon	Liftoff	gene	563410	564690	.	+	.	ID=gene-SGL_RS16230;Name=SGL_RS16230;gbkey=Gene;gene_biotype=protein_coding;locus_tag=SGL_RS16230;old_locus_tag=slr0702;coverage=1.0;sequence_ID=0.958;extra_copy_number=0;copy_num_ID=gene-SGL_RS16230_0
tig00000001_pilon	Liftoff	CDS	563410	564690	.	+	.	ID=cds-WP_010873961.1;Parent=gene-SGL_RS16230;Dbxref=GenBank:WP_010873961.1;Name=WP_010873961.1;gbkey=CDS;inference=COORDINATES: similar to AA sequence:RefSeq:WP_010873961.1;locus_tag=SGL_RS16230;product=hypothetical protein;protein_id=WP_010873961.1;transl_table=11;extra_copy_number=0
tig00000001_pilon	Liftoff	gene	565081	565518	.	-	.	ID=gene-SGL_RS16235;Name=SGL_RS16235;gbkey=Gene;gene_biotype=protein_coding;locus_tag=SGL_RS16235;old_locus_tag=sll0678;coverage=1.0;sequence_ID=0.986;extra_copy_number=0;copy_num_ID=gene-SGL_RS16235_0
tig00000001_pilon	Liftoff	CDS	565081	565518	.	-	.	ID=cds-WP_010873962.1;Parent=gene-SGL_RS16235;Dbxref=GenBank:WP_010873962.1;Name=WP_010873962.1;gbkey=CDS;inference=COORDINATES: similar to AA sequence:RefSeq:WP_010873962.1;locus_tag=SGL_RS16235;product=hypothetical protein;protein_id=WP_010873962.1;transl_table=11;extra_copy_number=0
tig00000001_pilon	Liftoff	gene	565572	565769	.	-	.	ID=gene-SGL_RS19355;Name=SGL_RS19355;gbkey=Gene;gene_biotype=protein_coding;locus_tag=SGL_RS19355;coverage=1.0;sequence_ID=0.969;extra_copy_number=0;copy_num_ID=gene-SGL_RS19355_0
tig00000001_pilon	Liftoff	CDS	565572	565769	.	-	.	ID=cds-WP_010873963.1;Parent=gene-SGL_RS19355;Dbxref=GenBank:WP_010873963.1;Name=WP_010873963.1;gbkey=CDS;inference=COORDINATES: ab initio prediction:GeneMarkS-2+;locus_tag=SGL_RS19355;product=transposase;protein_id=WP_010873963.1;transl_table=11;extra_copy_number=0
tig00000001_pilon	Liftoff	gene	565843	566385	.	-	.	ID=gene-SGL_RS16245;Name=SGL_RS16245;gbkey=Gene;gene_biotype=protein_coding;locus_tag=SGL_RS16245;old_locus_tag=sll0676;coverage=1.0;sequence_ID=0.990;extra_copy_number=0;copy_num_ID=gene-SGL_RS16245_0
tig00000001_pilon	Liftoff	CDS	565843	566385	.	-	.	ID=cds-WP_010873964.1;Parent=gene-SGL_RS16245;Dbxref=GenBank:WP_010873964.1;Name=WP_010873964.1;gbkey=CDS;inference=COORDINATES: similar to AA sequence:RefSeq:WP_010873964.1;locus_tag=SGL_RS16245;product=DUF4334 domain-containing protein;protein_id=WP_010873964.1;transl_table=11;extra_copy_number=0
tig00000001_pilon	Liftoff	gene	566772	569594	.	-	.	ID=gene-SGL_RS16270;Name=SGL_RS16270;gbkey=Gene;gene_biotype=protein_coding;locus_tag=SGL_RS16270;old_locus_tag=sll0672;coverage=0.994;sequence_ID=0.960;extra_copy_number=0;copy_num_ID=gene-SGL_RS16270_0
tig00000001_pilon	Liftoff	CDS	566772	569594	.	-	.	ID=cds-WP_010873968.1;Parent=gene-SGL_RS16270;Dbxref=GenBank:WP_010873968.1;Name=WP_010873968.1;gbkey=CDS;inference=COORDINATES: similar to AA sequence:RefSeq:WP_010873968.1;locus_tag=SGL_RS16270;product=cation-transporting P-type ATPase;protein_id=WP_010873968.1;transl_table=11;extra_copy_number=0
tig00000001_pilon	Liftoff	gene	569848	570994	.	-	.	ID=gene-SGL_RS16275;Name=corA;gbkey=Gene;gene=corA;gene_biotype=protein_coding;locus_tag=SGL_RS16275;old_locus_tag=sll0671;coverage=1.0;sequence_ID=0.985;extra_copy_number=0;copy_num_ID=gene-SGL_RS16275_0
tig00000001_pilon	Liftoff	CDS	569848	570994	.	-	.	ID=cds-WP_010873969.1;Parent=gene-SGL_RS16275;Dbxref=GenBank:WP_010873969.1;Name=WP_010873969.1;Ontology_term=GO:0006824,GO:0015693,GO:0015087,GO:0015095;gbkey=CDS;gene=corA;go_function=cobalt ion transmembrane transporter activity|0015087||IEA,magnesium ion transmembrane transporter activity|0015095||IEA;go_process=cobalt ion transport|0006824||IEA,magnesium ion transport|0015693||IEA;inference=…
tig00000001_pilon	Liftoff	gene	571102	571518	.	-	.	ID=gene-SGL_RS16280;Name=SGL_RS16280;gbkey=Gene;gene_biotype=protein_coding;locus_tag=SGL_RS16280;old_locus_tag=sll0670;coverage=1.0;sequence_ID=1.0;extra_copy_number=0;copy_num_ID=gene-SGL_RS16280_0
tig00000001_pilon	Liftoff	CDS	571102	571518	.	-	.	ID=cds-WP_223211302.1;Parent=gene-SGL_RS16280;Dbxref=GenBank:WP_223211302.1;Name=WP_223211302.1;Ontology_term=GO:0042834,GO:0071972;gbkey=CDS;go_function=peptidoglycan binding|0042834||IEA,peptidoglycan L,D-transpeptidase activity|0071972||IEA;inference=COORDINATES: similar to AA sequence:RefSeq:WP_010873970.1;locus_tag=SGL_RS16280;product=L,D-transpeptidase;protein_id=WP_223211302.1;transl_table…
tig00000001_pilon	Liftoff	gene	572174	575134	.	+	.	ID=gene-SGL_RS16290;Name=polA;gbkey=Gene;gene=polA;gene_biotype=protein_coding;locus_tag=SGL_RS16290;old_locus_tag=slr0707;coverage=1.0;sequence_ID=0.998;extra_copy_number=0;copy_num_ID=gene-SGL_RS16290_0
tig00000001_pilon	Liftoff	CDS	572174	575134	.	+	.	ID=cds-WP_010873972.1;Parent=gene-SGL_RS16290;Dbxref=GenBank:WP_010873972.1;Name=WP_010873972.1;Ontology_term=GO:0006260,GO:0003887;gbkey=CDS;gene=polA;go_function=DNA-directed DNA polymerase activity|0003887||IEA;go_process=DNA replication|0006260||IEA;inference=COORDINATES: similar to AA sequence:RefSeq:WP_010873972.1;locus_tag=SGL_RS16290;product=DNA polymerase I;protein_id=WP_010873972.1;tran…
tig00000001_pilon	Liftoff	gene	575317	576525	.	+	.	ID=gene-SGL_RS16295;Name=SGL_RS16295;gbkey=Gene;gene_biotype=protein_coding;locus_tag=SGL_RS16295;old_locus_tag=slr0708;coverage=1.0;sequence_ID=0.984;extra_copy_number=0;copy_num_ID=gene-SGL_RS16295_0
tig00000001_pilon	Liftoff	CDS	575317	576525	.	+	.	ID=cds-WP_010873973.1;Parent=gene-SGL_RS16295;Dbxref=GenBank:WP_010873973.1;Name=WP_010873973.1;gbkey=CDS;inference=COORDINATES: similar to AA sequence:RefSeq:WP_010873973.1;locus_tag=SGL_RS16295;product=hypothetical protein;protein_id=WP_010873973.1;transl_table=11;extra_copy_number=0
tig00000001_pilon	Liftoff	gene	578124	579641	.	-	.	ID=gene-SGL_RS15465;Name=SGL_RS15465;gbkey=Gene;gene_biotype=protein_coding;locus_tag=SGL_RS15465;old_locus_tag=slr0510;coverage=1.0;sequence_ID=0.994;extra_copy_number=0;copy_num_ID=gene-SGL_RS15465_0
tig00000001_pilon	Liftoff	CDS	578124	579641	.	-	.	ID=cds-WP_010873813.1;Parent=gene-SGL_RS15465;Dbxref=GenBank:WP_010873813.1;Name=WP_010873813.1;Ontology_term=GO:0055085,GO:0016020;gbkey=CDS;go_component=membrane|0016020||IEA;go_process=transmembrane transport|0055085||IEA;inference=COORDINATES: similar to AA sequence:RefSeq:WP_010873813.1;locus_tag=SGL_RS15465;product=mechanosensitive ion channel;protein_id=WP_010873813.1;transl_table=11;extra…
tig00000001_pilon	Liftoff	gene	579773	580390	.	-	.	ID=gene-SGL_RS15460;Name=SGL_RS15460;gbkey=Gene;gene_biotype=protein_coding;locus_tag=SGL_RS15460;old_locus_tag=slr0509;coverage=1.0;sequence_ID=0.995;extra_copy_number=0;copy_num_ID=gene-SGL_RS15460_0
tig00000001_pilon	Liftoff	CDS	579773	580390	.	-	.	ID=cds-WP_010873812.1;Parent=gene-SGL_RS15460;Dbxref=GenBank:WP_010873812.1;Name=WP_010873812.1;Ontology_term=GO:0055085;gbkey=CDS;go_process=transmembrane transport|0055085||IEA;inference=COORDINATES: similar to AA sequence:RefSeq:WP_010873812.1;locus_tag=SGL_RS15460;product=DedA family protein;protein_id=WP_010873812.1;transl_table=11;extra_copy_number=0
tig00000001_pilon	Liftoff	gene	580572	581810	.	+	.	ID=gene-SGL_RS15455;Name=SGL_RS15455;gbkey=Gene;gene_biotype=protein_coding;locus_tag=SGL_RS15455;old_locus_tag=sll0480;coverage=1.0;sequence_ID=0.985;extra_copy_number=0;copy_num_ID=gene-SGL_RS15455_0
tig00000001_pilon	Liftoff	CDS	580572	581810	.	+	.	ID=cds-WP_010873811.1;Parent=gene-SGL_RS15455;Dbxref=GenBank:WP_010873811.1;Name=WP_010873811.1;Ontology_term=GO:0009058,GO:0008483,GO:0030170;gbkey=CDS;go_function=transaminase activity|0008483||IEA,pyridoxal phosphate binding|0030170||IEA;go_process=biosynthetic process|0009058||IEA;inference=COORDINATES: similar to AA sequence:RefSeq:WP_010873811.1;locus_tag=SGL_RS15455;product=LL-diaminopimel…
tig00000001_pilon	Liftoff	gene	581876	582343	.	+	.	ID=gene-SGL_RS15450;Name=SGL_RS15450;gbkey=Gene;gene_biotype=protein_coding;locus_tag=SGL_RS15450;old_locus_tag=sll0481;coverage=1.0;sequence_ID=0.993;extra_copy_number=0;copy_num_ID=gene-SGL_RS15450_0
tig00000001_pilon	Liftoff	CDS	581876	582343	.	+	.	ID=cds-WP_010873810.1;Parent=gene-SGL_RS15450;Dbxref=GenBank:WP_010873810.1;Name=WP_010873810.1;gbkey=CDS;inference=COORDINATES: similar to AA sequence:RefSeq:WP_010873810.1;locus_tag=SGL_RS15450;product=hypothetical protein;protein_id=WP_010873810.1;transl_table=11;extra_copy_number=0
tig00000001_pilon	Liftoff	gene	582330	583487	.	+	.	ID=gene-SGL_RS15445;Name=SGL_RS15445;gbkey=Gene;gene_biotype=protein_coding;locus_tag=SGL_RS15445;old_locus_tag=sll0482;coverage=1.0;sequence_ID=0.983;extra_copy_number=0;copy_num_ID=gene-SGL_RS15445_0
tig00000001_pilon	Liftoff	CDS	582330	583487	.	+	.	ID=cds-WP_020862043.1;Parent=gene-SGL_RS15445;Dbxref=GenBank:WP_020862043.1;Name=WP_020862043.1;gbkey=CDS;inference=COORDINATES: similar to AA sequence:RefSeq:WP_010873809.1;locus_tag=SGL_RS15445;product=DUF2974 domain-containing protein;protein_id=WP_020862043.1;transl_table=11;extra_copy_number=0
tig00000001_pilon	Liftoff	gene	583544	584513	.	-	.	ID=gene-SGL_RS15440;Name=SGL_RS15440;gbkey=Gene;gene_biotype=protein_coding;locus_tag=SGL_RS15440;old_locus_tag=slr0506;coverage=1.0;sequence_ID=0.978;extra_copy_number=0;copy_num_ID=gene-SGL_RS15440_0
tig00000001_pilon	Liftoff	CDS	583544	584513	.	-	.	ID=cds-WP_010873808.1;Parent=gene-SGL_RS15440;Dbxref=GenBank:WP_010873808.1;Name=WP_010873808.1;Ontology_term=GO:0015995,GO:0016630;gbkey=CDS;go_function=protochlorophyllide reductase activity|0016630||IEA;go_process=chlorophyll biosynthetic process|0015995||IEA;inference=COORDINATES: similar to AA sequence:RefSeq:WP_010873808.1;locus_tag=SGL_RS15440;product=protochlorophyllide reductase;protein_…
tig00000001_pilon	Liftoff	gene	584635	585157	.	-	.	ID=gene-SGL_RS15435;Name=SGL_RS15435;gbkey=Gene;gene_biotype=protein_coding;locus_tag=SGL_RS15435;old_locus_tag=slr0505;coverage=1.0;sequence_ID=0.921;extra_copy_number=0;copy_num_ID=gene-SGL_RS15435_0
tig00000001_pilon	Liftoff	CDS	584635	585157	.	-	.	ID=cds-WP_199303413.1;Parent=gene-SGL_RS15435;Dbxref=GenBank:WP_199303413.1;Name=WP_199303413.1;gbkey=CDS;inference=COORDINATES: similar to AA sequence:RefSeq:WP_010873807.1;locus_tag=SGL_RS15435;product=PD40 domain-containing protein;protein_id=WP_199303413.1;transl_table=11;extra_copy_number=0
tig00000001_pilon	Liftoff	gene	585218	586252	.	-	.	ID=gene-SGL_RS15430;Name=SGL_RS15430;gbkey=Gene;gene_biotype=protein_coding;locus_tag=SGL_RS15430;old_locus_tag=slr0503;coverage=0.999;sequence_ID=0.926;extra_copy_number=0;copy_num_ID=gene-SGL_RS15430_0
tig00000001_pilon	Liftoff	CDS	585218	586252	.	-	.	ID=cds-WP_010873806.1;Parent=gene-SGL_RS15430;Dbxref=GenBank:WP_010873806.1;Name=WP_010873806.1;gbkey=CDS;inference=COORDINATES: similar to AA sequence:RefSeq:WP_010873806.1;locus_tag=SGL_RS15430;product=Ycf66 family protein;protein_id=WP_010873806.1;transl_table=11;extra_copy_number=0
tig00000001_pilon	Liftoff	gene	586315	587373	.	-	.	ID=gene-SGL_RS15425;Name=cobW;gbkey=Gene;gene=cobW;gene_biotype=protein_coding;locus_tag=SGL_RS15425;old_locus_tag=slr0502;coverage=1.0;sequence_ID=0.986;extra_copy_number=0;copy_num_ID=gene-SGL_RS15425_0
tig00000001_pilon	Liftoff	CDS	586315	587373	.	-	.	ID=cds-WP_010873805.1;Parent=gene-SGL_RS15425;Dbxref=GenBank:WP_010873805.1;Name=WP_010873805.1;Ontology_term=GO:0009236;gbkey=CDS;gene=cobW;go_process=cobalamin biosynthetic process|0009236||IEA;inference=COORDINATES: similar to AA sequence:RefSeq:WP_010873805.1;locus_tag=SGL_RS15425;product=cobalamin biosynthesis protein CobW;protein_id=WP_010873805.1;transl_table=11;extra_copy_number=0
tig00000001_pilon	Liftoff	gene	587503	588240	.	+	.	ID=gene-SGL_RS15420;Name=SGL_RS15420;gbkey=Gene;gene_biotype=protein_coding;locus_tag=SGL_RS15420;old_locus_tag=sll0484;coverage=1.0;sequence_ID=0.963;extra_copy_number=0;copy_num_ID=gene-SGL_RS15420_0
tig00000001_pilon	Liftoff	CDS	587503	588240	.	+	.	ID=cds-WP_010873804.1;Parent=gene-SGL_RS15420;Dbxref=GenBank:WP_010873804.1;Name=WP_010873804.1;gbkey=CDS;inference=COORDINATES: similar to AA sequence:RefSeq:WP_010873804.1;locus_tag=SGL_RS15420;product=DevA family ABC transporter ATP-binding protein;protein_id=WP_010873804.1;transl_table=11;extra_copy_number=0
tig00000001_pilon	Liftoff	gene	588467	589387	.	+	.	ID=gene-SGL_RS15415;Name=SGL_RS15415;gbkey=Gene;gene_biotype=protein_coding;locus_tag=SGL_RS15415;old_locus_tag=sll0485;coverage=1.0;sequence_ID=0.989;extra_copy_number=0;copy_num_ID=gene-SGL_RS15415_0
tig00000001_pilon	Liftoff	CDS	588467	589387	.	+	.	ID=cds-WP_223211295.1;Parent=gene-SGL_RS15415;Dbxref=GenBank:WP_223211295.1;Name=WP_223211295.1;Ontology_term=GO:0000160,GO:0000156;gbkey=CDS;go_function=phosphorelay response regulator activity|0000156||IEA;go_process=phosphorelay signal transduction system|0000160||IEA;inference=COORDINATES: similar to AA sequence:RefSeq:WP_010873803.1;locus_tag=SGL_RS15415;product=response regulator;protein_id…
tig00000001_pilon	Liftoff	gene	589561	589869	.	+	.	ID=gene-SGL_RS15410;Name=SGL_RS15410;gbkey=Gene;gene_biotype=protein_coding;locus_tag=SGL_RS15410;old_locus_tag=sll0486;coverage=1.0;sequence_ID=0.967;extra_copy_number=0;copy_num_ID=gene-SGL_RS15410_0
tig00000001_pilon	Liftoff	CDS	589561	589869	.	+	.	ID=cds-WP_010873802.1;Parent=gene-SGL_RS15410;Dbxref=GenBank:WP_010873802.1;Name=WP_010873802.1;gbkey=CDS;inference=COORDINATES: similar to AA sequence:RefSeq:WP_010873802.1;locus_tag=SGL_RS15410;product=circadian clock KaiB family protein;protein_id=WP_010873802.1;transl_table=11;extra_copy_number=0
tig00000001_pilon	Liftoff	gene	589979	591177	.	+	.	ID=gene-SGL_RS15405;Name=SGL_RS15405;gbkey=Gene;gene_biotype=protein_coding;locus_tag=SGL_RS15405;old_locus_tag=sll0487;coverage=0.991;sequence_ID=0.960;extra_copy_number=0;copy_num_ID=gene-SGL_RS15405_0
tig00000001_pilon	Liftoff	CDS	589979	591177	.	+	.	ID=cds-WP_010873801.1;Parent=gene-SGL_RS15405;Dbxref=GenBank:WP_010873801.1;Name=WP_010873801.1;Ontology_term=GO:0008168,GO:1904047;gbkey=CDS;go_function=methyltransferase activity|0008168||IEA,S-adenosyl-L-methionine binding|1904047||IEA;inference=COORDINATES: similar to AA sequence:RefSeq:WP_010873801.1;locus_tag=SGL_RS15405;product=methyltransferase domain-containing protein;protein_id=WP_0108…
tig00000001_pilon	Liftoff	gene	591233	591844	.	+	.	ID=gene-SGL_RS15400;Name=SGL_RS15400;gbkey=Gene;gene_biotype=protein_coding;locus_tag=SGL_RS15400;old_locus_tag=sll0488;coverage=1.0;sequence_ID=0.960;extra_copy_number=0;copy_num_ID=gene-SGL_RS15400_0
tig00000001_pilon	Liftoff	CDS	591233	591844	.	+	.	ID=cds-WP_010873800.1;Parent=gene-SGL_RS15400;Dbxref=GenBank:WP_010873800.1;Name=WP_010873800.1;Ontology_term=GO:0003676,GO:0004519;gbkey=CDS;go_function=nucleic acid binding|0003676||IEA,endonuclease activity|0004519||IEA;inference=COORDINATES: similar to AA sequence:RefSeq:WP_010873800.1;locus_tag=SGL_RS15400;product=Uma2 family endonuclease;protein_id=WP_010873800.1;transl_table=11;extra_copy_…
tig00000001_pilon	Liftoff	gene	591862	592494	.	-	.	ID=gene-SGL_RS15395;Name=hisB;gbkey=Gene;gene=hisB;gene_biotype=protein_coding;locus_tag=SGL_RS15395;old_locus_tag=slr0500;coverage=1.0;sequence_ID=0.939;extra_copy_number=0;copy_num_ID=gene-SGL_RS15395_0
tig00000001_pilon	Liftoff	CDS	591862	592494	.	-	.	ID=cds-WP_010873799.1;Parent=gene-SGL_RS15395;Dbxref=GenBank:WP_010873799.1;Name=WP_010873799.1;gbkey=CDS;gene=hisB;inference=COORDINATES: similar to AA sequence:RefSeq:WP_010873799.1;locus_tag=SGL_RS15395;product=imidazoleglycerol-phosphate dehydratase HisB;protein_id=WP_010873799.1;transl_table=11;extra_copy_number=0
tig00000001_pilon	Liftoff	gene	592793	593821	.	+	.	ID=gene-SGL_RS15390;Name=SGL_RS15390;gbkey=Gene;gene_biotype=protein_coding;locus_tag=SGL_RS15390;old_locus_tag=sll0489;coverage=1.0;sequence_ID=0.983;extra_copy_number=0;copy_num_ID=gene-SGL_RS15390_0
tig00000001_pilon	Liftoff	CDS	592793	593821	.	+	.	ID=cds-WP_010873798.1;Parent=gene-SGL_RS15390;Dbxref=GenBank:WP_010873798.1;Name=WP_010873798.1;Ontology_term=GO:0005524;gbkey=CDS;go_function=ATP binding|0005524||IEA;inference=COORDINATES: similar to AA sequence:RefSeq:WP_010873798.1;locus_tag=SGL_RS15390;product=ABC transporter ATP-binding protein;protein_id=WP_010873798.1;transl_table=11;extra_copy_number=0
tig00000001_pilon	Liftoff	gene	593846	593968	.	+	.	ID=gene-SGL_RS20170;Name=SGL_RS20170;gbkey=Gene;gene_biotype=protein_coding;locus_tag=SGL_RS20170;coverage=1.0;sequence_ID=0.943;extra_copy_number=0;copy_num_ID=gene-SGL_RS20170_0
tig00000001_pilon	Liftoff	CDS	593846	593968	.	+	.	ID=cds-WP_255347036.1;Parent=gene-SGL_RS20170;Dbxref=GenBank:WP_255347036.1;Name=WP_255347036.1;gbkey=CDS;inference=COORDINATES: ab initio prediction:GeneMarkS-2+;locus_tag=SGL_RS20170;product=hypothetical protein;protein_id=WP_255347036.1;transl_table=11;extra_copy_number=0
tig00000001_pilon	Liftoff	gene	594068	594685	.	-	.	ID=gene-SGL_RS15385;Name=SGL_RS15385;gbkey=Gene;gene_biotype=protein_coding;locus_tag=SGL_RS15385;old_locus_tag=slr0498;coverage=0.996;sequence_ID=0.979;extra_copy_number=0;copy_num_ID=gene-SGL_RS15385_0
tig00000001_pilon	Liftoff	CDS	594068	594685	.	-	.	ID=cds-WP_223211294.1;Parent=gene-SGL_RS15385;Dbxref=GenBank:WP_223211294.1;Name=WP_223211294.1;Ontology_term=GO:0034220,GO:0005267;gbkey=CDS;go_function=potassium channel activity|0005267||IEA;go_process=monoatomic ion transmembrane transport|0034220||IEA;inference=COORDINATES: similar to AA sequence:RefSeq:WP_010873797.1;locus_tag=SGL_RS15385;product=potassium channel family protein;protein_id=…
tig00000001_pilon	Liftoff	gene	594802	596472	.	-	.	ID=gene-SGL_RS15380;Name=SGL_RS15380;gbkey=Gene;gene_biotype=protein_coding;locus_tag=SGL_RS15380;old_locus_tag=slr0096;coverage=1.0;sequence_ID=0.987;extra_copy_number=0;copy_num_ID=gene-SGL_RS15380_0
tig00000001_pilon	Liftoff	CDS	594802	596472	.	-	.	ID=cds-WP_010873796.1;Parent=gene-SGL_RS15380;Dbxref=GenBank:WP_010873796.1;Name=WP_010873796.1;Ontology_term=GO:0015103,GO:0016020;gbkey=CDS;go_component=membrane|0016020||IEA;go_function=inorganic anion transmembrane transporter activity|0015103||IEA;inference=COORDINATES: similar to AA sequence:RefSeq:WP_010873796.1;locus_tag=SGL_RS15380;product=SulP family inorganic anion transporter;protein_…
tig00000001_pilon	Liftoff	gene	596634	597296	.	-	.	ID=gene-SGL_RS15375;Name=SGL_RS15375;gbkey=Gene;gene_biotype=protein_coding;locus_tag=SGL_RS15375;old_locus_tag=slr0095;coverage=1.0;sequence_ID=0.990;extra_copy_number=0;copy_num_ID=gene-SGL_RS15375_0
tig00000001_pilon	Liftoff	CDS	596634	597296	.	-	.	ID=cds-WP_010873795.1;Parent=gene-SGL_RS15375;Dbxref=GenBank:WP_010873795.1;Name=WP_010873795.1;gbkey=CDS;inference=COORDINATES: similar to AA sequence:RefSeq:WP_010873795.1;locus_tag=SGL_RS15375;product=class I SAM-dependent methyltransferase;protein_id=WP_010873795.1;transl_table=11;extra_copy_number=0
tig00000001_pilon	Liftoff	gene	597325	598323	.	-	.	ID=gene-SGL_RS15370;Name=SGL_RS15370;gbkey=Gene;gene_biotype=protein_coding;locus_tag=SGL_RS15370;old_locus_tag=slr0093;coverage=1.0;sequence_ID=0.982;extra_copy_number=0;copy_num_ID=gene-SGL_RS15370_0
tig00000001_pilon	Liftoff	CDS	597325	598323	.	-	.	ID=cds-WP_010873794.1;Parent=gene-SGL_RS15370;Dbxref=GenBank:WP_010873794.1;Name=WP_010873794.1;gbkey=CDS;inference=COORDINATES: similar to AA sequence:RefSeq:WP_010873794.1;locus_tag=SGL_RS15370;product=DnaJ C-terminal domain-containing protein;protein_id=WP_010873794.1;transl_table=11;extra_copy_number=0
tig00000001_pilon	Liftoff	gene	598441	599214	.	-	.	ID=gene-SGL_RS15365;Name=SGL_RS15365;gbkey=Gene;gene_biotype=protein_coding;locus_tag=SGL_RS15365;old_locus_tag=slr0092;coverage=1.0;sequence_ID=0.945;extra_copy_number=0;copy_num_ID=gene-SGL_RS15365_0
tig00000001_pilon	Liftoff	CDS	598441	599214	.	-	.	ID=cds-WP_010873793.1;Parent=gene-SGL_RS15365;Dbxref=GenBank:WP_010873793.1;Name=WP_010873793.1;Ontology_term=GO:0009058,GO:0016740;gbkey=CDS;go_function=transferase activity|0016740||IEA;go_process=biosynthetic process|0009058||IEA;inference=COORDINATES: similar to AA sequence:RefSeq:WP_010873793.1;locus_tag=SGL_RS15365;product=TIGR04283 family arsenosugar biosynthesis glycosyltransferase;protei…
tig00000001_pilon	Liftoff	gene	599223	600595	.	-	.	ID=gene-SGL_RS15360;Name=SGL_RS15360;gbkey=Gene;gene_biotype=protein_coding;locus_tag=SGL_RS15360;old_locus_tag=slr0091;coverage=1.0;sequence_ID=0.960;extra_copy_number=0;copy_num_ID=gene-SGL_RS15360_0
tig00000001_pilon	Liftoff	CDS	599223	600595	.	-	.	ID=cds-WP_010873792.1;Parent=gene-SGL_RS15360;Dbxref=GenBank:WP_010873792.1;Name=WP_010873792.1;gbkey=CDS;inference=COORDINATES: similar to AA sequence:RefSeq:WP_010873792.1;locus_tag=SGL_RS15360;product=aldehyde dehydrogenase family protein;protein_id=WP_010873792.1;transl_table=11;extra_copy_number=0
tig00000001_pilon	Liftoff	gene	600652	601680	.	-	.	ID=gene-SGL_RS15355;Name=hppD;gbkey=Gene;gene=hppD;gene_biotype=protein_coding;locus_tag=SGL_RS15355;old_locus_tag=slr0090;coverage=0.978;sequence_ID=0.846;extra_copy_number=0;copy_num_ID=gene-SGL_RS15355_0
tig00000001_pilon	Liftoff	CDS	600652	601680	.	-	.	ID=cds-WP_010873791.1;Parent=gene-SGL_RS15355;Dbxref=GenBank:WP_010873791.1;Name=WP_010873791.1;Ontology_term=GO:0006559,GO:0006572,GO:0003868;gbkey=CDS;gene=hppD;go_function=4-hydroxyphenylpyruvate dioxygenase activity|0003868||IEA;go_process=L-phenylalanine catabolic process|0006559||IEA,tyrosine catabolic process|0006572||IEA;inference=COORDINATES: similar to AA sequence:RefSeq:WP_010873791.1;…
tig00000001_pilon	Liftoff	gene	601704	602588	.	-	.	ID=gene-SGL_RS15350;Name=SGL_RS15350;gbkey=Gene;gene_biotype=protein_coding;locus_tag=SGL_RS15350;old_locus_tag=slr0089;coverage=1.0;sequence_ID=0.980;extra_copy_number=0;copy_num_ID=gene-SGL_RS15350_0
tig00000001_pilon	Liftoff	CDS	601704	602588	.	-	.	ID=cds-WP_014407146.1;Parent=gene-SGL_RS15350;Dbxref=GenBank:WP_014407146.1;Name=WP_014407146.1;Ontology_term=GO:0008168;gbkey=CDS;go_function=methyltransferase activity|0008168||IEA;inference=COORDINATES: similar to AA sequence:RefSeq:WP_014407146.1;locus_tag=SGL_RS15350;product=methyltransferase domain-containing protein;protein_id=WP_014407146.1;transl_table=11;extra_copy_number=0
tig00000001_pilon	Liftoff	gene	602740	604368	.	-	.	ID=gene-SGL_RS15345;Name=SGL_RS15345;gbkey=Gene;gene_biotype=protein_coding;locus_tag=SGL_RS15345;old_locus_tag=slr0088;coverage=1.0;sequence_ID=0.977;extra_copy_number=0;copy_num_ID=gene-SGL_RS15345_0
tig00000001_pilon	Liftoff	CDS	602740	604368	.	-	.	ID=cds-WP_010873789.1;Parent=gene-SGL_RS15345;Dbxref=GenBank:WP_010873789.1;Name=WP_010873789.1;Ontology_term=GO:0016491;gbkey=CDS;go_function=oxidoreductase activity|0016491||IEA;inference=COORDINATES: similar to AA sequence:RefSeq:WP_010873789.1;locus_tag=SGL_RS15345;product=FAD-dependent oxidoreductase;protein_id=WP_010873789.1;transl_table=11;extra_copy_number=0
tig00000001_pilon	Liftoff	gene	604535	606131	.	-	.	ID=gene-SGL_RS15340;Name=SGL_RS15340;gbkey=Gene;gene_biotype=protein_coding;locus_tag=SGL_RS15340;old_locus_tag=slr0086;coverage=1.0;sequence_ID=0.993;extra_copy_number=0;copy_num_ID=gene-SGL_RS15340_0
tig00000001_pilon	Liftoff	CDS	604535	606131	.	-	.	ID=cds-WP_010873788.1;Parent=gene-SGL_RS15340;Dbxref=GenBank:WP_010873788.1;Name=WP_010873788.1;gbkey=CDS;inference=COORDINATES: similar to AA sequence:RefSeq:WP_010873788.1;locus_tag=SGL_RS15340;product=Hsp70 family protein;protein_id=WP_010873788.1;transl_table=11;extra_copy_number=0
tig00000001_pilon	Liftoff	gene	606304	608115	.	+	.	ID=gene-SGL_RS15335;Name=thrS;gbkey=Gene;gene=thrS;gene_biotype=protein_coding;locus_tag=SGL_RS15335;old_locus_tag=sll0078;coverage=1.0;sequence_ID=0.977;extra_copy_number=0;copy_num_ID=gene-SGL_RS15335_0
tig00000001_pilon	Liftoff	CDS	606304	608115	.	+	.	ID=cds-WP_010873787.1;Parent=gene-SGL_RS15335;Dbxref=GenBank:WP_010873787.1;Name=WP_010873787.1;Ontology_term=GO:0006435,GO:0004829,GO:0005737;gbkey=CDS;gene=thrS;go_component=cytoplasm|0005737||IEA;go_function=threonine-tRNA ligase activity|0004829||IEA;go_process=threonyl-tRNA aminoacylation|0006435||IEA;inference=COORDINATES: similar to AA sequence:RefSeq:WP_010873787.1;locus_tag=SGL_RS15335;p…
tig00000001_pilon	Liftoff	gene	608118	608750	.	-	.	ID=gene-SGL_RS15330;Name=hisH;gbkey=Gene;gene=hisH;gene_biotype=protein_coding;locus_tag=SGL_RS15330;old_locus_tag=slr0084;coverage=0.998;sequence_ID=0.933;extra_copy_number=0;copy_num_ID=gene-SGL_RS15330_0
tig00000001_pilon	Liftoff	CDS	608118	608750	.	-	.	ID=cds-WP_010873786.1;Parent=gene-SGL_RS15330;Dbxref=GenBank:WP_010873786.1;Name=WP_010873786.1;Ontology_term=GO:0000105,GO:0000107,GO:0016884;gbkey=CDS;gene=hisH;go_function=imidazoleglycerol-phosphate synthase activity|0000107||IEA,carbon-nitrogen ligase activity, with glutamine as amido-N-donor|0016884||IEA;go_process=histidine biosynthetic process|0000105||IEA;inference=COORDINATES: similar t…
tig00000001_pilon	Liftoff	gene	608996	610051	.	+	.	ID=gene-SGL_RS15325;Name=argC;gbkey=Gene;gene=argC;gene_biotype=protein_coding;locus_tag=SGL_RS15325;old_locus_tag=sll0080;coverage=1.0;sequence_ID=0.964;extra_copy_number=0;copy_num_ID=gene-SGL_RS15325_0
tig00000001_pilon	Liftoff	CDS	608996	610051	.	+	.	ID=cds-WP_010873785.1;Parent=gene-SGL_RS15325;Dbxref=GenBank:WP_010873785.1;Name=WP_010873785.1;Ontology_term=GO:0006592,GO:0003942;gbkey=CDS;gene=argC;go_function=N-acetyl-gamma-glutamyl-phosphate reductase activity|0003942||IEA;go_process=ornithine biosynthetic process|0006592||IEA;inference=COORDINATES: similar to AA sequence:RefSeq:WP_010873785.1;locus_tag=SGL_RS15325;product=N-acetyl-gamma-g…
tig00000001_pilon	Liftoff	gene	610194	611672	.	-	.	ID=gene-SGL_RS15320;Name=SGL_RS15320;gbkey=Gene;gene_biotype=protein_coding;locus_tag=SGL_RS15320;old_locus_tag=slr0083;coverage=1.0;sequence_ID=0.981;extra_copy_number=0;copy_num_ID=gene-SGL_RS15320_0
tig00000001_pilon	Liftoff	CDS	610194	611672	.	-	.	ID=cds-WP_010873784.1;Parent=gene-SGL_RS15320;Dbxref=GenBank:WP_010873784.1;Name=WP_010873784.1;Ontology_term=GO:0004386,GO:0005524,GO:0016887;gbkey=CDS;go_function=helicase activity|0004386||IEA,ATP binding|0005524||IEA,ATP hydrolysis activity|0016887||IEA;inference=COORDINATES: similar to AA sequence:RefSeq:WP_010873784.1;locus_tag=SGL_RS15320;product=DEAD/DEAH box helicase;protein_id=WP_010873…
tig00000001_pilon	Liftoff	gene	611803	613134	.	-	.	ID=gene-SGL_RS15315;Name=rimO;gbkey=Gene;gene=rimO;gene_biotype=protein_coding;locus_tag=SGL_RS15315;old_locus_tag=slr0082;coverage=0.997;sequence_ID=0.942;extra_copy_number=0;copy_num_ID=gene-SGL_RS15315_0
tig00000001_pilon	Liftoff	CDS	611803	613134	.	-	.	ID=cds-WP_010873783.1;Parent=gene-SGL_RS15315;Dbxref=GenBank:WP_010873783.1;Name=WP_010873783.1;Ontology_term=GO:0018339,GO:0008172,GO:0016782,GO:0051539,GO:1904047;gbkey=CDS;gene=rimO;go_function=S-methyltransferase activity|0008172||IEA,transferase activity, transferring sulphur-containing groups|0016782||IEA,4 iron, 4 sulfur cluster binding|0051539||IEA,S-adenosyl-L-methionine binding|1904047|…
tig00000001_pilon	Liftoff	gene	613506	614295	.	-	.	ID=gene-SGL_RS15310;Name=SGL_RS15310;gbkey=Gene;gene_biotype=protein_coding;locus_tag=SGL_RS15310;old_locus_tag=slr0081;coverage=1.0;sequence_ID=0.993;extra_copy_number=0;copy_num_ID=gene-SGL_RS15310_0
tig00000001_pilon	Liftoff	CDS	613506	614295	.	-	.	ID=cds-WP_010873782.1;Parent=gene-SGL_RS15310;Dbxref=GenBank:WP_010873782.1;Name=WP_010873782.1;Ontology_term=GO:0000160,GO:0006355,GO:0003677;gbkey=CDS;go_function=DNA binding|0003677||IEA;go_process=phosphorelay signal transduction system|0000160||IEA,regulation of DNA-templated transcription|0006355||IEA;inference=COORDINATES: similar to AA sequence:RefSeq:WP_010873782.1;locus_tag=SGL_RS15310;…
tig00000001_pilon	Liftoff	gene	614478	614960	.	-	.	ID=gene-SGL_RS15305;Name=rnhA;gbkey=Gene;gene=rnhA;gene_biotype=protein_coding;locus_tag=SGL_RS15305;old_locus_tag=slr0080;coverage=1.0;sequence_ID=0.981;extra_copy_number=0;copy_num_ID=gene-SGL_RS15305_0
tig00000001_pilon	Liftoff	CDS	614478	614960	.	-	.	ID=cds-WP_010873781.1;Parent=gene-SGL_RS15305;Dbxref=GenBank:WP_010873781.1;Name=WP_010873781.1;Ontology_term=GO:0003676,GO:0004523;gbkey=CDS;gene=rnhA;go_function=nucleic acid binding|0003676||IEA,RNA-DNA hybrid ribonuclease activity|0004523||IEA;inference=COORDINATES: similar to AA sequence:RefSeq:WP_010873781.1;locus_tag=SGL_RS15305;product=ribonuclease HI;protein_id=WP_010873781.1;transl_tabl…
tig00000001_pilon	Liftoff	gene	615041	615397	.	+	.	ID=gene-SGL_RS15300;Name=SGL_RS15300;gbkey=Gene;gene_biotype=protein_coding;locus_tag=SGL_RS15300;old_locus_tag=sll0082;coverage=1.0;sequence_ID=1.0;extra_copy_number=0;copy_num_ID=gene-SGL_RS15300_0
tig00000001_pilon	Liftoff	CDS	615041	615397	.	+	.	ID=cds-WP_010873780.1;Parent=gene-SGL_RS15300;Dbxref=GenBank:WP_010873780.1;Name=WP_010873780.1;gbkey=CDS;inference=COORDINATES: similar to AA sequence:RefSeq:WP_010873780.1;locus_tag=SGL_RS15300;product=hypothetical protein;protein_id=WP_010873780.1;transl_table=11;extra_copy_number=0
tig00000001_pilon	Liftoff	gene	615498	617939	.	-	.	ID=gene-SGL_RS15295;Name=SGL_RS15295;gbkey=Gene;gene_biotype=protein_coding;locus_tag=SGL_RS15295;old_locus_tag=slr0079;coverage=1.0;sequence_ID=0.987;extra_copy_number=0;copy_num_ID=gene-SGL_RS15295_0
tig00000001_pilon	Liftoff	CDS	615498	617939	.	-	.	ID=cds-WP_010873779.1;Parent=gene-SGL_RS15295;Dbxref=GenBank:WP_010873779.1;Name=WP_010873779.1;Ontology_term=GO:0009306,GO:0005524;gbkey=CDS;go_function=ATP binding|0005524||IEA;go_process=protein secretion|0009306||IEA;inference=COORDINATES: similar to AA sequence:RefSeq:WP_010873779.1;locus_tag=SGL_RS15295;product=GspE/PulE family protein;protein_id=WP_010873779.1;transl_table=11;extra_copy_nu…
tig00000001_pilon	Liftoff	gene	618161	618550	.	-	.	ID=gene-SGL_RS15290;Name=queD;gbkey=Gene;gene=queD;gene_biotype=protein_coding;locus_tag=SGL_RS15290;old_locus_tag=slr0078;coverage=1.0;sequence_ID=0.992;extra_copy_number=0;copy_num_ID=gene-SGL_RS15290_0
tig00000001_pilon	Liftoff	CDS	618161	618550	.	-	.	ID=cds-WP_010873778.1;Parent=gene-SGL_RS15290;Dbxref=GenBank:WP_010873778.1;Name=WP_010873778.1;Ontology_term=GO:0008616,GO:0003824;gbkey=CDS;gene=queD;go_function=catalytic activity|0003824||IEA;go_process=queuosine biosynthetic process|0008616||IEA;inference=COORDINATES: similar to AA sequence:RefSeq:WP_010873778.1;locus_tag=SGL_RS15290;product=6-carboxytetrahydropterin synthase QueD;protein_id…
tig00000001_pilon	Liftoff	gene	618767	619351	.	+	.	ID=gene-SGL_RS15285;Name=gmhA;gbkey=Gene;gene=gmhA;gene_biotype=protein_coding;locus_tag=SGL_RS15285;old_locus_tag=sll0083;coverage=1.0;sequence_ID=0.993;extra_copy_number=0;copy_num_ID=gene-SGL_RS15285_0
tig00000001_pilon	Liftoff	CDS	618767	619351	.	+	.	ID=cds-WP_010873777.1;Parent=gene-SGL_RS15285;Dbxref=GenBank:WP_010873777.1;Name=WP_010873777.1;Ontology_term=GO:0009244,GO:0008968;gbkey=CDS;gene=gmhA;go_function=D-sedoheptulose 7-phosphate isomerase activity|0008968||IEA;go_process=lipopolysaccharide core region biosynthetic process|0009244||IEA;inference=COORDINATES: similar to AA sequence:RefSeq:WP_010873777.1;locus_tag=SGL_RS15285;product=D…
tig00000001_pilon	Liftoff	gene	619456	620025	.	+	.	ID=gene-SGL_RS15280;Name=SGL_RS15280;gbkey=Gene;gene_biotype=protein_coding;locus_tag=SGL_RS15280;old_locus_tag=sll0084;coverage=1.0;sequence_ID=0.987;extra_copy_number=0;copy_num_ID=gene-SGL_RS15280_0
tig00000001_pilon	Liftoff	CDS	619456	620025	.	+	.	ID=cds-WP_020862049.1;Parent=gene-SGL_RS15280;Dbxref=GenBank:WP_020862049.1;Name=WP_020862049.1;gbkey=CDS;inference=COORDINATES: similar to AA sequence:RefSeq:WP_010873776.1;locus_tag=SGL_RS15280;product=HAD family hydrolase;protein_id=WP_020862049.1;transl_table=11;extra_copy_number=0
tig00000001_pilon	Liftoff	gene	620022	621234	.	+	.	ID=gene-SGL_RS15275;Name=SGL_RS15275;gbkey=Gene;gene_biotype=protein_coding;locus_tag=SGL_RS15275;old_locus_tag=sll0085;coverage=0.997;sequence_ID=0.932;extra_copy_number=0;copy_num_ID=gene-SGL_RS15275_0
tig00000001_pilon	Liftoff	CDS	620022	621234	.	+	.	ID=cds-WP_010873775.1;Parent=gene-SGL_RS15275;Dbxref=GenBank:WP_010873775.1;Name=WP_010873775.1;gbkey=CDS;inference=COORDINATES: similar to AA sequence:RefSeq:WP_010873775.1;locus_tag=SGL_RS15275;product=hypothetical protein;protein_id=WP_010873775.1;transl_table=11;extra_copy_number=0
tig00000001_pilon	Liftoff	gene	621277	622469	.	+	.	ID=gene-SGL_RS15270;Name=SGL_RS15270;gbkey=Gene;gene_biotype=protein_coding;locus_tag=SGL_RS15270;old_locus_tag=sll0086;coverage=1.0;sequence_ID=0.979;extra_copy_number=0;copy_num_ID=gene-SGL_RS15270_0
tig00000001_pilon	Liftoff	CDS	621277	622469	.	+	.	ID=cds-WP_010873774.1;Parent=gene-SGL_RS15270;Dbxref=GenBank:WP_010873774.1;Name=WP_010873774.1;Ontology_term=GO:0071722,GO:0005524,GO:0015446,GO:0016887;gbkey=CDS;go_function=ATP binding|0005524||IEA,ATPase-coupled arsenite transmembrane transporter activity|0015446||IEA,ATP hydrolysis activity|0016887||IEA;go_process=detoxification of arsenic-containing substance|0071722||IEA;inference=COORDINA…
tig00000001_pilon	Liftoff	gene	622459	623721	.	-	.	ID=gene-SGL_RS15265;Name=SGL_RS15265;gbkey=Gene;gene_biotype=protein_coding;locus_tag=SGL_RS15265;old_locus_tag=slr0077;coverage=1.0;sequence_ID=0.977;extra_copy_number=0;copy_num_ID=gene-SGL_RS15265_0
tig00000001_pilon	Liftoff	CDS	622459	623721	.	-	.	ID=cds-WP_010873773.1;Parent=gene-SGL_RS15265;Dbxref=GenBank:WP_010873773.1;Name=WP_010873773.1;Ontology_term=GO:0016226,GO:0031071;gbkey=CDS;go_function=cysteine desulfurase activity|0031071||IEA;go_process=iron-sulfur cluster assembly|0016226||IEA;inference=COORDINATES: similar to AA sequence:RefSeq:WP_010873773.1;locus_tag=SGL_RS15265;product=SufS family cysteine desulfurase;protein_id=WP_0108…
tig00000001_pilon	Liftoff	gene	623790	625143	.	-	.	ID=gene-SGL_RS15260;Name=sufD;gbkey=Gene;gene=sufD;gene_biotype=protein_coding;locus_tag=SGL_RS15260;old_locus_tag=slr0076;coverage=0.993;sequence_ID=0.985;extra_copy_number=0;copy_num_ID=gene-SGL_RS15260_0
tig00000001_pilon	Liftoff	CDS	623790	625143	.	-	.	ID=cds-WP_010873772.1;Parent=gene-SGL_RS15260;Dbxref=GenBank:WP_010873772.1;Name=WP_010873772.1;Ontology_term=GO:0016226,GO:0005198;gbkey=CDS;gene=sufD;go_function=structural molecule activity|0005198||IEA;go_process=iron-sulfur cluster assembly|0016226||IEA;inference=COORDINATES: similar to AA sequence:RefSeq:WP_010873772.1;locus_tag=SGL_RS15260;product=Fe-S cluster assembly protein SufD;protein…
tig00000001_pilon	Liftoff	gene	625279	626049	.	-	.	ID=gene-SGL_RS15255;Name=sufC;gbkey=Gene;gene=sufC;gene_biotype=protein_coding;locus_tag=SGL_RS15255;old_locus_tag=slr0075;coverage=1.0;sequence_ID=0.997;extra_copy_number=0;copy_num_ID=gene-SGL_RS15255_0
tig00000001_pilon	Liftoff	CDS	625279	626049	.	-	.	ID=cds-WP_010873771.1;Parent=gene-SGL_RS15255;Dbxref=GenBank:WP_010873771.1;Name=WP_010873771.1;Ontology_term=GO:0016226,GO:0005524;gbkey=CDS;gene=sufC;go_function=ATP binding|0005524||IEA;go_process=iron-sulfur cluster assembly|0016226||IEA;inference=COORDINATES: similar to AA sequence:RefSeq:WP_010873771.1;locus_tag=SGL_RS15255;product=Fe-S cluster assembly ATPase SufC;protein_id=WP_010873771.1…
tig00000001_pilon	Liftoff	gene	626191	627633	.	-	.	ID=gene-SGL_RS15250;Name=sufB;gbkey=Gene;gene=sufB;gene_biotype=protein_coding;locus_tag=SGL_RS15250;old_locus_tag=slr0074;coverage=1.0;sequence_ID=0.983;extra_copy_number=0;copy_num_ID=gene-SGL_RS15250_0
tig00000001_pilon	Liftoff	CDS	626191	627633	.	-	.	ID=cds-WP_010873770.1;Parent=gene-SGL_RS15250;Dbxref=GenBank:WP_010873770.1;Name=WP_010873770.1;Ontology_term=GO:0016226;gbkey=CDS;gene=sufB;go_process=iron-sulfur cluster assembly|0016226||IEA;inference=COORDINATES: similar to AA sequence:RefSeq:WP_018400764.1;locus_tag=SGL_RS15250;product=Fe-S cluster assembly protein SufB;protein_id=WP_010873770.1;transl_table=11;extra_copy_number=0
tig00000001_pilon	Liftoff	gene	627889	628611	.	+	.	ID=gene-SGL_RS15245;Name=sufR;gbkey=Gene;gene=sufR;gene_biotype=protein_coding;locus_tag=SGL_RS15245;old_locus_tag=sll0088;coverage=1.0;sequence_ID=0.993;extra_copy_number=0;copy_num_ID=gene-SGL_RS15245_0
tig00000001_pilon	Liftoff	CDS	627889	628611	.	+	.	ID=cds-WP_010873769.1;Parent=gene-SGL_RS15245;Dbxref=GenBank:WP_010873769.1;Name=WP_010873769.1;Ontology_term=GO:0006355,GO:0016226,GO:0140110;gbkey=CDS;gene=sufR;go_function=transcription regulator activity|0140110||IEA;go_process=regulation of DNA-templated transcription|0006355||IEA,iron-sulfur cluster assembly|0016226||IEA;inference=COORDINATES: similar to AA sequence:RefSeq:WP_010873769.1;lo…
tig00000001_pilon	Liftoff	gene	628608	629516	.	-	.	ID=gene-SGL_RS15240;Name=SGL_RS15240;gbkey=Gene;gene_biotype=protein_coding;locus_tag=SGL_RS15240;old_locus_tag=slr0073;coverage=1.0;sequence_ID=0.990;extra_copy_number=0;copy_num_ID=gene-SGL_RS15240_0
tig00000001_pilon	Liftoff	CDS	628608	629516	.	-	.	ID=cds-WP_014407145.1;Parent=gene-SGL_RS15240;Dbxref=GenBank:WP_014407145.1;Name=WP_014407145.1;Ontology_term=GO:0000160;gbkey=CDS;go_process=phosphorelay signal transduction system|0000160||IEA;inference=COORDINATES: similar to AA sequence:RefSeq:WP_014407145.1;locus_tag=SGL_RS15240;product=Hpt domain-containing protein;protein_id=WP_014407145.1;transl_table=11;extra_copy_number=0
tig00000001_pilon	Liftoff	gene	629746	630540	.	-	.	ID=gene-SGL_RS15235;Name=rsmG;gbkey=Gene;gene=rsmG;gene_biotype=protein_coding;locus_tag=SGL_RS15235;old_locus_tag=slr0072;coverage=1.0;sequence_ID=0.978;extra_copy_number=0;copy_num_ID=gene-SGL_RS15235_0
tig00000001_pilon	Liftoff	CDS	629746	630540	.	-	.	ID=cds-WP_010873767.1;Parent=gene-SGL_RS15235;Dbxref=GenBank:WP_010873767.1;Name=WP_010873767.1;Ontology_term=GO:0031167,GO:0046118,GO:0008168,GO:0005575;gbkey=CDS;gene=rsmG;go_component=cellular_component|0005575||IEA;go_function=methyltransferase activity|0008168||IEA;go_process=rRNA methylation|0031167||IEA,7-methylguanosine biosynthetic process|0046118||IEA;inference=COORDINATES: similar to A…
tig00000001_pilon	Liftoff	gene	630557	631390	.	-	.	ID=gene-SGL_RS15230;Name=SGL_RS15230;gbkey=Gene;gene_biotype=protein_coding;locus_tag=SGL_RS15230;old_locus_tag=slr0848;coverage=1.0;sequence_ID=0.986;extra_copy_number=0;copy_num_ID=gene-SGL_RS15230_0
tig00000001_pilon	Liftoff	CDS	630557	631390	.	-	.	ID=cds-WP_010873766.1;Parent=gene-SGL_RS15230;Dbxref=GenBank:WP_010873766.1;Name=WP_010873766.1;gbkey=CDS;inference=COORDINATES: similar to AA sequence:RefSeq:WP_010873766.1;locus_tag=SGL_RS15230;product=DivIVA domain-containing protein;protein_id=WP_010873766.1;transl_table=11;extra_copy_number=0
tig00000001_pilon	Liftoff	gene	631477	631935	.	-	.	ID=gene-SGL_RS15225;Name=coaD;gbkey=Gene;gene=coaD;gene_biotype=protein_coding;locus_tag=SGL_RS15225;old_locus_tag=slr0847;coverage=0.956;sequence_ID=0.866;extra_copy_number=0;copy_num_ID=gene-SGL_RS15225_0
tig00000001_pilon	Liftoff	CDS	631477	631935	.	-	.	ID=cds-WP_010873765.1;Parent=gene-SGL_RS15225;Dbxref=GenBank:WP_010873765.1;Name=WP_010873765.1;Ontology_term=GO:0015937,GO:0004595;gbkey=CDS;gene=coaD;go_function=pantetheine-phosphate adenylyltransferase activity|0004595||IEA;go_process=coenzyme A biosynthetic process|0015937||IEA;inference=COORDINATES: similar to AA sequence:RefSeq:WP_010873765.1;locus_tag=SGL_RS15225;product=pantetheine-phosp…
tig00000001_pilon	Liftoff	gene	632385	636181	.	+	.	ID=gene-SGL_RS15220;Name=SGL_RS15220;gbkey=Gene;gene_biotype=protein_coding;locus_tag=SGL_RS15220;old_locus_tag=sll0821;coverage=0.990;sequence_ID=0.867;extra_copy_number=0;copy_num_ID=gene-SGL_RS15220_0
tig00000001_pilon	Liftoff	CDS	632385	636181	.	+	.	ID=cds-WP_010873764.1;Parent=gene-SGL_RS15220;Dbxref=GenBank:WP_010873764.1;Name=WP_010873764.1;gbkey=CDS;inference=COORDINATES: similar to AA sequence:RefSeq:WP_010873764.1;locus_tag=SGL_RS15220;product=diguanylate cyclase;protein_id=WP_010873764.1;transl_table=11;extra_copy_number=0
tig00000001_pilon	Liftoff	gene	636380	636853	.	-	.	ID=gene-SGL_RS15215;Name=SGL_RS15215;gbkey=Gene;gene_biotype=protein_coding;locus_tag=SGL_RS15215;old_locus_tag=slr0846;coverage=1.0;sequence_ID=0.911;extra_copy_number=0;copy_num_ID=gene-SGL_RS15215_0
tig00000001_pilon	Liftoff	CDS	636380	636853	.	-	.	ID=cds-WP_010873763.1;Parent=gene-SGL_RS15215;Dbxref=GenBank:WP_010873763.1;Name=WP_010873763.1;gbkey=CDS;inference=COORDINATES: similar to AA sequence:RefSeq:WP_010873763.1;locus_tag=SGL_RS15215;product=RrF2 family transcriptional regulator;protein_id=WP_010873763.1;transl_table=11;extra_copy_number=0
tig00000001_pilon	Liftoff	gene	637017	637406	.	+	.	ID=gene-SGL_RS15210;Name=SGL_RS15210;gbkey=Gene;gene_biotype=protein_coding;locus_tag=SGL_RS15210;old_locus_tag=sll0822;coverage=1.0;sequence_ID=0.956;extra_copy_number=0;copy_num_ID=gene-SGL_RS15210_0
tig00000001_pilon	Liftoff	CDS	637017	637406	.	+	.	ID=cds-WP_010873762.1;Parent=gene-SGL_RS15210;Dbxref=GenBank:WP_010873762.1;Name=WP_010873762.1;gbkey=CDS;inference=COORDINATES: similar to AA sequence:RefSeq:WP_010873762.1;locus_tag=SGL_RS15210;product=AbrB family transcriptional regulator;protein_id=WP_010873762.1;transl_table=11;extra_copy_number=0
tig00000001_pilon	Liftoff	gene	637582	638319	.	+	.	ID=gene-SGL_RS15205;Name=sdhB;gbkey=Gene;gene=sdhB;gene_biotype=protein_coding;locus_tag=SGL_RS15205;old_locus_tag=sll0823;coverage=1.0;sequence_ID=0.930;extra_copy_number=0;copy_num_ID=gene-SGL_RS15205_0
tig00000001_pilon	Liftoff	CDS	637582	638319	.	+	.	ID=cds-WP_010873761.1;Parent=gene-SGL_RS15205;Dbxref=GenBank:WP_010873761.1;Name=WP_010873761.1;gbkey=CDS;gene=sdhB;inference=COORDINATES: similar to AA sequence:RefSeq:WP_010873761.1;locus_tag=SGL_RS15205;product=succinate dehydrogenase iron-sulfur subunit;protein_id=WP_010873761.1;transl_table=11;extra_copy_number=0
tig00000001_pilon	Liftoff	gene	638348	638920	.	-	.	ID=gene-SGL_RS15200;Name=SGL_RS15200;gbkey=Gene;gene_biotype=protein_coding;locus_tag=SGL_RS15200;old_locus_tag=slr0845;coverage=1.0;sequence_ID=0.993;extra_copy_number=0;copy_num_ID=gene-SGL_RS15200_0
tig00000001_pilon	Liftoff	CDS	638348	638920	.	-	.	ID=cds-WP_010873760.1;Parent=gene-SGL_RS15200;Dbxref=GenBank:WP_010873760.1;Name=WP_010873760.1;gbkey=CDS;inference=COORDINATES: similar to AA sequence:RefSeq:WP_010873760.1;locus_tag=SGL_RS15200;product=hypothetical protein;protein_id=WP_010873760.1;transl_table=11;extra_copy_number=0
tig00000001_pilon	Liftoff	gene	639131	639349	.	+	.	ID=gene-SGL_RS15195;Name=SGL_RS15195;gbkey=Gene;gene_biotype=protein_coding;locus_tag=SGL_RS15195;old_locus_tag=ssl1533;coverage=1.0;sequence_ID=0.995;extra_copy_number=0;copy_num_ID=gene-SGL_RS15195_0
tig00000001_pilon	Liftoff	CDS	639131	639349	.	+	.	ID=cds-WP_010873759.1;Parent=gene-SGL_RS15195;Dbxref=GenBank:WP_010873759.1;Name=WP_010873759.1;gbkey=CDS;inference=COORDINATES: similar to AA sequence:RefSeq:WP_010873759.1;locus_tag=SGL_RS15195;product=hypothetical protein;protein_id=WP_010873759.1;transl_table=11;extra_copy_number=0
tig00000001_pilon	Liftoff	gene	639501	641546	.	-	.	ID=gene-SGL_RS15190;Name=SGL_RS15190;gbkey=Gene;gene_biotype=protein_coding;locus_tag=SGL_RS15190;old_locus_tag=slr0844;coverage=1.0;sequence_ID=0.979;extra_copy_number=0;copy_num_ID=gene-SGL_RS15190_0
tig00000001_pilon	Liftoff	CDS	639501	641546	.	-	.	ID=cds-WP_010873758.1;Parent=gene-SGL_RS15190;Dbxref=GenBank:WP_010873758.1;Name=WP_010873758.1;gbkey=CDS;inference=COORDINATES: similar to AA sequence:RefSeq:WP_010873758.1;locus_tag=SGL_RS15190;product=NAD(P)H-quinone oxidoreductase subunit 5;protein_id=WP_010873758.1;transl_table=11;extra_copy_number=0
tig00000001_pilon	Liftoff	gene	641666	641914	.	-	.	ID=gene-SGL_RS15185;Name=SGL_RS15185;gbkey=Gene;gene_biotype=protein_coding;locus_tag=SGL_RS15185;old_locus_tag=ssr1425;coverage=1.0;sequence_ID=0.983;extra_copy_number=0;copy_num_ID=gene-SGL_RS15185_0
tig00000001_pilon	Liftoff	CDS	641666	641914	.	-	.	ID=cds-WP_010873757.1;Parent=gene-SGL_RS15185;Dbxref=GenBank:WP_010873757.1;Name=WP_010873757.1;gbkey=CDS;inference=COORDINATES: similar to AA sequence:RefSeq:WP_010873757.1;locus_tag=SGL_RS15185;product=Ycf34 family protein;protein_id=WP_010873757.1;transl_table=11;extra_copy_number=0
tig00000001_pilon	Liftoff	gene	642011	643261	.	+	.	ID=gene-SGL_RS15180;Name=SGL_RS15180;gbkey=Gene;gene_biotype=protein_coding;locus_tag=SGL_RS15180;old_locus_tag=sll0825;coverage=1.0;sequence_ID=0.988;extra_copy_number=0;copy_num_ID=gene-SGL_RS15180_0
tig00000001_pilon	Liftoff	CDS	642011	643261	.	+	.	ID=cds-WP_010873756.1;Parent=gene-SGL_RS15180;Dbxref=GenBank:WP_010873756.1;Name=WP_010873756.1;gbkey=CDS;inference=COORDINATES: similar to AA sequence:RefSeq:WP_010873756.1;locus_tag=SGL_RS15180;product=CCA tRNA nucleotidyltransferase;protein_id=WP_010873756.1;transl_table=11;extra_copy_number=0
tig00000001_pilon	Liftoff	gene	643291	644505	.	-	.	ID=gene-SGL_RS15175;Name=SGL_RS15175;gbkey=Gene;gene_biotype=protein_coding;locus_tag=SGL_RS15175;old_locus_tag=slr0842;coverage=1.0;sequence_ID=0.989;extra_copy_number=0;copy_num_ID=gene-SGL_RS15175_0
tig00000001_pilon	Liftoff	CDS	643291	644505	.	-	.	ID=cds-WP_010873755.1;Parent=gene-SGL_RS15175;Dbxref=GenBank:WP_010873755.1;Name=WP_010873755.1;gbkey=CDS;inference=COORDINATES: similar to AA sequence:RefSeq:WP_010873755.1;locus_tag=SGL_RS15175;product=EAL domain-containing protein;protein_id=WP_010873755.1;transl_table=11;extra_copy_number=0
tig00000001_pilon	Liftoff	gene	644935	645810	.	-	.	ID=gene-SGL_RS15170;Name=SGL_RS15170;gbkey=Gene;gene_biotype=protein_coding;locus_tag=SGL_RS15170;old_locus_tag=slr0841;coverage=1.0;sequence_ID=0.938;extra_copy_number=0;copy_num_ID=gene-SGL_RS15170_0
tig00000001_pilon	Liftoff	CDS	644935	645810	.	-	.	ID=cds-WP_010873754.1;Parent=gene-SGL_RS15170;Dbxref=GenBank:WP_010873754.1;Name=WP_010873754.1;gbkey=CDS;inference=COORDINATES: similar to AA sequence:RefSeq:WP_010873754.1;locus_tag=SGL_RS15170;product=META domain-containing protein;protein_id=WP_010873754.1;transl_table=11;extra_copy_number=0
tig00000001_pilon	Liftoff	gene	646152	647567	.	+	.	ID=gene-SGL_RS15165;Name=SGL_RS15165;gbkey=Gene;gene_biotype=protein_coding;locus_tag=SGL_RS15165;old_locus_tag=sll0827;coverage=1.0;sequence_ID=0.980;extra_copy_number=0;copy_num_ID=gene-SGL_RS15165_0
tig00000001_pilon	Liftoff	CDS	646152	647567	.	+	.	ID=cds-WP_223211293.1;Parent=gene-SGL_RS15165;Dbxref=GenBank:WP_223211293.1;Name=WP_223211293.1;gbkey=CDS;inference=COORDINATES: similar to AA sequence:RefSeq:WP_010873753.1;locus_tag=SGL_RS15165;product=hypothetical protein;protein_id=WP_223211293.1;transl_table=11;extra_copy_number=0
tig00000001_pilon	Liftoff	gene	647590	649090	.	+	.	ID=gene-SGL_RS15160;Name=SGL_RS15160;gbkey=Gene;gene_biotype=protein_coding;locus_tag=SGL_RS15160;old_locus_tag=sll0828;coverage=0.986;sequence_ID=0.946;extra_copy_number=0;copy_num_ID=gene-SGL_RS15160_0
tig00000001_pilon	Liftoff	CDS	647590	649090	.	+	.	ID=cds-WP_010873752.1;Parent=gene-SGL_RS15160;Dbxref=GenBank:WP_010873752.1;Name=WP_010873752.1;gbkey=CDS;inference=COORDINATES: similar to AA sequence:RefSeq:WP_010873752.1;locus_tag=SGL_RS15160;product=amidase;protein_id=WP_010873752.1;transl_table=11;extra_copy_number=0
tig00000001_pilon	Liftoff	gene	649163	650326	.	-	.	ID=gene-SGL_RS15155;Name=hemH;gbkey=Gene;gene=hemH;gene_biotype=protein_coding;locus_tag=SGL_RS15155;old_locus_tag=slr0839;coverage=1.0;sequence_ID=0.988;extra_copy_number=0;copy_num_ID=gene-SGL_RS15155_0
tig00000001_pilon	Liftoff	CDS	649163	650326	.	-	.	ID=cds-WP_010873751.1;Parent=gene-SGL_RS15155;Dbxref=GenBank:WP_010873751.1;Name=WP_010873751.1;Ontology_term=GO:0006779,GO:0004325;gbkey=CDS;gene=hemH;go_function=ferrochelatase activity|0004325||IEA;go_process=porphyrin-containing compound biosynthetic process|0006779||IEA;inference=COORDINATES: similar to AA sequence:RefSeq:WP_012308184.1;locus_tag=SGL_RS15155;product=ferrochelatase;protein_id…
tig00000001_pilon	Liftoff	gene	650439	651077	.	+	.	ID=gene-SGL_RS15150;Name=SGL_RS15150;gbkey=Gene;gene_biotype=protein_coding;locus_tag=SGL_RS15150;old_locus_tag=sll0829;coverage=1.0;sequence_ID=1.0;extra_copy_number=0;copy_num_ID=gene-SGL_RS15150_0
tig00000001_pilon	Liftoff	CDS	650439	651077	.	+	.	ID=cds-WP_010873750.1;Parent=gene-SGL_RS15150;Dbxref=GenBank:WP_010873750.1;Name=WP_010873750.1;Ontology_term=GO:0008168,GO:1904047;gbkey=CDS;go_function=methyltransferase activity|0008168||IEA,S-adenosyl-L-methionine binding|1904047||IEA;inference=COORDINATES: similar to AA sequence:RefSeq:WP_010873750.1;locus_tag=SGL_RS15150;product=class I SAM-dependent methyltransferase;protein_id=WP_01087375…
tig00000001_pilon	Liftoff	gene	651074	652099	.	-	.	ID=gene-SGL_RS15145;Name=purM;gbkey=Gene;gene=purM;gene_biotype=protein_coding;locus_tag=SGL_RS15145;old_locus_tag=slr0838;coverage=1.0;sequence_ID=0.993;extra_copy_number=0;copy_num_ID=gene-SGL_RS15145_0
tig00000001_pilon	Liftoff	CDS	651074	652099	.	-	.	ID=cds-WP_010873749.1;Parent=gene-SGL_RS15145;Dbxref=GenBank:WP_010873749.1;Name=WP_010873749.1;Ontology_term=GO:0006189,GO:0009152,GO:0004641;gbkey=CDS;gene=purM;go_function=phosphoribosylformylglycinamidine cyclo-ligase activity|0004641||IEA;go_process='de novo' IMP biosynthetic process|0006189||IEA,purine ribonucleotide biosynthetic process|0009152||IEA;inference=COORDINATES: similar to AA seq…
tig00000001_pilon	Liftoff	gene	652233	654242	.	+	.	ID=gene-SGL_RS15140;Name=SGL_RS15140;gbkey=Gene;gene_biotype=protein_coding;locus_tag=SGL_RS15140;old_locus_tag=sll0830;coverage=1.0;sequence_ID=0.993;extra_copy_number=0;copy_num_ID=gene-SGL_RS15140_0
tig00000001_pilon	Liftoff	CDS	652233	654242	.	+	.	ID=cds-WP_010873748.1;Parent=gene-SGL_RS15140;Dbxref=GenBank:WP_010873748.1;Name=WP_010873748.1;Ontology_term=GO:0003924,GO:0005525;gbkey=CDS;go_function=GTPase activity|0003924||IEA,GTP binding|0005525||IEA;inference=COORDINATES: similar to AA sequence:RefSeq:WP_010873748.1;locus_tag=SGL_RS15140;product=elongation factor G;protein_id=WP_010873748.1;transl_table=11;extra_copy_number=0
tig00000001_pilon	Liftoff	gene	654351	654614	.	+	.	ID=gene-SGL_RS15135;Name=SGL_RS15135;gbkey=Gene;gene_biotype=protein_coding;locus_tag=SGL_RS15135;old_locus_tag=ssl1552;coverage=1.0;sequence_ID=0.992;extra_copy_number=0;copy_num_ID=gene-SGL_RS15135_0
tig00000001_pilon	Liftoff	CDS	654351	654614	.	+	.	ID=cds-WP_010873747.1;Parent=gene-SGL_RS15135;Dbxref=GenBank:WP_010873747.1;Name=WP_010873747.1;gbkey=CDS;inference=COORDINATES: similar to AA sequence:RefSeq:WP_010873747.1;locus_tag=SGL_RS15135;product=hypothetical protein;protein_id=WP_010873747.1;transl_table=11;extra_copy_number=0
tig00000001_pilon	Liftoff	gene	654681	655711	.	-	.	ID=gene-SGL_RS15130;Name=rfbB;gbkey=Gene;gene=rfbB;gene_biotype=protein_coding;locus_tag=SGL_RS15130;old_locus_tag=slr0836;coverage=1.0;sequence_ID=0.994;extra_copy_number=0;copy_num_ID=gene-SGL_RS15130_0
tig00000001_pilon	Liftoff	CDS	654681	655711	.	-	.	ID=cds-WP_010873746.1;Parent=gene-SGL_RS15130;Dbxref=GenBank:WP_010873746.1;Name=WP_010873746.1;Ontology_term=GO:0009243,GO:0019305,GO:0008460;gbkey=CDS;gene=rfbB;go_function=dTDP-glucose 4,6-dehydratase activity|0008460||IEA;go_process=O antigen biosynthetic process|0009243||IEA,dTDP-rhamnose biosynthetic process|0019305||IEA;inference=COORDINATES: similar to AA sequence:RefSeq:WP_010873746.1;lo…
tig00000001_pilon	Liftoff	gene	655742	656653	.	-	.	ID=gene-SGL_RS15125;Name=SGL_RS15125;gbkey=Gene;gene_biotype=protein_coding;locus_tag=SGL_RS15125;old_locus_tag=slr0835;coverage=1.0;sequence_ID=0.994;extra_copy_number=0;copy_num_ID=gene-SGL_RS15125_0
tig00000001_pilon	Liftoff	CDS	655742	656653	.	-	.	ID=cds-WP_010873745.1;Parent=gene-SGL_RS15125;Dbxref=GenBank:WP_010873745.1;Name=WP_010873745.1;Ontology_term=GO:0005524,GO:0016887;gbkey=CDS;go_function=ATP binding|0005524||IEA,ATP hydrolysis activity|0016887||IEA;inference=COORDINATES: similar to AA sequence:RefSeq:WP_010873745.1;locus_tag=SGL_RS15125;product=MoxR family ATPase;protein_id=WP_010873745.1;transl_table=11;extra_copy_number=0
tig00000001_pilon	Liftoff	gene	656850	659468	.	-	.	ID=gene-SGL_RS15120;Name=SGL_RS15120;gbkey=Gene;gene_biotype=protein_coding;locus_tag=SGL_RS15120;old_locus_tag=slr0833;coverage=1.0;sequence_ID=0.991;extra_copy_number=0;copy_num_ID=gene-SGL_RS15120_0
tig00000001_pilon	Liftoff	CDS	656850	659468	.	-	.	ID=cds-WP_010873744.1;Parent=gene-SGL_RS15120;Dbxref=GenBank:WP_010873744.1;Name=WP_010873744.1;gbkey=CDS;inference=COORDINATES: similar to AA sequence:RefSeq:WP_010873744.1;locus_tag=SGL_RS15120;product=replicative DNA helicase;protein_id=WP_010873744.1;transl_table=11;extra_copy_number=0
tig00000001_pilon	Liftoff	gene	659521	659817	.	-	.	ID=gene-SGL_RS15115;Name=SGL_RS15115;gbkey=Gene;gene_biotype=protein_coding;locus_tag=SGL_RS15115;old_locus_tag=ssr1407;coverage=1.0;sequence_ID=0.989;extra_copy_number=0;copy_num_ID=gene-SGL_RS15115_0
tig00000001_pilon	Liftoff	CDS	659521	659817	.	-	.	ID=cds-WP_223211292.1;Parent=gene-SGL_RS15115;Dbxref=GenBank:WP_223211292.1;Name=WP_223211292.1;gbkey=CDS;inference=COORDINATES: similar to AA sequence:RefSeq:WP_010473485.1;locus_tag=SGL_RS15115;product=hypothetical protein;protein_id=WP_223211292.1;transl_table=11;extra_copy_number=0
tig00000001_pilon	Liftoff	gene	660046	660501	.	+	.	ID=gene-SGL_RS15110;Name=SGL_RS15110;gbkey=Gene;gene_biotype=protein_coding;locus_tag=SGL_RS15110;old_locus_tag=sll0832;coverage=1.0;sequence_ID=0.967;extra_copy_number=0;copy_num_ID=gene-SGL_RS15110_0
tig00000001_pilon	Liftoff	CDS	660046	660501	.	+	.	ID=cds-WP_010873742.1;Parent=gene-SGL_RS15110;Dbxref=GenBank:WP_010873742.1;Name=WP_010873742.1;gbkey=CDS;inference=COORDINATES: similar to AA sequence:RefSeq:WP_010873742.1;locus_tag=SGL_RS15110;product=pre-16S rRNA-processing nuclease YqgF;protein_id=WP_010873742.1;transl_table=11;extra_copy_number=0
tig00000001_pilon	Liftoff	gene	660515	661632	.	+	.	ID=gene-SGL_RS15105;Name=SGL_RS15105;gbkey=Gene;gene_biotype=protein_coding;locus_tag=SGL_RS15105;old_locus_tag=sll0833;coverage=1.0;sequence_ID=0.971;extra_copy_number=0;copy_num_ID=gene-SGL_RS15105_0
tig00000001_pilon	Liftoff	CDS	660515	661632	.	+	.	ID=cds-WP_010873741.1;Parent=gene-SGL_RS15105;Dbxref=GenBank:WP_010873741.1;Name=WP_010873741.1;Ontology_term=GO:0042626,GO:0140359;gbkey=CDS;go_function=ATPase-coupled transmembrane transporter activity|0042626||IEA,ABC-type transporter activity|0140359||IEA;inference=COORDINATES: similar to AA sequence:RefSeq:WP_010873741.1;locus_tag=SGL_RS15105;product=ABC transporter permease;protein_id=WP_01…
tig00000001_pilon	Liftoff	gene	661917	663611	.	+	.	ID=gene-SGL_RS15100;Name=SGL_RS15100;gbkey=Gene;gene_biotype=protein_coding;locus_tag=SGL_RS15100;old_locus_tag=sll0834;coverage=1.0;sequence_ID=0.994;extra_copy_number=0;copy_num_ID=gene-SGL_RS15100_0
tig00000001_pilon	Liftoff	CDS	661917	663611	.	+	.	ID=cds-WP_010873740.1;Parent=gene-SGL_RS15100;Dbxref=GenBank:WP_010873740.1;Name=WP_010873740.1;Ontology_term=GO:0015103,GO:0016020;gbkey=CDS;go_component=membrane|0016020||IEA;go_function=inorganic anion transmembrane transporter activity|0015103||IEA;inference=COORDINATES: similar to AA sequence:RefSeq:WP_010873740.1;locus_tag=SGL_RS15100;product=SulP family inorganic anion transporter;protein_…
tig00000001_pilon	Liftoff	gene	663560	666109	.	-	.	ID=gene-SGL_RS15095;Name=SGL_RS15095;gbkey=Gene;gene_biotype=protein_coding;locus_tag=SGL_RS15095;old_locus_tag=slr0829;coverage=1.0;sequence_ID=0.991;extra_copy_number=0;copy_num_ID=gene-SGL_RS15095_0
tig00000001_pilon	Liftoff	CDS	663560	666109	.	-	.	ID=cds-WP_223211291.1;Parent=gene-SGL_RS15095;Dbxref=GenBank:WP_223211291.1;Name=WP_223211291.1;gbkey=CDS;inference=COORDINATES: similar to AA sequence:RefSeq:WP_010873739.1;locus_tag=SGL_RS15095;product=PAS domain S-box protein;protein_id=WP_223211291.1;transl_table=11;extra_copy_number=0
tig00000001_pilon	Liftoff	gene	666339	667541	.	-	.	ID=gene-SGL_RS15085;Name=alr;gbkey=Gene;gene=alr;gene_biotype=protein_coding;locus_tag=SGL_RS15085;old_locus_tag=slr0827;coverage=1.0;sequence_ID=0.987;extra_copy_number=0;copy_num_ID=gene-SGL_RS15085_0
tig00000001_pilon	Liftoff	CDS	666339	667541	.	-	.	ID=cds-WP_010873738.1;Parent=gene-SGL_RS15085;Dbxref=GenBank:WP_010873738.1;Name=WP_010873738.1;Ontology_term=GO:0009252,GO:0008784;gbkey=CDS;gene=alr;go_function=alanine racemase activity|0008784||IEA;go_process=peptidoglycan biosynthetic process|0009252||IEA;inference=COORDINATES: similar to AA sequence:RefSeq:WP_010873738.1;locus_tag=SGL_RS15085;product=alanine racemase;protein_id=WP_010873738…
tig00000001_pilon	Liftoff	gene	668662	668877	.	-	.	ID=gene-SGL_RS15080;Name=rpsR;gbkey=Gene;gene=rpsR;gene_biotype=protein_coding;locus_tag=SGL_RS15080;old_locus_tag=ssr1399;coverage=1.0;sequence_ID=0.995;extra_copy_number=0;copy_num_ID=gene-SGL_RS15080_0
tig00000001_pilon	Liftoff	CDS	668662	668877	.	-	.	ID=cds-WP_010873737.1;Parent=gene-SGL_RS15080;Dbxref=GenBank:WP_010873737.1;Name=WP_010873737.1;Ontology_term=GO:0006412,GO:0003735,GO:0000314,GO:0022627;gbkey=CDS;gene=rpsR;go_component=organellar small ribosomal subunit|0000314||IEA,cytosolic small ribosomal subunit|0022627||IEA;go_function=structural constituent of ribosome|0003735||IEA;go_process=translation|0006412||IEA;inference=COORDINATES…
tig00000001_pilon	Liftoff	gene	668974	669171	.	-	.	ID=gene-SGL_RS19055;Name=rpmG;gbkey=Gene;gene=rpmG;gene_biotype=protein_coding;locus_tag=SGL_RS19055;coverage=1.0;sequence_ID=1.0;extra_copy_number=0;copy_num_ID=gene-SGL_RS19055_0
tig00000001_pilon	Liftoff	CDS	668974	669171	.	-	.	ID=cds-WP_010873736.1;Parent=gene-SGL_RS19055;Dbxref=GenBank:WP_010873736.1;Name=WP_010873736.1;Ontology_term=GO:0006412,GO:0003735,GO:0000315,GO:0022625;gbkey=CDS;gene=rpmG;go_component=organellar large ribosomal subunit|0000315||IEA,cytosolic large ribosomal subunit|0022625||IEA;go_function=structural constituent of ribosome|0003735||IEA;go_process=translation|0006412||IEA;inference=COORDINATES…
tig00000001_pilon	Liftoff	gene	669266	671179	.	-	.	ID=gene-SGL_RS15075;Name=SGL_RS15075;gbkey=Gene;gene_biotype=protein_coding;locus_tag=SGL_RS15075;old_locus_tag=slr0825;coverage=1.0;sequence_ID=0.991;extra_copy_number=0;copy_num_ID=gene-SGL_RS15075_0
tig00000001_pilon	Liftoff	CDS	669266	671179	.	-	.	ID=cds-WP_010873735.1;Parent=gene-SGL_RS15075;Dbxref=GenBank:WP_010873735.1;Name=WP_010873735.1;gbkey=CDS;inference=COORDINATES: similar to AA sequence:RefSeq:WP_010873735.1;locus_tag=SGL_RS15075;product=S9 family peptidase;protein_id=WP_010873735.1;transl_table=11;extra_copy_number=0
tig00000001_pilon	Liftoff	gene	671205	672137	.	-	.	ID=gene-SGL_RS15070;Name=SGL_RS15070;gbkey=Gene;gene_biotype=protein_coding;locus_tag=SGL_RS15070;old_locus_tag=slr0583;coverage=1.0;sequence_ID=0.991;extra_copy_number=0;copy_num_ID=gene-SGL_RS15070_0
tig00000001_pilon	Liftoff	CDS	671205	672137	.	-	.	ID=cds-WP_010873734.1;Parent=gene-SGL_RS15070;Dbxref=GenBank:WP_010873734.1;Name=WP_010873734.1;gbkey=CDS;inference=COORDINATES: similar to AA sequence:RefSeq:WP_010873734.1;locus_tag=SGL_RS15070;product=GDP-L-fucose synthase;protein_id=WP_010873734.1;transl_table=11;extra_copy_number=0
tig00000001_pilon	Liftoff	gene	672330	673523	.	+	.	ID=gene-SGL_RS15065;Name=SGL_RS15065;gbkey=Gene;gene_biotype=protein_coding;locus_tag=SGL_RS15065;old_locus_tag=sll0539;coverage=1.0;sequence_ID=0.989;extra_copy_number=0;copy_num_ID=gene-SGL_RS15065_0
tig00000001_pilon	Liftoff	CDS	672330	673523	.	+	.	ID=cds-WP_010873733.1;Parent=gene-SGL_RS15065;Dbxref=GenBank:WP_010873733.1;Name=WP_010873733.1;gbkey=CDS;inference=COORDINATES: similar to AA sequence:RefSeq:WP_010873733.1;locus_tag=SGL_RS15065;product=DUF4105 domain-containing protein;protein_id=WP_010873733.1;transl_table=11;extra_copy_number=0
tig00000001_pilon	Liftoff	gene	673636	674557	.	+	.	ID=gene-SGL_RS15060;Name=SGL_RS15060;gbkey=Gene;gene_biotype=protein_coding;locus_tag=SGL_RS15060;old_locus_tag=sll0540;coverage=0.997;sequence_ID=0.989;extra_copy_number=0;copy_num_ID=gene-SGL_RS15060_0
tig00000001_pilon	Liftoff	CDS	673636	674557	.	+	.	ID=cds-WP_010873732.1;Parent=gene-SGL_RS15060;Dbxref=GenBank:WP_010873732.1;Name=WP_010873732.1;gbkey=CDS;inference=COORDINATES: similar to AA sequence:RefSeq:WP_010873732.1;locus_tag=SGL_RS15060;product=PstS family phosphate ABC transporter substrate-binding protein;protein_id=WP_010873732.1;transl_table=11;extra_copy_number=0
tig00000001_pilon	Liftoff	gene	674564	674944	.	-	.	ID=gene-SGL_RS15055;Name=SGL_RS15055;gbkey=Gene;gene_biotype=protein_coding;locus_tag=SGL_RS15055;old_locus_tag=slr0582;coverage=1.0;sequence_ID=1.0;extra_copy_number=0;copy_num_ID=gene-SGL_RS15055_0
tig00000001_pilon	Liftoff	CDS	674564	674944	.	-	.	ID=cds-WP_010873731.1;Parent=gene-SGL_RS15055;Dbxref=GenBank:WP_010873731.1;Name=WP_010873731.1;gbkey=CDS;inference=COORDINATES: similar to AA sequence:RefSeq:WP_010873731.1;locus_tag=SGL_RS15055;product=hypothetical protein;protein_id=WP_010873731.1;transl_table=11;extra_copy_number=0
tig00000001_pilon	Liftoff	gene	674920	675252	.	-	.	ID=gene-SGL_RS15050;Name=SGL_RS15050;gbkey=Gene;gene_biotype=protein_coding;locus_tag=SGL_RS15050;old_locus_tag=slr0581;coverage=1.0;sequence_ID=0.993;extra_copy_number=0;copy_num_ID=gene-SGL_RS15050_0
tig00000001_pilon	Liftoff	CDS	674920	675252	.	-	.	ID=cds-WP_010873730.1;Parent=gene-SGL_RS15050;Dbxref=GenBank:WP_010873730.1;Name=WP_010873730.1;gbkey=CDS;inference=COORDINATES: similar to AA sequence:RefSeq:WP_010873730.1;locus_tag=SGL_RS15050;product=MliC family protein;protein_id=WP_010873730.1;transl_table=11;extra_copy_number=0
tig00000001_pilon	Liftoff	gene	675382	676629	.	-	.	ID=gene-SGL_RS15045;Name=SGL_RS15045;gbkey=Gene;gene_biotype=protein_coding;locus_tag=SGL_RS15045;old_locus_tag=slr0580;coverage=1.0;sequence_ID=0.979;extra_copy_number=0;copy_num_ID=gene-SGL_RS15045_0
tig00000001_pilon	Liftoff	CDS	675382	676629	.	-	.	ID=cds-WP_010873729.1;Parent=gene-SGL_RS15045;Dbxref=GenBank:WP_010873729.1;Name=WP_010873729.1;gbkey=CDS;inference=COORDINATES: similar to AA sequence:RefSeq:WP_010873729.1;locus_tag=SGL_RS15045;product=aminotransferase class I/II-fold pyridoxal phosphate-dependent enzyme;protein_id=WP_010873729.1;transl_table=11;extra_copy_number=0
tig00000001_pilon	Liftoff	gene	676740	677696	.	+	.	ID=gene-SGL_RS15040;Name=SGL_RS15040;gbkey=Gene;gene_biotype=protein_coding;locus_tag=SGL_RS15040;old_locus_tag=sll0541;coverage=1.0;sequence_ID=0.994;extra_copy_number=0;copy_num_ID=gene-SGL_RS15040_0
tig00000001_pilon	Liftoff	CDS	676740	677696	.	+	.	ID=cds-WP_010873728.1;Parent=gene-SGL_RS15040;Dbxref=GenBank:WP_010873728.1;Name=WP_010873728.1;gbkey=CDS;inference=COORDINATES: similar to AA sequence:RefSeq:WP_010873728.1;locus_tag=SGL_RS15040;product=acyl-CoA desaturase;protein_id=WP_010873728.1;transl_table=11;extra_copy_number=0
tig00000001_pilon	Liftoff	gene	677821	678183	.	-	.	ID=gene-SGL_RS15035;Name=SGL_RS15035;gbkey=Gene;gene_biotype=protein_coding;locus_tag=SGL_RS15035;old_locus_tag=slr0579;coverage=1.0;sequence_ID=0.964;extra_copy_number=0;copy_num_ID=gene-SGL_RS15035_0
tig00000001_pilon	Liftoff	CDS	677821	678183	.	-	.	ID=cds-WP_010873727.1;Parent=gene-SGL_RS15035;Dbxref=GenBank:WP_010873727.1;Name=WP_010873727.1;gbkey=CDS;inference=COORDINATES: similar to AA sequence:RefSeq:WP_010873727.1;locus_tag=SGL_RS15035;product=hypothetical protein;protein_id=WP_010873727.1;transl_table=11;extra_copy_number=0
tig00000001_pilon	Liftoff	gene	678429	680390	.	+	.	ID=gene-SGL_RS15030;Name=acs;gbkey=Gene;gene=acs;gene_biotype=protein_coding;locus_tag=SGL_RS15030;old_locus_tag=sll0542;coverage=1.0;sequence_ID=0.983;extra_copy_number=0;copy_num_ID=gene-SGL_RS15030_0
tig00000001_pilon	Liftoff	CDS	678429	680390	.	+	.	ID=cds-WP_010873726.1;Parent=gene-SGL_RS15030;Dbxref=GenBank:WP_010873726.1;Name=WP_010873726.1;Ontology_term=GO:0019427,GO:0003987;gbkey=CDS;gene=acs;go_function=acetate-CoA ligase activity|0003987||IEA;go_process=acetyl-CoA biosynthetic process from acetate|0019427||IEA;inference=COORDINATES: similar to AA sequence:RefSeq:WP_010873726.1;locus_tag=SGL_RS15030;product=acetate--CoA ligase;protein_…
tig00000001_pilon	Liftoff	gene	690968	691522	.	-	.	ID=gene-SGL_RS15025;Name=SGL_RS15025;gbkey=Gene;gene_biotype=protein_coding;locus_tag=SGL_RS15025;old_locus_tag=slr0575;coverage=1.0;sequence_ID=0.998;extra_copy_number=0;copy_num_ID=gene-SGL_RS15025_0
tig00000001_pilon	Liftoff	CDS	690968	691522	.	-	.	ID=cds-WP_010873725.1;Parent=gene-SGL_RS15025;Dbxref=GenBank:WP_010873725.1;Name=WP_010873725.1;gbkey=CDS;inference=COORDINATES: similar to AA sequence:RefSeq:WP_010873725.1;locus_tag=SGL_RS15025;product=DUF2854 domain-containing protein;protein_id=WP_010873725.1;transl_table=11;extra_copy_number=0
tig00000001_pilon	Liftoff	gene	691649	692983	.	-	.	ID=gene-SGL_RS15020;Name=SGL_RS15020;gbkey=Gene;gene_biotype=protein_coding;locus_tag=SGL_RS15020;old_locus_tag=slr0574;coverage=1.0;sequence_ID=0.985;extra_copy_number=0;copy_num_ID=gene-SGL_RS15020_0
tig00000001_pilon	Liftoff	CDS	691649	692983	.	-	.	ID=cds-WP_010873724.1;Parent=gene-SGL_RS15020;Dbxref=GenBank:WP_010873724.1;Name=WP_010873724.1;Ontology_term=GO:0005506,GO:0016705,GO:0020037;gbkey=CDS;go_function=iron ion binding|0005506||IEA,oxidoreductase activity, acting on paired donors, with incorporation or reduction of molecular oxygen|0016705||IEA,heme binding|0020037||IEA;inference=COORDINATES: similar to AA sequence:RefSeq:WP_0108737…
tig00000001_pilon	Liftoff	gene	693048	693164	.	-	.	ID=gene-SGL_RS20005;Name=SGL_RS20005;gbkey=Gene;gene_biotype=protein_coding;locus_tag=SGL_RS20005;coverage=1.0;sequence_ID=0.974;extra_copy_number=0;copy_num_ID=gene-SGL_RS20005_0
tig00000001_pilon	Liftoff	CDS	693048	693164	.	-	.	ID=cds-WP_230401100.1;Parent=gene-SGL_RS20005;Dbxref=GenBank:WP_230401100.1;Name=WP_230401100.1;gbkey=CDS;inference=COORDINATES: protein motif:HMM:NF012798.2;locus_tag=SGL_RS20005;product=hypothetical protein;protein_id=WP_230401100.1;transl_table=11;extra_copy_number=0
tig00000001_pilon	Liftoff	gene	693392	693619	.	+	.	ID=gene-SGL_RS20000;Name=SGL_RS20000;gbkey=Gene;gene_biotype=protein_coding;locus_tag=SGL_RS20000;coverage=1.0;sequence_ID=0.938;extra_copy_number=0;copy_num_ID=gene-SGL_RS20000_0
tig00000001_pilon	Liftoff	CDS	693392	693619	.	+	.	ID=cds-WP_010873723.1;Parent=gene-SGL_RS20000;Dbxref=GenBank:WP_010873723.1;Name=WP_010873723.1;gbkey=CDS;inference=COORDINATES: similar to AA sequence:RefSeq:WP_010873723.1;locus_tag=SGL_RS20000;product=CYTH domain-containing protein;protein_id=WP_010873723.1;transl_table=11;extra_copy_number=0
tig00000001_pilon	Liftoff	gene	694005	694232	.	+	.	ID=gene-SGL_RS15005;Name=SGL_RS15005;gbkey=Gene;gene_biotype=protein_coding;locus_tag=SGL_RS15005;old_locus_tag=ssl1046;coverage=1.0;sequence_ID=0.986;extra_copy_number=0;copy_num_ID=gene-SGL_RS15005_0
tig00000001_pilon	Liftoff	CDS	694005	694232	.	+	.	ID=cds-WP_230401099.1;Parent=gene-SGL_RS15005;Dbxref=GenBank:WP_230401099.1;Name=WP_230401099.1;gbkey=CDS;inference=COORDINATES: similar to AA sequence:RefSeq:WP_010873720.1;locus_tag=SGL_RS15005;product=CD225/dispanin family protein;protein_id=WP_230401099.1;transl_table=11;extra_copy_number=0
tig00000001_pilon	Liftoff	gene	694285	694731	.	+	.	ID=gene-SGL_RS15000;Name=SGL_RS15000;gbkey=Gene;gene_biotype=protein_coding;locus_tag=SGL_RS15000;old_locus_tag=sll0543;coverage=1.0;sequence_ID=0.979;extra_copy_number=0;copy_num_ID=gene-SGL_RS15000_0
tig00000001_pilon	Liftoff	CDS	694285	694731	.	+	.	ID=cds-WP_010873719.1;Parent=gene-SGL_RS15000;Dbxref=GenBank:WP_010873719.1;Name=WP_010873719.1;gbkey=CDS;inference=COORDINATES: similar to AA sequence:RefSeq:WP_010873719.1;locus_tag=SGL_RS15000;product=DUF2752 domain-containing protein;protein_id=WP_010873719.1;transl_table=11;extra_copy_number=0
tig00000001_pilon	Liftoff	gene	694789	695176	.	-	.	ID=gene-SGL_RS14995;Name=SGL_RS14995;gbkey=Gene;gene_biotype=protein_coding;locus_tag=SGL_RS14995;old_locus_tag=slr0572;coverage=1.0;sequence_ID=0.979;extra_copy_number=0;copy_num_ID=gene-SGL_RS14995_0
tig00000001_pilon	Liftoff	CDS	694789	695176	.	-	.	ID=cds-WP_199303414.1;Parent=gene-SGL_RS14995;Dbxref=GenBank:WP_199303414.1;Name=WP_199303414.1;gbkey=CDS;inference=COORDINATES: similar to AA sequence:RefSeq:WP_010873718.1;locus_tag=SGL_RS14995;product=hypothetical protein;protein_id=WP_199303414.1;transl_table=11;extra_copy_number=0
tig00000001_pilon	Liftoff	gene	695377	695571	.	+	.	ID=gene-SGL_RS14990;Name=SGL_RS14990;gbkey=Gene;gene_biotype=protein_coding;locus_tag=SGL_RS14990;old_locus_tag=slr1002;coverage=1.0;sequence_ID=0.958;extra_copy_number=0;copy_num_ID=gene-SGL_RS14990_0
tig00000001_pilon	Liftoff	CDS	695377	695571	.	+	.	ID=cds-WP_010873717.1;Parent=gene-SGL_RS14990;Dbxref=GenBank:WP_010873717.1;Name=WP_010873717.1;gbkey=CDS;inference=COORDINATES: similar to AA sequence:RefSeq:WP_010873717.1;locus_tag=SGL_RS14990;product=hypothetical protein;protein_id=WP_010873717.1;transl_table=11;extra_copy_number=0
tig00000001_pilon	Liftoff	gene	695646	696647	.	+	.	ID=gene-SGL_RS14985;Name=holA;gbkey=Gene;gene=holA;gene_biotype=protein_coding;locus_tag=SGL_RS14985;old_locus_tag=sll0544;coverage=1.0;sequence_ID=0.968;extra_copy_number=0;copy_num_ID=gene-SGL_RS14985_0
tig00000001_pilon	Liftoff	CDS	695646	696647	.	+	.	ID=cds-WP_010873716.1;Parent=gene-SGL_RS14985;Dbxref=GenBank:WP_010873716.1;Name=WP_010873716.1;Ontology_term=GO:0006260,GO:0003887,GO:0009360;gbkey=CDS;gene=holA;go_component=DNA polymerase III complex|0009360||IEA;go_function=DNA-directed DNA polymerase activity|0003887||IEA;go_process=DNA replication|0006260||IEA;inference=COORDINATES: similar to AA sequence:RefSeq:WP_010873716.1;locus_tag=SGL…
tig00000001_pilon	Liftoff	gene	696707	697387	.	+	.	ID=gene-SGL_RS14980;Name=SGL_RS14980;gbkey=Gene;gene_biotype=protein_coding;locus_tag=SGL_RS14980;old_locus_tag=sll0545;coverage=1.0;sequence_ID=0.983;extra_copy_number=0;copy_num_ID=gene-SGL_RS14980_0
tig00000001_pilon	Liftoff	CDS	696707	697387	.	+	.	ID=cds-WP_223211289.1;Parent=gene-SGL_RS14980;Dbxref=GenBank:WP_223211289.1;Name=WP_223211289.1;gbkey=CDS;inference=COORDINATES: similar to AA sequence:RefSeq:WP_010873715.1;locus_tag=SGL_RS14980;product=phosphatase PAP2 family protein;protein_id=WP_223211289.1;transl_table=11;extra_copy_number=0
tig00000001_pilon	Liftoff	gene	697582	697917	.	+	.	ID=gene-SGL_RS14975;Name=SGL_RS14975;gbkey=Gene;gene_biotype=protein_coding;locus_tag=SGL_RS14975;old_locus_tag=sll0546;coverage=1.0;sequence_ID=0.985;extra_copy_number=0;copy_num_ID=gene-SGL_RS14975_0
tig00000001_pilon	Liftoff	CDS	697582	697917	.	+	.	ID=cds-WP_010873714.1;Parent=gene-SGL_RS14975;Dbxref=GenBank:WP_010873714.1;Name=WP_010873714.1;gbkey=CDS;inference=COORDINATES: similar to AA sequence:RefSeq:WP_010873714.1;locus_tag=SGL_RS14975;product=translation initiation factor;protein_id=WP_010873714.1;transl_table=11;extra_copy_number=0
tig00000001_pilon	Liftoff	gene	698012	698674	.	+	.	ID=gene-SGL_RS14970;Name=SGL_RS14970;gbkey=Gene;gene_biotype=protein_coding;locus_tag=SGL_RS14970;old_locus_tag=sll0547;coverage=1.0;sequence_ID=0.986;extra_copy_number=0;copy_num_ID=gene-SGL_RS14970_0
tig00000001_pilon	Liftoff	CDS	698012	698674	.	+	.	ID=cds-WP_010873713.1;Parent=gene-SGL_RS14970;Dbxref=GenBank:WP_010873713.1;Name=WP_010873713.1;gbkey=CDS;inference=COORDINATES: similar to AA sequence:RefSeq:WP_010873713.1;locus_tag=SGL_RS14970;product=hypothetical protein;protein_id=WP_010873713.1;transl_table=11;extra_copy_number=0
tig00000001_pilon	Liftoff	gene	698709	700187	.	-	.	ID=gene-SGL_RS14965;Name=SGL_RS14965;gbkey=Gene;gene_biotype=protein_coding;locus_tag=SGL_RS14965;old_locus_tag=slr0569;coverage=1.0;sequence_ID=0.992;extra_copy_number=0;copy_num_ID=gene-SGL_RS14965_0
tig00000001_pilon	Liftoff	CDS	698709	700187	.	-	.	ID=cds-WP_223211288.1;Parent=gene-SGL_RS14965;Dbxref=GenBank:WP_223211288.1;Name=WP_223211288.1;gbkey=CDS;inference=COORDINATES: similar to AA sequence:RefSeq:WP_010873712.1;locus_tag=SGL_RS14965;product=DUF2779 domain-containing protein;protein_id=WP_223211288.1;transl_table=11;extra_copy_number=0
tig00000001_pilon	Liftoff	gene	700498	701247	.	+	.	ID=gene-SGL_RS14960;Name=SGL_RS14960;gbkey=Gene;gene_biotype=protein_coding;locus_tag=SGL_RS14960;old_locus_tag=sll0549;coverage=1.0;sequence_ID=0.998;extra_copy_number=0;copy_num_ID=gene-SGL_RS14960_0
tig00000001_pilon	Liftoff	CDS	700498	701247	.	+	.	ID=cds-WP_010873711.1;Parent=gene-SGL_RS14960;Dbxref=GenBank:WP_010873711.1;Name=WP_010873711.1;Ontology_term=GO:0046872;gbkey=CDS;go_function=metal ion binding|0046872||IEA;inference=COORDINATES: similar to AA sequence:RefSeq:WP_010873711.1;locus_tag=SGL_RS14960;product=PHP domain-containing protein;protein_id=WP_010873711.1;transl_table=11;extra_copy_number=0
tig00000001_pilon	Liftoff	gene	701370	703091	.	+	.	ID=gene-SGL_RS14955;Name=SGL_RS14955;gbkey=Gene;gene_biotype=protein_coding;locus_tag=SGL_RS14955;old_locus_tag=sll0550;coverage=1.0;sequence_ID=0.986;extra_copy_number=0;copy_num_ID=gene-SGL_RS14955_0
tig00000001_pilon	Liftoff	CDS	701370	703091	.	+	.	ID=cds-WP_010873710.1;Parent=gene-SGL_RS14955;Dbxref=GenBank:WP_010873710.1;Name=WP_010873710.1;gbkey=CDS;inference=COORDINATES: similar to AA sequence:RefSeq:WP_010873710.1;locus_tag=SGL_RS14955;product=diflavin flavoprotein;protein_id=WP_010873710.1;transl_table=11;extra_copy_number=0
tig00000001_pilon	Liftoff	gene	703243	704220	.	-	.	ID=gene-SGL_RS14950;Name=SGL_RS14950;gbkey=Gene;gene_biotype=protein_coding;locus_tag=SGL_RS14950;old_locus_tag=slr0565;coverage=1.0;sequence_ID=0.997;extra_copy_number=0;copy_num_ID=gene-SGL_RS14950_0
tig00000001_pilon	Liftoff	CDS	703243	704220	.	-	.	ID=cds-WP_010873709.1;Parent=gene-SGL_RS14950;Dbxref=GenBank:WP_010873709.1;Name=WP_010873709.1;gbkey=CDS;inference=COORDINATES: similar to AA sequence:RefSeq:WP_020862069.1;locus_tag=SGL_RS14950;product=vitamin K epoxide reductase family protein;protein_id=WP_010873709.1;transl_table=11;extra_copy_number=0
tig00000001_pilon	Liftoff	gene	704413	704694	.	+	.	ID=gene-SGL_RS19990;Name=SGL_RS19990;gbkey=Gene;gene_biotype=protein_coding;locus_tag=SGL_RS19990;coverage=1.0;sequence_ID=0.985;extra_copy_number=0;copy_num_ID=gene-SGL_RS19990_0
tig00000001_pilon	Liftoff	CDS	704413	704694	.	+	.	ID=cds-WP_223211386.1;Parent=gene-SGL_RS19990;Dbxref=GenBank:WP_223211386.1;Name=WP_223211386.1;gbkey=CDS;inference=COORDINATES: ab initio prediction:GeneMarkS-2+;locus_tag=SGL_RS19990;product=SID1 transmembrane family member;protein_id=WP_223211386.1;transl_table=11;extra_copy_number=0
tig00000001_pilon	Liftoff	gene	704610	705647	.	+	.	ID=gene-SGL_RS14940;Name=SGL_RS14940;gbkey=Gene;gene_biotype=protein_coding;locus_tag=SGL_RS14940;old_locus_tag=sll0553;coverage=1.0;sequence_ID=0.903;extra_copy_number=0;copy_num_ID=gene-SGL_RS14940_0
tig00000001_pilon	Liftoff	CDS	704610	705647	.	+	.	ID=cds-WP_010873707.1;Parent=gene-SGL_RS14940;Dbxref=GenBank:WP_010873707.1;Name=WP_010873707.1;Ontology_term=GO:0016787;gbkey=CDS;go_function=hydrolase activity|0016787||IEA;inference=COORDINATES: similar to AA sequence:RefSeq:WP_010873707.1;locus_tag=SGL_RS14940;product=alpha/beta hydrolase;protein_id=WP_010873707.1;transl_table=11;extra_copy_number=0
tig00000001_pilon	Liftoff	gene	705717	706073	.	+	.	ID=gene-SGL_RS14935;Name=SGL_RS14935;gbkey=Gene;gene_biotype=protein_coding;locus_tag=SGL_RS14935;old_locus_tag=sll0554;coverage=1.0;sequence_ID=0.943;extra_copy_number=0;copy_num_ID=gene-SGL_RS14935_0
tig00000001_pilon	Liftoff	CDS	705717	706073	.	+	.	ID=cds-WP_010873706.1;Parent=gene-SGL_RS14935;Dbxref=GenBank:WP_010873706.1;Name=WP_010873706.1;gbkey=CDS;inference=COORDINATES: similar to AA sequence:RefSeq:WP_010873706.1;locus_tag=SGL_RS14935;product=ferredoxin:thioredoxin reductase;protein_id=WP_010873706.1;transl_table=11;extra_copy_number=0
tig00000001_pilon	Liftoff	gene	706094	706938	.	+	.	ID=gene-SGL_RS14930;Name=map;gbkey=Gene;gene=map;gene_biotype=protein_coding;locus_tag=SGL_RS14930;old_locus_tag=sll0555;coverage=1.0;sequence_ID=0.885;extra_copy_number=0;copy_num_ID=gene-SGL_RS14930_0
tig00000001_pilon	Liftoff	CDS	706094	706938	.	+	.	ID=cds-WP_010873705.1;Parent=gene-SGL_RS14930;Dbxref=GenBank:WP_010873705.1;Name=WP_010873705.1;Ontology_term=GO:0036211;gbkey=CDS;gene=map;go_process=protein modification process|0036211||IEA;inference=COORDINATES: similar to AA sequence:RefSeq:WP_010873705.1;locus_tag=SGL_RS14930;product=type I methionyl aminopeptidase;protein_id=WP_010873705.1;transl_table=11;extra_copy_number=0
tig00000001_pilon	Liftoff	gene	706973	707043	.	+	.	ID=gene-SGL_RS14925;Name=SGL_RS14925;gbkey=Gene;gene_biotype=tRNA;locus_tag=SGL_RS14925;old_locus_tag=ST6803t35;coverage=1.0;sequence_ID=1.0;extra_copy_number=0;copy_num_ID=gene-SGL_RS14925_0
tig00000001_pilon	Liftoff	tRNA	706973	707043	.	+	.	ID=rna-SGL_RS14925;Parent=gene-SGL_RS14925;anticodon=(pos:complement(2803297..2803299));gbkey=tRNA;inference=COORDINATES: profile:tRNAscan-SE:2.0.12;locus_tag=SGL_RS14925;product=tRNA-Cys;extra_copy_number=0
tig00000001_pilon	Liftoff	exon	706973	707043	.	+	.	ID=exon-SGL_RS14925-1;Parent=rna-SGL_RS14925;anticodon=(pos:complement(2803297..2803299));gbkey=tRNA;inference=COORDINATES: profile:tRNAscan-SE:2.0.12;locus_tag=SGL_RS14925;product=tRNA-Cys;extra_copy_number=0
tig00000001_pilon	Liftoff	gene	708678	710569	.	+	.	ID=gene-SGL_RS14920;Name=SGL_RS14920;gbkey=Gene;gene_biotype=protein_coding;locus_tag=SGL_RS14920;old_locus_tag=sll0556;coverage=0.997;sequence_ID=0.935;extra_copy_number=0;copy_num_ID=gene-SGL_RS14920_0
tig00000001_pilon	Liftoff	CDS	708678	710569	.	+	.	ID=cds-WP_010873704.1;Parent=gene-SGL_RS14920;Dbxref=GenBank:WP_010873704.1;Name=WP_010873704.1;Ontology_term=GO:0006812,GO:0055085,GO:0016020;gbkey=CDS;go_component=membrane|0016020||IEA;go_process=monoatomic cation transport|0006812||IEA,transmembrane transport|0055085||IEA;inference=COORDINATES: similar to AA sequence:RefSeq:WP_010873704.1;locus_tag=SGL_RS14920;product=cation:proton antiporter…
tig00000001_pilon	Liftoff	gene	710820	711605	.	+	.	ID=gene-SGL_RS07835;Name=SGL_RS07835;gbkey=Gene;gene_biotype=protein_coding;locus_tag=SGL_RS07835;old_locus_tag=sll1710;coverage=1.0;sequence_ID=0.989;extra_copy_number=0;copy_num_ID=gene-SGL_RS07835_0
tig00000001_pilon	Liftoff	CDS	710820	711605	.	+	.	ID=cds-WP_010872359.1;Parent=gene-SGL_RS07835;Dbxref=GenBank:WP_010872359.1;Name=WP_010872359.1;Ontology_term=GO:0004803;gbkey=CDS;go_function=transposase activity|0004803||IEA;inference=COORDINATES: similar to AA sequence:RefSeq:WP_076611405.1;locus_tag=SGL_RS07835;product=IS5 family transposase;protein_id=WP_010872359.1;transl_table=11;extra_copy_number=0
tig00000001_pilon	Liftoff	gene	712514	713871	.	-	.	ID=gene-SGL_RS14915;Name=SGL_RS14915;gbkey=Gene;gene_biotype=protein_coding;locus_tag=SGL_RS14915;old_locus_tag=slr0559;coverage=0.993;sequence_ID=0.983;extra_copy_number=0;copy_num_ID=gene-SGL_RS14915_0
tig00000001_pilon	Liftoff	CDS	712514	713871	.	-	.	ID=cds-WP_010873703.1;Parent=gene-SGL_RS14915;Dbxref=GenBank:WP_010873703.1;Name=WP_010873703.1;Ontology_term=GO:0042626,GO:0140359,GO:0055052;gbkey=CDS;go_component=ATP-binding cassette (ABC) transporter complex, substrate-binding subunit-containing|0055052||IEA;go_function=ATPase-coupled transmembrane transporter activity|0042626||IEA,ABC-type transporter activity|0140359||IEA;inference=COORDIN…
tig00000001_pilon	Liftoff	gene	714047	714907	.	-	.	ID=gene-SGL_RS14910;Name=SGL_RS14910;gbkey=Gene;gene_biotype=protein_coding;locus_tag=SGL_RS14910;old_locus_tag=slr0924;coverage=1.0;sequence_ID=0.995;extra_copy_number=0;copy_num_ID=gene-SGL_RS14910_0
tig00000001_pilon	Liftoff	CDS	714047	714907	.	-	.	ID=cds-WP_010873702.1;Parent=gene-SGL_RS14910;Dbxref=GenBank:WP_010873702.1;Name=WP_010873702.1;gbkey=CDS;inference=COORDINATES: similar to AA sequence:RefSeq:WP_010873702.1;locus_tag=SGL_RS14910;product=Tic22 family chloroplast protein importer;protein_id=WP_010873702.1;transl_table=11;extra_copy_number=0
tig00000001_pilon	Liftoff	gene	715110	715448	.	-	.	ID=gene-SGL_RS14905;Name=SGL_RS14905;gbkey=Gene;gene_biotype=protein_coding;locus_tag=SGL_RS14905;old_locus_tag=slr0923;coverage=1.0;sequence_ID=0.982;extra_copy_number=0;copy_num_ID=gene-SGL_RS14905_0
tig00000001_pilon	Liftoff	CDS	715110	715448	.	-	.	ID=cds-WP_010873701.1;Parent=gene-SGL_RS14905;Dbxref=GenBank:WP_010873701.1;Name=WP_010873701.1;gbkey=CDS;inference=COORDINATES: similar to AA sequence:RefSeq:WP_010873701.1;locus_tag=SGL_RS14905;product=30S ribosomal protein PSRP-3;protein_id=WP_010873701.1;transl_table=11;extra_copy_number=0
tig00000001_pilon	Liftoff	gene	715514	716098	.	-	.	ID=gene-SGL_RS14900;Name=pth;gbkey=Gene;gene=pth;gene_biotype=protein_coding;locus_tag=SGL_RS14900;old_locus_tag=slr0922;coverage=1.0;sequence_ID=0.970;extra_copy_number=0;copy_num_ID=gene-SGL_RS14900_0
tig00000001_pilon	Liftoff	CDS	715514	716098	.	-	.	ID=cds-WP_010873700.1;Parent=gene-SGL_RS14900;Dbxref=GenBank:WP_010873700.1;Name=WP_010873700.1;Ontology_term=GO:0006412,GO:0004045;gbkey=CDS;gene=pth;go_function=aminoacyl-tRNA hydrolase activity|0004045||IEA;go_process=translation|0006412||IEA;inference=COORDINATES: similar to AA sequence:RefSeq:WP_010873700.1;locus_tag=SGL_RS14900;product=aminoacyl-tRNA hydrolase;protein_id=WP_010873700.1;tran…
tig00000001_pilon	Liftoff	gene	716095	716322	.	-	.	ID=gene-SGL_RS14895;Name=SGL_RS14895;gbkey=Gene;gene_biotype=protein_coding;locus_tag=SGL_RS14895;coverage=1.0;sequence_ID=0.995;extra_copy_number=0;copy_num_ID=gene-SGL_RS14895_0
tig00000001_pilon	Liftoff	CDS	716095	716322	.	-	.	ID=cds-WP_020862075.1;Parent=gene-SGL_RS14895;Dbxref=GenBank:WP_020862075.1;Name=WP_020862075.1;gbkey=CDS;inference=COORDINATES: similar to AA sequence:RefSeq:WP_012307845.1;locus_tag=SGL_RS14895;product=DUF2811 domain-containing protein;protein_id=WP_020862075.1;transl_table=11;extra_copy_number=0
tig00000001_pilon	Liftoff	gene	716864	717082	.	+	.	ID=gene-SGL_RS14890;Name=SGL_RS14890;gbkey=Gene;gene_biotype=protein_coding;locus_tag=SGL_RS14890;old_locus_tag=ssl1690;coverage=1.0;sequence_ID=0.995;extra_copy_number=0;copy_num_ID=gene-SGL_RS14890_0
tig00000001_pilon	Liftoff	CDS	716864	717082	.	+	.	ID=cds-WP_010873698.1;Parent=gene-SGL_RS14890;Dbxref=GenBank:WP_010873698.1;Name=WP_010873698.1;gbkey=CDS;inference=COORDINATES: similar to AA sequence:RefSeq:WP_010873698.1;locus_tag=SGL_RS14890;product=NAD(P)H-quinone oxidoreductase subunit O;protein_id=WP_010873698.1;transl_table=11;extra_copy_number=0
tig00000001_pilon	Liftoff	gene	717120	718094	.	+	.	ID=gene-SGL_RS14885;Name=mdh;gbkey=Gene;gene=mdh;gene_biotype=protein_coding;locus_tag=SGL_RS14885;old_locus_tag=sll0891;coverage=1.0;sequence_ID=0.985;extra_copy_number=0;copy_num_ID=gene-SGL_RS14885_0
tig00000001_pilon	Liftoff	CDS	717120	718094	.	+	.	ID=cds-WP_010873697.1;Parent=gene-SGL_RS14885;Dbxref=GenBank:WP_010873697.1;Name=WP_010873697.1;Ontology_term=GO:0005975,GO:0016616;gbkey=CDS;gene=mdh;go_function=oxidoreductase activity, acting on the CH-OH group of donors, NAD or NADP as acceptor|0016616||IEA;go_process=carbohydrate metabolic process|0005975||IEA;inference=COORDINATES: similar to AA sequence:RefSeq:WP_010873697.1;locus_tag=SGL_…
tig00000001_pilon	Liftoff	gene	718145	718582	.	+	.	ID=gene-SGL_RS14880;Name=SGL_RS14880;gbkey=Gene;gene_biotype=protein_coding;locus_tag=SGL_RS14880;old_locus_tag=sll0892;coverage=1.0;sequence_ID=0.970;extra_copy_number=0;copy_num_ID=gene-SGL_RS14880_0
tig00000001_pilon	Liftoff	CDS	718145	718582	.	+	.	ID=cds-WP_010873696.1;Parent=gene-SGL_RS14880;Dbxref=GenBank:WP_010873696.1;Name=WP_010873696.1;Ontology_term=GO:0006523,GO:0004068;gbkey=CDS;go_function=aspartate 1-decarboxylase activity|0004068||IEA;go_process=alanine biosynthetic process|0006523||IEA;inference=COORDINATES: similar to AA sequence:RefSeq:WP_010873696.1;locus_tag=SGL_RS14880;product=aspartate 1-decarboxylase;protein_id=WP_010873…
tig00000001_pilon	Liftoff	gene	719312	719644	.	-	.	ID=gene-SGL_RS14875;Name=SGL_RS14875;gbkey=Gene;gene_biotype=protein_coding;locus_tag=SGL_RS14875;old_locus_tag=slr0920;coverage=0.74;sequence_ID=0.722;extra_copy_number=0;copy_num_ID=gene-SGL_RS14875_0
tig00000001_pilon	Liftoff	CDS	719312	719644	.	-	.	ID=cds-WP_010873695.1;Parent=gene-SGL_RS14875;Dbxref=GenBank:WP_010873695.1;Name=WP_010873695.1;gbkey=CDS;inference=COORDINATES: similar to AA sequence:RefSeq:WP_010873695.1;locus_tag=SGL_RS14875;product=NUDIX hydrolase;protein_id=WP_010873695.1;transl_table=11;extra_copy_number=0
tig00000001_pilon	Liftoff	gene	719697	720152	.	-	.	ID=gene-SGL_RS14870;Name=SGL_RS14870;gbkey=Gene;gene_biotype=protein_coding;locus_tag=SGL_RS14870;old_locus_tag=slr0919;coverage=1.0;sequence_ID=0.991;extra_copy_number=0;copy_num_ID=gene-SGL_RS14870_0
tig00000001_pilon	Liftoff	CDS	719697	720152	.	-	.	ID=cds-WP_010873694.1;Parent=gene-SGL_RS14870;Dbxref=GenBank:WP_010873694.1;Name=WP_010873694.1;gbkey=CDS;inference=COORDINATES: similar to AA sequence:RefSeq:WP_010873694.1;locus_tag=SGL_RS14870;product=thiol-disulfide oxidoreductase DCC family protein;protein_id=WP_010873694.1;transl_table=11;extra_copy_number=0
tig00000001_pilon	Liftoff	gene	720158	720919	.	-	.	ID=gene-SGL_RS14865;Name=map;gbkey=Gene;gene=map;gene_biotype=protein_coding;locus_tag=SGL_RS14865;old_locus_tag=slr0918;coverage=1.0;sequence_ID=0.998;extra_copy_number=0;copy_num_ID=gene-SGL_RS14865_0
tig00000001_pilon	Liftoff	CDS	720158	720919	.	-	.	ID=cds-WP_010873693.1;Parent=gene-SGL_RS14865;Dbxref=GenBank:WP_010873693.1;Name=WP_010873693.1;Ontology_term=GO:0036211;gbkey=CDS;gene=map;go_process=protein modification process|0036211||IEA;inference=COORDINATES: similar to AA sequence:RefSeq:WP_010873693.1;locus_tag=SGL_RS14865;product=type I methionyl aminopeptidase;protein_id=WP_010873693.1;transl_table=11;extra_copy_number=0
tig00000001_pilon	Liftoff	gene	721077	722258	.	-	.	ID=gene-SGL_RS14860;Name=bioF;gbkey=Gene;gene=bioF;gene_biotype=protein_coding;locus_tag=SGL_RS14860;old_locus_tag=slr0917;coverage=1.0;sequence_ID=0.950;extra_copy_number=0;copy_num_ID=gene-SGL_RS14860_0
tig00000001_pilon	Liftoff	CDS	721077	722258	.	-	.	ID=cds-WP_010873692.1;Parent=gene-SGL_RS14860;Dbxref=GenBank:WP_010873692.1;Name=WP_010873692.1;Ontology_term=GO:0009102,GO:0008710;gbkey=CDS;gene=bioF;go_function=8-amino-7-oxononanoate synthase activity|0008710||IEA;go_process=biotin biosynthetic process|0009102||IEA;inference=COORDINATES: similar to AA sequence:RefSeq:WP_010873692.1;locus_tag=SGL_RS14860;product=8-amino-7-oxononanoate synthase…
tig00000001_pilon	Liftoff	gene	724625	725409	.	+	.	ID=gene-SGL_RS13260;Name=SGL_RS13260;gbkey=Gene;gene_biotype=protein_coding;locus_tag=SGL_RS13260;old_locus_tag=slr0350;coverage=0.998;sequence_ID=0.997;extra_copy_number=0;copy_num_ID=gene-SGL_RS13260_0
tig00000001_pilon	Liftoff	CDS	724625	725409	.	+	.	ID=cds-WP_010873213.1-2;Parent=gene-SGL_RS13260;Dbxref=GenBank:WP_010873213.1;Name=WP_010873213.1;Ontology_term=GO:0004803;gbkey=CDS;go_function=transposase activity|0004803||IEA;inference=COORDINATES: similar to AA sequence:RefSeq:WP_076611405.1;locus_tag=SGL_RS13260;product=IS5 family transposase;protein_id=WP_010873213.1;transl_table=11;extra_copy_number=0
tig00000001_pilon	Liftoff	gene	725841	727691	.	-	.	ID=gene-SGL_RS04115;Name=ftsH3;gbkey=Gene;gene=ftsH3;gene_biotype=protein_coding;locus_tag=SGL_RS04115;old_locus_tag=slr1604;coverage=1.0;sequence_ID=0.988;extra_copy_number=0;copy_num_ID=gene-SGL_RS04115_0
tig00000001_pilon	Liftoff	CDS	725841	727691	.	-	.	ID=cds-WP_010871638.1;Parent=gene-SGL_RS04115;Dbxref=GenBank:WP_010871638.1;Name=WP_010871638.1;gbkey=CDS;gene=ftsH3;inference=COORDINATES: similar to AA sequence:RefSeq:WP_010871638.1;locus_tag=SGL_RS04115;product=ATP-dependent zinc metalloprotease FtsH3;protein_id=WP_010871638.1;transl_table=11;extra_copy_number=0
tig00000001_pilon	Liftoff	gene	727857	729179	.	-	.	ID=gene-SGL_RS04110;Name=SGL_RS04110;gbkey=Gene;gene_biotype=protein_coding;locus_tag=SGL_RS04110;old_locus_tag=slr1603;coverage=1.0;sequence_ID=0.990;extra_copy_number=0;copy_num_ID=gene-SGL_RS04110_0
tig00000001_pilon	Liftoff	CDS	727857	729179	.	-	.	ID=cds-WP_010871637.1;Parent=gene-SGL_RS04110;Dbxref=GenBank:WP_010871637.1;Name=WP_010871637.1;gbkey=CDS;inference=COORDINATES: similar to AA sequence:RefSeq:WP_010871637.1;locus_tag=SGL_RS04110;product=hypothetical protein;protein_id=WP_010871637.1;transl_table=11;extra_copy_number=0
tig00000001_pilon	Liftoff	gene	729240	729770	.	+	.	ID=gene-SGL_RS04105;Name=SGL_RS04105;gbkey=Gene;gene_biotype=protein_coding;locus_tag=SGL_RS04105;old_locus_tag=sll1507;coverage=1.0;sequence_ID=0.988;extra_copy_number=0;copy_num_ID=gene-SGL_RS04105_0
tig00000001_pilon	Liftoff	CDS	729240	729770	.	+	.	ID=cds-WP_041425771.1;Parent=gene-SGL_RS04105;Dbxref=GenBank:WP_041425771.1;Name=WP_041425771.1;gbkey=CDS;inference=COORDINATES: similar to AA sequence:RefSeq:WP_010871636.1;locus_tag=SGL_RS04105;product=alpha/beta hydrolase;protein_id=WP_041425771.1;transl_table=11;extra_copy_number=0
tig00000001_pilon	Liftoff	gene	730671	731501	.	+	.	ID=gene-SGL_RS04100;Name=lpxC;gbkey=Gene;gene=lpxC;gene_biotype=protein_coding;locus_tag=SGL_RS04100;old_locus_tag=sll1508;coverage=1.0;sequence_ID=0.973;extra_copy_number=0;copy_num_ID=gene-SGL_RS04100_0
tig00000001_pilon	Liftoff	CDS	730671	731501	.	+	.	ID=cds-WP_010871635.1;Parent=gene-SGL_RS04100;Dbxref=GenBank:WP_010871635.1;Name=WP_010871635.1;Ontology_term=GO:0009245,GO:0008759;gbkey=CDS;gene=lpxC;go_function=UDP-3-O-[3-hydroxymyristoyl] N-acetylglucosamine deacetylase activity|0008759||IEA;go_process=lipid A biosynthetic process|0009245||IEA;inference=COORDINATES: similar to AA sequence:RefSeq:WP_010871635.1;locus_tag=SGL_RS04100;product=U…
tig00000001_pilon	Liftoff	gene	731524	731901	.	-	.	ID=gene-SGL_RS04095;Name=SGL_RS04095;gbkey=Gene;gene_biotype=protein_coding;locus_tag=SGL_RS04095;old_locus_tag=slr1601;coverage=1.0;sequence_ID=0.984;extra_copy_number=0;copy_num_ID=gene-SGL_RS04095_0
tig00000001_pilon	Liftoff	CDS	731524	731901	.	-	.	ID=cds-WP_010871634.1;Parent=gene-SGL_RS04095;Dbxref=GenBank:WP_010871634.1;Name=WP_010871634.1;gbkey=CDS;inference=COORDINATES: similar to AA sequence:RefSeq:WP_010871634.1;locus_tag=SGL_RS04095;product=hypothetical protein;protein_id=WP_010871634.1;transl_table=11;extra_copy_number=0
tig00000001_pilon	Liftoff	gene	732041	732136	.	-	.	ID=gene-SGL_RS04090;Name=psaM;gbkey=Gene;gene=psaM;gene_biotype=protein_coding;locus_tag=SGL_RS04090;old_locus_tag=smr0005;coverage=1.0;sequence_ID=1.0;extra_copy_number=0;copy_num_ID=gene-SGL_RS04090_0
tig00000001_pilon	Liftoff	CDS	732041	732136	.	-	.	ID=cds-WP_010871633.1;Parent=gene-SGL_RS04090;Dbxref=GenBank:WP_010871633.1;Name=WP_010871633.1;Ontology_term=GO:0019684,GO:0003674,GO:0009538;gbkey=CDS;gene=psaM;go_component=photosystem I reaction center|0009538||IEA;go_function=molecular_function|0003674||IEA;go_process=photosynthesis, light reaction|0019684||IEA;inference=COORDINATES: similar to AA sequence:RefSeq:WP_010871633.1;locus_tag=SGL…
tig00000001_pilon	Liftoff	gene	732300	732749	.	-	.	ID=gene-SGL_RS04085;Name=SGL_RS04085;gbkey=Gene;gene_biotype=protein_coding;locus_tag=SGL_RS04085;old_locus_tag=slr1600;coverage=1.0;sequence_ID=0.995;extra_copy_number=0;copy_num_ID=gene-SGL_RS04085_0
tig00000001_pilon	Liftoff	CDS	732300	732749	.	-	.	ID=cds-WP_010871632.1;Parent=gene-SGL_RS04085;Dbxref=GenBank:WP_010871632.1;Name=WP_010871632.1;gbkey=CDS;inference=COORDINATES: similar to AA sequence:RefSeq:WP_015210070.1;locus_tag=SGL_RS04085;product=YlqD family protein;protein_id=WP_010871632.1;transl_table=11;extra_copy_number=0
tig00000001_pilon	Liftoff	gene	732851	733594	.	-	.	ID=gene-SGL_RS04080;Name=SGL_RS04080;gbkey=Gene;gene_biotype=protein_coding;locus_tag=SGL_RS04080;old_locus_tag=slr1599;coverage=1.0;sequence_ID=0.981;extra_copy_number=0;copy_num_ID=gene-SGL_RS04080_0
tig00000001_pilon	Liftoff	CDS	732851	733594	.	-	.	ID=cds-WP_048908407.1;Parent=gene-SGL_RS04080;Dbxref=GenBank:WP_048908407.1;Name=WP_048908407.1;gbkey=CDS;inference=COORDINATES: similar to AA sequence:RefSeq:WP_009631490.1;locus_tag=SGL_RS04080;product=NnrU family protein;protein_id=WP_048908407.1;transl_table=11;extra_copy_number=0
tig00000001_pilon	Liftoff	gene	733626	733784	.	-	.	ID=gene-SGL_RS19425;Name=SGL_RS19425;gbkey=Gene;gene_biotype=protein_coding;locus_tag=SGL_RS19425;coverage=1.0;sequence_ID=1.0;extra_copy_number=0;copy_num_ID=gene-SGL_RS19425_0
tig00000001_pilon	Liftoff	CDS	733626	733784	.	-	.	ID=cds-WP_158299068.1;Parent=gene-SGL_RS19425;Dbxref=GenBank:WP_158299068.1;Name=WP_158299068.1;gbkey=CDS;inference=COORDINATES: ab initio prediction:GeneMarkS-2+;locus_tag=SGL_RS19425;product=hypothetical protein;protein_id=WP_158299068.1;transl_table=11;extra_copy_number=0
tig00000001_pilon	Liftoff	gene	733783	734112	.	+	.	ID=gene-SGL_RS04075;Name=SGL_RS04075;gbkey=Gene;gene_biotype=protein_coding;locus_tag=SGL_RS04075;old_locus_tag=sll1509;coverage=1.0;sequence_ID=0.996;extra_copy_number=0;copy_num_ID=gene-SGL_RS04075_0
tig00000001_pilon	Liftoff	CDS	733783	734112	.	+	.	ID=cds-WP_010871630.1;Parent=gene-SGL_RS04075;Dbxref=GenBank:WP_010871630.1;Name=WP_010871630.1;gbkey=CDS;inference=COORDINATES: similar to AA sequence:RefSeq:WP_010871630.1;locus_tag=SGL_RS04075;product=DUF565 domain-containing protein;protein_id=WP_010871630.1;transl_table=11;extra_copy_number=0
tig00000001_pilon	Liftoff	gene	734167	734907	.	+	.	ID=gene-SGL_RS04070;Name=SGL_RS04070;gbkey=Gene;gene_biotype=protein_coding;locus_tag=SGL_RS04070;old_locus_tag=sll1510;coverage=1.0;sequence_ID=0.998;extra_copy_number=0;copy_num_ID=gene-SGL_RS04070_0
tig00000001_pilon	Liftoff	CDS	734167	734907	.	+	.	ID=cds-WP_010871629.1;Parent=gene-SGL_RS04070;Dbxref=GenBank:WP_010871629.1;Name=WP_010871629.1;Ontology_term=GO:0006629,GO:0016491;gbkey=CDS;go_function=oxidoreductase activity|0016491||IEA;go_process=lipid metabolic process|0006629||IEA;inference=COORDINATES: similar to AA sequence:RefSeq:WP_010871629.1;locus_tag=SGL_RS04070;product=sterol desaturase family protein;protein_id=WP_010871629.1;tra…
tig00000001_pilon	Liftoff	gene	735037	735655	.	+	.	ID=gene-SGL_RS04065;Name=SGL_RS04065;gbkey=Gene;gene_biotype=protein_coding;locus_tag=SGL_RS04065;old_locus_tag=sll1511;coverage=1.0;sequence_ID=0.975;extra_copy_number=0;copy_num_ID=gene-SGL_RS04065_0
tig00000001_pilon	Liftoff	CDS	735037	735655	.	+	.	ID=cds-WP_010871628.1;Parent=gene-SGL_RS04065;Dbxref=GenBank:WP_010871628.1;Name=WP_010871628.1;gbkey=CDS;inference=COORDINATES: similar to AA sequence:RefSeq:WP_010871628.1;locus_tag=SGL_RS04065;product=hypothetical protein;protein_id=WP_010871628.1;transl_table=11;extra_copy_number=0
tig00000001_pilon	Liftoff	gene	735667	736539	.	-	.	ID=gene-SGL_RS04060;Name=lipA;gbkey=Gene;gene=lipA;gene_biotype=protein_coding;locus_tag=SGL_RS04060;old_locus_tag=slr1598;coverage=1.0;sequence_ID=0.987;extra_copy_number=0;copy_num_ID=gene-SGL_RS04060_0
tig00000001_pilon	Liftoff	CDS	735667	736539	.	-	.	ID=cds-WP_010871627.1;Parent=gene-SGL_RS04060;Dbxref=GenBank:WP_010871627.1;Name=WP_010871627.1;Ontology_term=GO:0009107,GO:0016992,GO:0051539,GO:1904047;gbkey=CDS;gene=lipA;go_function=lipoate synthase activity|0016992||IEA,4 iron, 4 sulfur cluster binding|0051539||IEA,S-adenosyl-L-methionine binding|1904047||IEA;go_process=lipoate biosynthetic process|0009107||IEA;inference=COORDINATES: similar…
tig00000001_pilon	Liftoff	gene	736794	737200	.	+	.	ID=gene-SGL_RS04055;Name=SGL_RS04055;gbkey=Gene;gene_biotype=protein_coding;locus_tag=SGL_RS04055;old_locus_tag=sll1512;coverage=0.995;sequence_ID=0.921;extra_copy_number=0;copy_num_ID=gene-SGL_RS04055_0
tig00000001_pilon	Liftoff	CDS	736794	737200	.	+	.	ID=cds-WP_010871626.1;Parent=gene-SGL_RS04055;Dbxref=GenBank:WP_010871626.1;Name=WP_010871626.1;gbkey=CDS;inference=COORDINATES: similar to AA sequence:RefSeq:WP_010871626.1;locus_tag=SGL_RS04055;product=winged helix-turn-helix transcriptional regulator;protein_id=WP_010871626.1;transl_table=11;extra_copy_number=0
tig00000001_pilon	Liftoff	gene	737387	738391	.	+	.	ID=gene-SGL_RS04050;Name=ccsB;gbkey=Gene;gene=ccsB;gene_biotype=protein_coding;locus_tag=SGL_RS04050;old_locus_tag=sll1513;coverage=1.0;sequence_ID=0.953;extra_copy_number=0;copy_num_ID=gene-SGL_RS04050_0
tig00000001_pilon	Liftoff	CDS	737387	738391	.	+	.	ID=cds-WP_010871625.1;Parent=gene-SGL_RS04050;Dbxref=GenBank:WP_010871625.1;Name=WP_010871625.1;Ontology_term=GO:0017004,GO:0020037;gbkey=CDS;gene=ccsB;go_function=heme binding|0020037||IEA;go_process=cytochrome complex assembly|0017004||IEA;inference=COORDINATES: similar to AA sequence:RefSeq:WP_010871625.1;locus_tag=SGL_RS04050;product=c-type cytochrome biogenesis protein CcsB;protein_id=WP_010…
tig00000001_pilon	Liftoff	gene	738564	738778	.	-	.	ID=gene-SGL_RS04045;Name=SGL_RS04045;gbkey=Gene;gene_biotype=protein_coding;locus_tag=SGL_RS04045;coverage=1.0;sequence_ID=0.865;extra_copy_number=0;copy_num_ID=gene-SGL_RS04045_0
tig00000001_pilon	Liftoff	CDS	738564	738778	.	-	.	ID=cds-WP_041425770.1;Parent=gene-SGL_RS04045;Dbxref=GenBank:WP_041425770.1;Name=WP_041425770.1;gbkey=CDS;inference=COORDINATES: ab initio prediction:GeneMarkS-2+;locus_tag=SGL_RS04045;product=hypothetical protein;protein_id=WP_041425770.1;transl_table=11;extra_copy_number=0
tig00000001_pilon	Liftoff	gene	738780	739220	.	+	.	ID=gene-SGL_RS04040;Name=SGL_RS04040;gbkey=Gene;gene_biotype=protein_coding;locus_tag=SGL_RS04040;old_locus_tag=sll1514;coverage=1.0;sequence_ID=0.995;extra_copy_number=0;copy_num_ID=gene-SGL_RS04040_0
tig00000001_pilon	Liftoff	CDS	738780	739220	.	+	.	ID=cds-WP_010871624.1;Parent=gene-SGL_RS04040;Dbxref=GenBank:WP_010871624.1;Name=WP_010871624.1;gbkey=CDS;inference=COORDINATES: similar to AA sequence:RefSeq:WP_010871624.1;locus_tag=SGL_RS04040;product=Hsp20/alpha crystallin family protein;protein_id=WP_010871624.1;transl_table=11;extra_copy_number=0
tig00000001_pilon	Liftoff	gene	739374	740271	.	-	.	ID=gene-SGL_RS04035;Name=SGL_RS04035;gbkey=Gene;gene_biotype=protein_coding;locus_tag=SGL_RS04035;old_locus_tag=slr1597;coverage=1.0;sequence_ID=0.982;extra_copy_number=0;copy_num_ID=gene-SGL_RS04035_0
tig00000001_pilon	Liftoff	CDS	739374	740271	.	-	.	ID=cds-WP_010871623.1;Parent=gene-SGL_RS04035;Dbxref=GenBank:WP_010871623.1;Name=WP_010871623.1;Ontology_term=GO:0005524;gbkey=CDS;go_function=ATP binding|0005524||IEA;inference=COORDINATES: similar to AA sequence:RefSeq:WP_010871623.1;locus_tag=SGL_RS04035;product=ParA family protein;protein_id=WP_010871623.1;transl_table=11;extra_copy_number=0
tig00000001_pilon	Liftoff	gene	740615	741064	.	+	.	ID=gene-SGL_RS04030;Name=SGL_RS04030;gbkey=Gene;gene_biotype=protein_coding;locus_tag=SGL_RS04030;old_locus_tag=sll1515;coverage=1.0;sequence_ID=0.986;extra_copy_number=0;copy_num_ID=gene-SGL_RS04030_0
tig00000001_pilon	Liftoff	CDS	740615	741064	.	+	.	ID=cds-WP_010871622.1;Parent=gene-SGL_RS04030;Dbxref=GenBank:WP_010871622.1;Name=WP_010871622.1;gbkey=CDS;inference=COORDINATES: similar to AA sequence:RefSeq:WP_010871622.1;locus_tag=SGL_RS04030;product=DUF4278 domain-containing protein;protein_id=WP_010871622.1;transl_table=11;extra_copy_number=0
tig00000001_pilon	Liftoff	gene	741175	742497	.	-	.	ID=gene-SGL_RS04025;Name=SGL_RS04025;gbkey=Gene;gene_biotype=protein_coding;locus_tag=SGL_RS04025;old_locus_tag=slr1596;coverage=1.0;sequence_ID=0.989;extra_copy_number=0;copy_num_ID=gene-SGL_RS04025_0
tig00000001_pilon	Liftoff	CDS	741175	742497	.	-	.	ID=cds-WP_010871621.1;Parent=gene-SGL_RS04025;Dbxref=GenBank:WP_010871621.1;Name=WP_010871621.1;gbkey=CDS;inference=COORDINATES: similar to AA sequence:RefSeq:WP_010871621.1;locus_tag=SGL_RS04025;product=proton extrusion protein PcxA;protein_id=WP_010871621.1;transl_table=11;extra_copy_number=0
tig00000001_pilon	Liftoff	gene	742679	744760	.	+	.	ID=gene-SGL_RS04020;Name=SGL_RS04020;gbkey=Gene;gene_biotype=protein_coding;locus_tag=SGL_RS04020;old_locus_tag=sll1516;coverage=1.0;sequence_ID=0.970;extra_copy_number=0;copy_num_ID=gene-SGL_RS04020_0
tig00000001_pilon	Liftoff	CDS	742679	744760	.	+	.	ID=cds-WP_020861439.1;Parent=gene-SGL_RS04020;Dbxref=GenBank:WP_020861439.1;Name=WP_020861439.1;gbkey=CDS;inference=COORDINATES: similar to AA sequence:RefSeq:WP_010871620.1;locus_tag=SGL_RS04020;product=hypothetical protein;protein_id=WP_020861439.1;transl_table=11;extra_copy_number=0
tig00000001_pilon	Liftoff	gene	745014	746246	.	-	.	ID=gene-SGL_RS04015;Name=SGL_RS04015;gbkey=Gene;gene_biotype=protein_coding;locus_tag=SGL_RS04015;old_locus_tag=slr1595;coverage=1.0;sequence_ID=0.986;extra_copy_number=0;copy_num_ID=gene-SGL_RS04015_0
tig00000001_pilon	Liftoff	CDS	745014	746246	.	-	.	ID=cds-WP_010871619.1;Parent=gene-SGL_RS04015;Dbxref=GenBank:WP_010871619.1;Name=WP_010871619.1;Ontology_term=GO:0006812,GO:0055085,GO:0016020;gbkey=CDS;go_component=membrane|0016020||IEA;go_process=monoatomic cation transport|0006812||IEA,transmembrane transport|0055085||IEA;inference=COORDINATES: similar to AA sequence:RefSeq:WP_010871619.1;locus_tag=SGL_RS04015;product=cation:proton antiporter…
tig00000001_pilon	Liftoff	gene	746538	747725	.	-	.	ID=gene-SGL_RS04010;Name=SGL_RS04010;gbkey=Gene;gene_biotype=protein_coding;locus_tag=SGL_RS04010;old_locus_tag=slr1594;coverage=1.0;sequence_ID=0.979;extra_copy_number=0;copy_num_ID=gene-SGL_RS04010_0
tig00000001_pilon	Liftoff	CDS	746538	747725	.	-	.	ID=cds-WP_010871618.1;Parent=gene-SGL_RS04010;Dbxref=GenBank:WP_010871618.1;Name=WP_010871618.1;Ontology_term=GO:0000160;gbkey=CDS;go_process=phosphorelay signal transduction system|0000160||IEA;inference=COORDINATES: similar to AA sequence:RefSeq:WP_010871618.1;locus_tag=SGL_RS04010;product=response regulator;protein_id=WP_010871618.1;transl_table=11;extra_copy_number=0
tig00000001_pilon	Liftoff	gene	747809	748721	.	-	.	ID=gene-SGL_RS04005;Name=SGL_RS04005;gbkey=Gene;gene_biotype=protein_coding;locus_tag=SGL_RS04005;old_locus_tag=slr1593;coverage=1.0;sequence_ID=0.967;extra_copy_number=0;copy_num_ID=gene-SGL_RS04005_0
tig00000001_pilon	Liftoff	CDS	747809	748721	.	-	.	ID=cds-WP_010871617.1;Parent=gene-SGL_RS04005;Dbxref=GenBank:WP_010871617.1;Name=WP_010871617.1;gbkey=CDS;inference=COORDINATES: similar to AA sequence:RefSeq:WP_010871617.1;locus_tag=SGL_RS04005;product=cyclic diguanylate phosphodiesterase;protein_id=WP_010871617.1;transl_table=11;extra_copy_number=0
tig00000001_pilon	Liftoff	gene	749287	750188	.	-	.	ID=gene-SGL_RS04000;Name=SGL_RS04000;gbkey=Gene;gene_biotype=protein_coding;locus_tag=SGL_RS04000;old_locus_tag=slr1592;coverage=0.945;sequence_ID=0.904;extra_copy_number=0;copy_num_ID=gene-SGL_RS04000_0
tig00000001_pilon	Liftoff	CDS	749287	750188	.	-	.	ID=cds-WP_020861436.1;Parent=gene-SGL_RS04000;Dbxref=GenBank:WP_020861436.1;Name=WP_020861436.1;gbkey=CDS;inference=COORDINATES: similar to AA sequence:RefSeq:WP_006455298.1;locus_tag=SGL_RS04000;product=RluA family pseudouridine synthase;protein_id=WP_020861436.1;transl_table=11;extra_copy_number=0
tig00000001_pilon	Liftoff	gene	750297	751445	.	-	.	ID=gene-SGL_RS03995;Name=SGL_RS03995;gbkey=Gene;gene_biotype=protein_coding;locus_tag=SGL_RS03995;old_locus_tag=slr1591;coverage=1.0;sequence_ID=0.965;extra_copy_number=0;copy_num_ID=gene-SGL_RS03995_0
tig00000001_pilon	Liftoff	CDS	750297	751445	.	-	.	ID=cds-WP_010871615.1;Parent=gene-SGL_RS03995;Dbxref=GenBank:WP_010871615.1;Name=WP_010871615.1;Ontology_term=GO:0016491;gbkey=CDS;go_function=oxidoreductase activity|0016491||IEA;inference=COORDINATES: similar to AA sequence:RefSeq:WP_010871615.1;locus_tag=SGL_RS03995;product=FAD-dependent oxidoreductase;protein_id=WP_010871615.1;transl_table=11;extra_copy_number=0
tig00000001_pilon	Liftoff	gene	751582	752469	.	-	.	ID=gene-SGL_RS03990;Name=SGL_RS03990;gbkey=Gene;gene_biotype=protein_coding;locus_tag=SGL_RS03990;old_locus_tag=slr1590;coverage=1.0;sequence_ID=0.934;extra_copy_number=0;copy_num_ID=gene-SGL_RS03990_0
tig00000001_pilon	Liftoff	CDS	751582	752469	.	-	.	ID=cds-WP_010871614.1;Parent=gene-SGL_RS03990;Dbxref=GenBank:WP_010871614.1;Name=WP_010871614.1;gbkey=CDS;inference=COORDINATES: similar to AA sequence:RefSeq:WP_010871614.1;locus_tag=SGL_RS03990;product=hypothetical protein;protein_id=WP_010871614.1;transl_table=11;extra_copy_number=0
tig00000001_pilon	Liftoff	gene	752667	753100	.	-	.	ID=gene-SGL_RS03985;Name=SGL_RS03985;gbkey=Gene;gene_biotype=protein_coding;locus_tag=SGL_RS03985;old_locus_tag=slr0695;coverage=0.821;sequence_ID=0.664;extra_copy_number=0;copy_num_ID=gene-SGL_RS03985_0
tig00000001_pilon	Liftoff	CDS	752667	753100	.	-	.	ID=cds-WP_010871613.1;Parent=gene-SGL_RS03985;Dbxref=GenBank:WP_010871613.1;Name=WP_010871613.1;gbkey=CDS;inference=COORDINATES: similar to AA sequence:RefSeq:WP_010871613.1;locus_tag=SGL_RS03985;product=hypothetical protein;protein_id=WP_010871613.1;transl_table=11;extra_copy_number=0
tig00000001_pilon	Liftoff	gene	753147	753220	.	-	.	ID=gene-SGL_RS03980;Name=SGL_RS03980;gbkey=Gene;gene_biotype=tRNA;locus_tag=SGL_RS03980;old_locus_tag=ST6803t06;coverage=1.0;sequence_ID=1.0;extra_copy_number=0;copy_num_ID=gene-SGL_RS03980_0
tig00000001_pilon	Liftoff	tRNA	753147	753220	.	-	.	ID=rna-SGL_RS03980;Parent=gene-SGL_RS03980;anticodon=(pos:446140..446142);gbkey=tRNA;inference=COORDINATES: profile:tRNAscan-SE:2.0.12;locus_tag=SGL_RS03980;product=tRNA-Arg;extra_copy_number=0
tig00000001_pilon	Liftoff	exon	753147	753220	.	-	.	ID=exon-SGL_RS03980-1;Parent=rna-SGL_RS03980;anticodon=(pos:446140..446142);gbkey=tRNA;inference=COORDINATES: profile:tRNAscan-SE:2.0.12;locus_tag=SGL_RS03980;product=tRNA-Arg;extra_copy_number=0
tig00000001_pilon	Liftoff	gene	753402	754265	.	+	.	ID=gene-SGL_RS03975;Name=SGL_RS03975;gbkey=Gene;gene_biotype=protein_coding;locus_tag=SGL_RS03975;old_locus_tag=sll0634;coverage=1.0;sequence_ID=0.967;extra_copy_number=0;copy_num_ID=gene-SGL_RS03975_0
tig00000001_pilon	Liftoff	CDS	753402	754265	.	+	.	ID=cds-WP_010871612.1;Parent=gene-SGL_RS03975;Dbxref=GenBank:WP_010871612.1;Name=WP_010871612.1;gbkey=CDS;inference=COORDINATES: similar to AA sequence:RefSeq:WP_010871612.1;locus_tag=SGL_RS03975;product=BtpA/SgcQ family protein;protein_id=WP_010871612.1;transl_table=11;extra_copy_number=0
tig00000001_pilon	Liftoff	gene	754382	755415	.	+	.	ID=gene-SGL_RS03970;Name=SGL_RS03970;gbkey=Gene;gene_biotype=protein_coding;locus_tag=SGL_RS03970;old_locus_tag=sll0635;coverage=1.0;sequence_ID=0.967;extra_copy_number=0;copy_num_ID=gene-SGL_RS03970_0
tig00000001_pilon	Liftoff	CDS	754382	755415	.	+	.	ID=cds-WP_010871611.1;Parent=gene-SGL_RS03970;Dbxref=GenBank:WP_010871611.1;Name=WP_010871611.1;gbkey=CDS;inference=COORDINATES: similar to AA sequence:RefSeq:WP_010871611.1;locus_tag=SGL_RS03970;product=thiamine phosphate synthase;protein_id=WP_010871611.1;transl_table=11;extra_copy_number=0
tig00000001_pilon	Liftoff	gene	755395	757164	.	-	.	ID=gene-SGL_RS03965;Name=SGL_RS03965;gbkey=Gene;gene_biotype=protein_coding;locus_tag=SGL_RS03965;old_locus_tag=slr0692;coverage=1.0;sequence_ID=0.949;extra_copy_number=0;copy_num_ID=gene-SGL_RS03965_0
tig00000001_pilon	Liftoff	CDS	755395	757164	.	-	.	ID=cds-WP_010871610.1;Parent=gene-SGL_RS03965;Dbxref=GenBank:WP_010871610.1;Name=WP_010871610.1;Ontology_term=GO:0003676;gbkey=CDS;go_function=nucleic acid binding|0003676||IEA;inference=COORDINATES: similar to AA sequence:RefSeq:WP_010871610.1;locus_tag=SGL_RS03965;product=R3H domain-containing nucleic acid-binding protein;protein_id=WP_010871610.1;transl_table=11;extra_copy_number=0
tig00000001_pilon	Liftoff	gene	757342	758718	.	+	.	ID=gene-SGL_RS03960;Name=SGL_RS03960;gbkey=Gene;gene_biotype=protein_coding;locus_tag=SGL_RS03960;old_locus_tag=sll0638;coverage=1.0;sequence_ID=0.971;extra_copy_number=0;copy_num_ID=gene-SGL_RS03960_0
tig00000001_pilon	Liftoff	CDS	757342	758718	.	+	.	ID=cds-WP_010871609.1;Parent=gene-SGL_RS03960;Dbxref=GenBank:WP_010871609.1;Name=WP_010871609.1;gbkey=CDS;inference=COORDINATES: similar to AA sequence:RefSeq:WP_010871609.1;locus_tag=SGL_RS03960;product=CHAT domain-containing protein;protein_id=WP_010871609.1;transl_table=11;extra_copy_number=0
tig00000001_pilon	Liftoff	gene	760278	761531	.	+	.	ID=gene-SGL_RS03955;Name=SGL_RS03955;gbkey=Gene;gene_biotype=protein_coding;locus_tag=SGL_RS03955;old_locus_tag=sll0639;coverage=1.0;sequence_ID=0.984;extra_copy_number=0;copy_num_ID=gene-SGL_RS03955_0
tig00000001_pilon	Liftoff	CDS	760278	761531	.	+	.	ID=cds-WP_010871608.1;Parent=gene-SGL_RS03955;Dbxref=GenBank:WP_010871608.1;Name=WP_010871608.1;Ontology_term=GO:0003676,GO:0004527,GO:0008441;gbkey=CDS;go_function=nucleic acid binding|0003676||IEA,exonuclease activity|0004527||IEA,3'(2'),5'-bisphosphate nucleotidase activity|0008441||IEA;inference=COORDINATES: similar to AA sequence:RefSeq:WP_010871608.1;locus_tag=SGL_RS03955;product=bifunction…
tig00000001_pilon	Liftoff	gene	761592	762788	.	-	.	ID=gene-SGL_RS03950;Name=SGL_RS03950;gbkey=Gene;gene_biotype=protein_coding;locus_tag=SGL_RS03950;old_locus_tag=slr0689;coverage=1.0;sequence_ID=0.962;extra_copy_number=0;copy_num_ID=gene-SGL_RS03950_0
tig00000001_pilon	Liftoff	CDS	761592	762788	.	-	.	ID=cds-WP_010871607.1;Parent=gene-SGL_RS03950;Dbxref=GenBank:WP_010871607.1;Name=WP_010871607.1;gbkey=CDS;inference=COORDINATES: similar to AA sequence:RefSeq:WP_010871607.1;locus_tag=SGL_RS03950;product=homocysteine biosynthesis protein;protein_id=WP_010871607.1;transl_table=11;extra_copy_number=0
tig00000001_pilon	Liftoff	gene	762802	763005	.	-	.	ID=gene-SGL_RS03945;Name=SGL_RS03945;gbkey=Gene;gene_biotype=protein_coding;locus_tag=SGL_RS03945;old_locus_tag=ssr1155;coverage=1.0;sequence_ID=0.985;extra_copy_number=0;copy_num_ID=gene-SGL_RS03945_0
tig00000001_pilon	Liftoff	CDS	762802	763005	.	-	.	ID=cds-WP_010871606.1;Parent=gene-SGL_RS03945;Dbxref=GenBank:WP_010871606.1;Name=WP_010871606.1;gbkey=CDS;inference=COORDINATES: similar to AA sequence:RefSeq:WP_010871606.1;locus_tag=SGL_RS03945;product=DUF2949 domain-containing protein;protein_id=WP_010871606.1;transl_table=11;extra_copy_number=0
tig00000001_pilon	Liftoff	gene	763445	764482	.	-	.	ID=gene-SGL_RS03940;Name=csaB;gbkey=Gene;gene=csaB;gene_biotype=protein_coding;locus_tag=SGL_RS03940;old_locus_tag=slr0688;coverage=1.0;sequence_ID=0.980;extra_copy_number=0;copy_num_ID=gene-SGL_RS03940_0
tig00000001_pilon	Liftoff	CDS	763445	764482	.	-	.	ID=cds-WP_010871605.1;Parent=gene-SGL_RS03940;Dbxref=GenBank:WP_010871605.1;Name=WP_010871605.1;Ontology_term=GO:0042545,GO:0046919;gbkey=CDS;gene=csaB;go_function=pyruvyltransferase activity|0046919||IEA;go_process=cell wall modification|0042545||IEA;inference=COORDINATES: similar to AA sequence:RefSeq:WP_010871605.1;locus_tag=SGL_RS03940;product=polysaccharide pyruvyl transferase CsaB;protein_i…
tig00000001_pilon	Liftoff	gene	766278	768116	.	+	.	ID=gene-SGL_RS03935;Name=SGL_RS03935;gbkey=Gene;gene_biotype=protein_coding;locus_tag=SGL_RS03935;old_locus_tag=sll0640;coverage=1.0;sequence_ID=0.996;extra_copy_number=0;copy_num_ID=gene-SGL_RS03935_0
tig00000001_pilon	Liftoff	CDS	766278	768116	.	+	.	ID=cds-WP_010871604.1;Parent=gene-SGL_RS03935;Dbxref=GenBank:WP_010871604.1;Name=WP_010871604.1;gbkey=CDS;inference=COORDINATES: similar to AA sequence:RefSeq:WP_010871604.1;locus_tag=SGL_RS03935;product=SLC13 family permease;protein_id=WP_010871604.1;transl_table=11;extra_copy_number=0
tig00000001_pilon	Liftoff	gene	768128	769657	.	+	.	ID=gene-SGL_RS03930;Name=SGL_RS03930;gbkey=Gene;gene_biotype=protein_coding;locus_tag=SGL_RS03930;old_locus_tag=sll0641;coverage=0.998;sequence_ID=0.978;extra_copy_number=0;copy_num_ID=gene-SGL_RS03930_0
tig00000001_pilon	Liftoff	CDS	768128	769657	.	+	.	ID=cds-WP_010871603.1;Parent=gene-SGL_RS03930;Dbxref=GenBank:WP_010871603.1;Name=WP_010871603.1;gbkey=CDS;inference=COORDINATES: similar to AA sequence:RefSeq:WP_010871603.1;locus_tag=SGL_RS03930;product=hypothetical protein;protein_id=WP_010871603.1;transl_table=11;extra_copy_number=0
tig00000001_pilon	Liftoff	gene	769641	771086	.	-	.	ID=gene-SGL_RS03925;Name=SGL_RS03925;gbkey=Gene;gene_biotype=protein_coding;locus_tag=SGL_RS03925;old_locus_tag=slr0687;coverage=1.0;sequence_ID=0.998;extra_copy_number=0;copy_num_ID=gene-SGL_RS03925_0
tig00000001_pilon	Liftoff	CDS	769641	771086	.	-	.	ID=cds-WP_010871602.1;Parent=gene-SGL_RS03925;Dbxref=GenBank:WP_010871602.1;Name=WP_010871602.1;gbkey=CDS;inference=COORDINATES: similar to AA sequence:RefSeq:WP_010871602.1;locus_tag=SGL_RS03925;product=diguanylate cyclase;protein_id=WP_010871602.1;transl_table=11;extra_copy_number=0
tig00000001_pilon	Liftoff	gene	771392	772012	.	+	.	ID=gene-SGL_RS03920;Name=ureG;gbkey=Gene;gene=ureG;gene_biotype=protein_coding;locus_tag=SGL_RS03920;old_locus_tag=sll0643;coverage=1.0;sequence_ID=0.954;extra_copy_number=0;copy_num_ID=gene-SGL_RS03920_0
tig00000001_pilon	Liftoff	CDS	771392	772012	.	+	.	ID=cds-WP_010871601.1;Parent=gene-SGL_RS03920;Dbxref=GenBank:WP_010871601.1;Name=WP_010871601.1;Ontology_term=GO:0019627,GO:0016530,GO:0046872;gbkey=CDS;gene=ureG;go_function=metallochaperone activity|0016530||IEA,metal ion binding|0046872||IEA;go_process=urea metabolic process|0019627||IEA;inference=COORDINATES: similar to AA sequence:RefSeq:WP_010871601.1;locus_tag=SGL_RS03920;product=urease ac…
tig00000001_pilon	Liftoff	gene	772267	772626	.	-	.	ID=gene-SGL_RS03915;Name=SGL_RS03915;gbkey=Gene;gene_biotype=protein_coding;locus_tag=SGL_RS03915;old_locus_tag=slr0686;coverage=1.0;sequence_ID=0.986;extra_copy_number=0;copy_num_ID=gene-SGL_RS03915_0
tig00000001_pilon	Liftoff	CDS	772267	772626	.	-	.	ID=cds-WP_010871600.1;Parent=gene-SGL_RS03915;Dbxref=GenBank:WP_010871600.1;Name=WP_010871600.1;gbkey=CDS;inference=COORDINATES: similar to AA sequence:RefSeq:WP_010871600.1;locus_tag=SGL_RS03915;product=DUF4870 domain-containing protein;protein_id=WP_010871600.1;transl_table=11;extra_copy_number=0
tig00000001_pilon	Liftoff	gene	772821	773816	.	+	.	ID=gene-SGL_RS03910;Name=SGL_RS03910;gbkey=Gene;gene_biotype=protein_coding;locus_tag=SGL_RS03910;old_locus_tag=sll0644;coverage=0.998;sequence_ID=0.946;extra_copy_number=0;copy_num_ID=gene-SGL_RS03910_0
tig00000001_pilon	Liftoff	CDS	772821	773816	.	+	.	ID=cds-WP_010871599.1;Parent=gene-SGL_RS03910;Dbxref=GenBank:WP_010871599.1;Name=WP_010871599.1;Ontology_term=GO:0016787;gbkey=CDS;go_function=hydrolase activity|0016787||IEA;inference=COORDINATES: similar to AA sequence:RefSeq:WP_010871599.1;locus_tag=SGL_RS03910;product=alpha/beta hydrolase;protein_id=WP_010871599.1;transl_table=11;extra_copy_number=0
tig00000001_pilon	Liftoff	gene	773891	774658	.	+	.	ID=gene-SGL_RS03905;Name=SGL_RS03905;gbkey=Gene;gene_biotype=protein_coding;locus_tag=SGL_RS03905;old_locus_tag=sll0645;coverage=1.0;sequence_ID=0.949;extra_copy_number=0;copy_num_ID=gene-SGL_RS03905_0
tig00000001_pilon	Liftoff	CDS	773891	774658	.	+	.	ID=cds-WP_010871598.1;Parent=gene-SGL_RS03905;Dbxref=GenBank:WP_010871598.1;Name=WP_010871598.1;gbkey=CDS;inference=COORDINATES: similar to AA sequence:RefSeq:WP_010871598.1;locus_tag=SGL_RS03905;product=DUF928 domain-containing protein;protein_id=WP_010871598.1;transl_table=11;extra_copy_number=0
tig00000001_pilon	Liftoff	gene	774687	776957	.	+	.	ID=gene-SGL_RS03900;Name=SGL_RS03900;gbkey=Gene;gene_biotype=protein_coding;locus_tag=SGL_RS03900;old_locus_tag=sll0646;coverage=1.0;sequence_ID=0.974;extra_copy_number=0;copy_num_ID=gene-SGL_RS03900_0
tig00000001_pilon	Liftoff	CDS	774687	776957	.	+	.	ID=cds-WP_010871597.1;Parent=gene-SGL_RS03900;Dbxref=GenBank:WP_010871597.1;Name=WP_010871597.1;gbkey=CDS;inference=COORDINATES: similar to AA sequence:RefSeq:WP_010871597.1;locus_tag=SGL_RS03900;product=adenylate/guanylate cyclase domain-containing protein;protein_id=WP_010871597.1;transl_table=11;extra_copy_number=0
tig00000001_pilon	Liftoff	gene	776961	777731	.	+	.	ID=gene-SGL_RS03895;Name=SGL_RS03895;gbkey=Gene;gene_biotype=protein_coding;locus_tag=SGL_RS03895;old_locus_tag=sll0647;coverage=1.0;sequence_ID=0.981;extra_copy_number=0;copy_num_ID=gene-SGL_RS03895_0
tig00000001_pilon	Liftoff	CDS	776961	777731	.	+	.	ID=cds-WP_010871596.1;Parent=gene-SGL_RS03895;Dbxref=GenBank:WP_010871596.1;Name=WP_010871596.1;gbkey=CDS;inference=COORDINATES: similar to AA sequence:RefSeq:WP_010871596.1;locus_tag=SGL_RS03895;product=MBL fold metallo-hydrolase;protein_id=WP_010871596.1;transl_table=11;extra_copy_number=0
tig00000001_pilon	Liftoff	gene	777859	778935	.	+	.	ID=gene-SGL_RS03890;Name=SGL_RS03890;gbkey=Gene;gene_biotype=protein_coding;locus_tag=SGL_RS03890;old_locus_tag=sll0648;coverage=0.998;sequence_ID=0.987;extra_copy_number=0;copy_num_ID=gene-SGL_RS03890_0
tig00000001_pilon	Liftoff	CDS	777859	778935	.	+	.	ID=cds-WP_010871595.1;Parent=gene-SGL_RS03890;Dbxref=GenBank:WP_010871595.1;Name=WP_010871595.1;Ontology_term=GO:0046872;gbkey=CDS;go_function=metal ion binding|0046872||IEA;inference=COORDINATES: similar to AA sequence:RefSeq:WP_010871595.1;locus_tag=SGL_RS03890;product=MraY family glycosyltransferase;protein_id=WP_010871595.1;transl_table=11;extra_copy_number=0
tig00000001_pilon	Liftoff	gene	778946	779653	.	+	.	ID=gene-SGL_RS03885;Name=SGL_RS03885;gbkey=Gene;gene_biotype=protein_coding;locus_tag=SGL_RS03885;old_locus_tag=sll0649;coverage=1.0;sequence_ID=0.974;extra_copy_number=0;copy_num_ID=gene-SGL_RS03885_0
tig00000001_pilon	Liftoff	CDS	778946	779653	.	+	.	ID=cds-WP_020861430.1;Parent=gene-SGL_RS03885;Dbxref=GenBank:WP_020861430.1;Name=WP_020861430.1;Ontology_term=GO:0000160,GO:0006355,GO:0003677;gbkey=CDS;go_function=DNA binding|0003677||IEA;go_process=phosphorelay signal transduction system|0000160||IEA,regulation of DNA-templated transcription|0006355||IEA;inference=COORDINATES: similar to AA sequence:RefSeq:WP_010871594.1;locus_tag=SGL_RS03885;…
tig00000001_pilon	Liftoff	gene	779746	780975	.	-	.	ID=gene-SGL_RS03870;Name=SGL_RS03870;gbkey=Gene;gene_biotype=protein_coding;locus_tag=SGL_RS03870;old_locus_tag=slr0682;coverage=1.0;sequence_ID=0.983;extra_copy_number=0;copy_num_ID=gene-SGL_RS03870_0
tig00000001_pilon	Liftoff	CDS	779746	780975	.	-	.	ID=cds-WP_010871592.1;Parent=gene-SGL_RS03870;Dbxref=GenBank:WP_010871592.1;Name=WP_010871592.1;Ontology_term=GO:0016616,GO:0046872,GO:0051287;gbkey=CDS;go_function=oxidoreductase activity, acting on the CH-OH group of donors, NAD or NADP as acceptor|0016616||IEA,metal ion binding|0046872||IEA,NAD binding|0051287||IEA;inference=COORDINATES: similar to AA sequence:RefSeq:WP_010871592.1;locus_tag=S…
tig00000001_pilon	Liftoff	gene	781213	782316	.	-	.	ID=gene-SGL_RS03865;Name=SGL_RS03865;gbkey=Gene;gene_biotype=protein_coding;locus_tag=SGL_RS03865;old_locus_tag=slr0681;coverage=1.0;sequence_ID=0.989;extra_copy_number=0;copy_num_ID=gene-SGL_RS03865_0
tig00000001_pilon	Liftoff	CDS	781213	782316	.	-	.	ID=cds-WP_020861429.1;Parent=gene-SGL_RS03865;Dbxref=GenBank:WP_020861429.1;Name=WP_020861429.1;Ontology_term=GO:0098662,GO:0016020;gbkey=CDS;go_component=membrane|0016020||IEA;go_process=inorganic cation transmembrane transport|0098662||IEA;inference=COORDINATES: similar to AA sequence:RefSeq:WP_010871591.1;locus_tag=SGL_RS03865;product=calcium/sodium antiporter;protein_id=WP_020861429.1;transl_…
tig00000001_pilon	Liftoff	gene	782351	782773	.	-	.	ID=gene-SGL_RS19775;Name=SGL_RS19775;gbkey=Gene;gene_biotype=protein_coding;locus_tag=SGL_RS19775;coverage=1.0;sequence_ID=0.983;extra_copy_number=0;copy_num_ID=gene-SGL_RS19775_0
tig00000001_pilon	Liftoff	CDS	782351	782773	.	-	.	ID=cds-WP_010871590.1;Parent=gene-SGL_RS19775;Dbxref=GenBank:WP_010871590.1;Name=WP_010871590.1;gbkey=CDS;inference=COORDINATES: similar to AA sequence:RefSeq:WP_010871590.1;locus_tag=SGL_RS19775;product=TerB family tellurite resistance protein;protein_id=WP_010871590.1;transl_table=11;extra_copy_number=0
tig00000001_pilon	Liftoff	gene	782936	784276	.	-	.	ID=gene-SGL_RS03855;Name=rsmB;gbkey=Gene;gene=rsmB;gene_biotype=protein_coding;locus_tag=SGL_RS03855;old_locus_tag=slr0679;coverage=0.999;sequence_ID=0.964;extra_copy_number=0;copy_num_ID=gene-SGL_RS03855_0
tig00000001_pilon	Liftoff	CDS	782936	784276	.	-	.	ID=cds-WP_010871589.1;Parent=gene-SGL_RS03855;Dbxref=GenBank:WP_010871589.1;Name=WP_010871589.1;Ontology_term=GO:0016434;gbkey=CDS;gene=rsmB;go_function=rRNA (cytosine) methyltransferase activity|0016434||IEA;inference=COORDINATES: similar to AA sequence:RefSeq:WP_010871589.1;locus_tag=SGL_RS03855;product=16S rRNA (cytosine(967)-C(5))-methyltransferase RsmB;protein_id=WP_010871589.1;transl_table=…
tig00000001_pilon	Liftoff	gene	784312	785121	.	-	.	ID=gene-SGL_RS03850;Name=SGL_RS03850;gbkey=Gene;gene_biotype=protein_coding;locus_tag=SGL_RS03850;old_locus_tag=slr0678;coverage=1.0;sequence_ID=0.970;extra_copy_number=0;copy_num_ID=gene-SGL_RS03850_0
tig00000001_pilon	Liftoff	CDS	784312	785121	.	-	.	ID=cds-WP_010871588.1;Parent=gene-SGL_RS03850;Dbxref=GenBank:WP_010871588.1;Name=WP_010871588.1;Ontology_term=GO:0055085,GO:0022857;gbkey=CDS;go_function=transmembrane transporter activity|0022857||IEA;go_process=transmembrane transport|0055085||IEA;inference=COORDINATES: similar to AA sequence:RefSeq:WP_010871588.1;locus_tag=SGL_RS03850;product=biopolymer transporter ExbD;protein_id=WP_010871588…
tig00000001_pilon	Liftoff	gene	785236	785919	.	-	.	ID=gene-SGL_RS03845;Name=SGL_RS03845;gbkey=Gene;gene_biotype=protein_coding;locus_tag=SGL_RS03845;old_locus_tag=slr0677;coverage=1.0;sequence_ID=0.988;extra_copy_number=0;copy_num_ID=gene-SGL_RS03845_0
tig00000001_pilon	Liftoff	CDS	785236	785919	.	-	.	ID=cds-WP_010871587.1;Parent=gene-SGL_RS03845;Dbxref=GenBank:WP_010871587.1;Name=WP_010871587.1;Ontology_term=GO:0015031,GO:0005886;gbkey=CDS;go_component=plasma membrane|0005886||IEA;go_process=protein transport|0015031||IEA;inference=COORDINATES: similar to AA sequence:RefSeq:WP_010871587.1;locus_tag=SGL_RS03845;product=MotA/TolQ/ExbB proton channel family protein;protein_id=WP_010871587.1;tran…
tig00000001_pilon	Liftoff	gene	786077	786610	.	-	.	ID=gene-SGL_RS03840;Name=cysC;gbkey=Gene;gene=cysC;gene_biotype=protein_coding;locus_tag=SGL_RS03840;old_locus_tag=slr0676;coverage=1.0;sequence_ID=0.994;extra_copy_number=0;copy_num_ID=gene-SGL_RS03840_0
tig00000001_pilon	Liftoff	CDS	786077	786610	.	-	.	ID=cds-WP_010871586.1;Parent=gene-SGL_RS03840;Dbxref=GenBank:WP_010871586.1;Name=WP_010871586.1;Ontology_term=GO:0006790,GO:0004020;gbkey=CDS;gene=cysC;go_function=adenylylsulfate kinase activity|0004020||IEA;go_process=sulfur compound metabolic process|0006790||IEA;inference=COORDINATES: similar to AA sequence:RefSeq:WP_010871586.1;locus_tag=SGL_RS03840;product=adenylyl-sulfate kinase;protein_id…
tig00000001_pilon	Liftoff	gene	786779	786904	.	-	.	ID=gene-SGL_RS20115;Name=SGL_RS20115;gbkey=Gene;gene_biotype=protein_coding;locus_tag=SGL_RS20115;coverage=1.0;sequence_ID=0.992;extra_copy_number=0;copy_num_ID=gene-SGL_RS20115_0
tig00000001_pilon	Liftoff	CDS	786779	786904	.	-	.	ID=cds-WP_255345277.1;Parent=gene-SGL_RS20115;Dbxref=GenBank:WP_255345277.1;Name=WP_255345277.1;gbkey=CDS;inference=COORDINATES: ab initio prediction:GeneMarkS-2+;locus_tag=SGL_RS20115;product=hypothetical protein;protein_id=WP_255345277.1;transl_table=11;extra_copy_number=0
tig00000001_pilon	Liftoff	gene	786937	791166	.	+	.	ID=gene-SGL_RS03830;Name=SGL_RS03830;gbkey=Gene;gene_biotype=protein_coding;locus_tag=SGL_RS03830;old_locus_tag=sll0654;coverage=0.999;sequence_ID=0.959;extra_copy_number=0;copy_num_ID=gene-SGL_RS03830_0
tig00000001_pilon	Liftoff	CDS	786937	791166	.	+	.	ID=cds-WP_010871585.1;Parent=gene-SGL_RS03830;Dbxref=GenBank:WP_010871585.1;Name=WP_010871585.1;gbkey=CDS;inference=COORDINATES: similar to AA sequence:RefSeq:WP_010871585.1;locus_tag=SGL_RS03830;product=choice-of-anchor I family protein;protein_id=WP_010871585.1;transl_table=11;extra_copy_number=0
tig00000001_pilon	Liftoff	gene	791297	796936	.	+	.	ID=gene-SGL_RS03825;Name=SGL_RS03825;gbkey=Gene;gene_biotype=protein_coding;locus_tag=SGL_RS03825;old_locus_tag=sll0656;coverage=1.0;sequence_ID=0.984;extra_copy_number=0;copy_num_ID=gene-SGL_RS03825_0
tig00000001_pilon	Liftoff	CDS	791297	796936	.	+	.	ID=cds-WP_010871584.1;Parent=gene-SGL_RS03825;Dbxref=GenBank:WP_010871584.1;Name=WP_010871584.1;gbkey=CDS;inference=COORDINATES: similar to AA sequence:RefSeq:WP_010871584.1;locus_tag=SGL_RS03825;product=ExeM/NucH family extracellular endonuclease;protein_id=WP_010871584.1;transl_table=11;extra_copy_number=0
tig00000001_pilon	Liftoff	gene	797055	797930	.	-	.	ID=gene-SGL_RS03820;Name=SGL_RS03820;gbkey=Gene;gene_biotype=protein_coding;locus_tag=SGL_RS03820;old_locus_tag=slr0670;coverage=1.0;sequence_ID=0.993;extra_copy_number=0;copy_num_ID=gene-SGL_RS03820_0
tig00000001_pilon	Liftoff	CDS	797055	797930	.	-	.	ID=cds-WP_010871583.1;Parent=gene-SGL_RS03820;Dbxref=GenBank:WP_010871583.1;Name=WP_010871583.1;Ontology_term=GO:0005524;gbkey=CDS;go_function=ATP binding|0005524||IEA;inference=COORDINATES: similar to AA sequence:RefSeq:WP_010871583.1;locus_tag=SGL_RS03820;product=universal stress protein;protein_id=WP_010871583.1;transl_table=11;extra_copy_number=0
tig00000001_pilon	Liftoff	gene	798050	799192	.	-	.	ID=gene-SGL_RS03815;Name=SGL_RS03815;gbkey=Gene;gene_biotype=protein_coding;locus_tag=SGL_RS03815;old_locus_tag=slr1400;coverage=1.0;sequence_ID=0.988;extra_copy_number=0;copy_num_ID=gene-SGL_RS03815_0
tig00000001_pilon	Liftoff	CDS	798050	799192	.	-	.	ID=cds-WP_010871582.1;Parent=gene-SGL_RS03815;Dbxref=GenBank:WP_010871582.1;Name=WP_010871582.1;gbkey=CDS;inference=COORDINATES: similar to AA sequence:RefSeq:WP_010871582.1;locus_tag=SGL_RS03815;product=hybrid sensor histidine kinase/response regulator;protein_id=WP_010871582.1;transl_table=11;extra_copy_number=0
tig00000001_pilon	Liftoff	gene	799434	800762	.	+	.	ID=gene-SGL_RS03810;Name=SGL_RS03810;gbkey=Gene;gene_biotype=protein_coding;locus_tag=SGL_RS03810;old_locus_tag=sll1017;coverage=1.0;sequence_ID=0.992;extra_copy_number=0;copy_num_ID=gene-SGL_RS03810_0
tig00000001_pilon	Liftoff	CDS	799434	800762	.	+	.	ID=cds-WP_010871581.1;Parent=gene-SGL_RS03810;Dbxref=GenBank:WP_010871581.1;Name=WP_010871581.1;gbkey=CDS;inference=COORDINATES: similar to AA sequence:RefSeq:WP_010871581.1;locus_tag=SGL_RS03810;product=ammonium transporter;protein_id=WP_010871581.1;transl_table=11;extra_copy_number=0
[truncated: 5,293 more rows]

## Sheet: unique_B12
Unique genes in B12
Gene ID	Gene Product
GKLPKBBB_00219	putative membrane transporter protein YfcA
[truncated: 28 more rows]

## Sheet: unique_6803
Unique genes in PCC 6803
Gene ID	Gene Product
[truncated: 13 more rows]
