# Supplementary material for: Deciphering the genetic landscape of enhanced poly-3-hydroxybutyrate production in Synechocystis sp. B12
Source: Biotechnol Biofuels Bioprod. 2024 Jul 16;17:101. doi: 10.1186/s13068-024-02548-8 (PMC11253406; doi:10.1186/s13068-024-02548-8)
Supplement: Supplementary file 3 — Supplementary Material 3. [file 13068_2024_2548_MOESM3_ESM.xlsx]

## Sheet: B12_vs_6803
Gene ID	Gene Name	Gene Product	Category	Sub-Category	6803 (+N vs -N)		B12 (+N vs -N)		with N (B12 vs 6803)
					LFC	p.adj	LFC	p.adj	LFC	p.adj
slr0444	aroA	3-phosphoshikimate 1-carboxyvinyltransferase	Amino acid biosynthesis	Aromatic amino acid family	-0.0386821	0.965735	0.574354	0.375247	-0.503297	0.527094
slr2130	aroB	3-dehydroquinate synthase	Amino acid biosynthesis	Aromatic amino acid family	0.169744	0.734974	-0.192692	0.698777	0.557516	0.206792
sll1747	aroC	chorismate synthase	Amino acid biosynthesis	Aromatic amino acid family	0.414076	0.247022	-0.165191	0.705826	-0.635402	0.0730897
slr1559	aroE	shikimate 5-dehydrogenase	Amino acid biosynthesis	Aromatic amino acid family	0.869894	0.00763858	0.58599	0.095296	-0.334954	0.468953
sll0109	aroH	chorismate mutase	Amino acid biosynthesis	Aromatic amino acid family	0.60033	0.120717	0.196615	0.687419	-0.342334	0.509346
sll1669	aroK	shikimate kinase	Amino acid biosynthesis	Aromatic amino acid family	0.543871	0.186324	1.09454	0.00386964	-0.865504	0.03631
sll1112	aroQ	3-dehydroquinate dehydratase	Amino acid biosynthesis	Aromatic amino acid family	-0.204814	0.787771	0.316859	0.658719	-0.419466	0.609474
slr0652	hisA	phosphorybosilformimino-5-amino- phosphorybosil-4-imidazolecarboxamideisomerase	Amino acid biosynthesis	Aromatic amino acid family	0.353937	0.558663	-0.584078	0.281953	0.896692	0.0947279
slr0500	hisB	imidazoleglycerol-phosphate dehydratase	Amino acid biosynthesis	Aromatic amino acid family	-0.371035	0.420237	-0.163221	0.766776	0.737969	0.0870358
sll1713	hisC	histidinol-phosphate aminotransferase	Amino acid biosynthesis	Aromatic amino acid family	-0.31192	0.538207	-0.385005	0.430262	0.379632	0.515134
sll1958	hisC	histidinol phosphate aminotransferase	Amino acid biosynthesis	Aromatic amino acid family	-0.555548	0.24529	-0.96538	0.0267042	0.358947	0.564194
slr0682	hisD	histidinol dehydrogenase	Amino acid biosynthesis	Aromatic amino acid family	-0.169068	0.773075	-0.406954	0.4258	0.283015	0.674368
slr1848	hisD	histidinol dehydrogenase	Amino acid biosynthesis	Aromatic amino acid family	-0.261115	0.649497	-0.382967	0.4775	0.641356	0.228121
sll1893	hisF	cyclase	Amino acid biosynthesis	Aromatic amino acid family	0.956611	0.0734785	1.88262	0.00020137	-1.56807	0.00285588
sll0900	hisG	ATP phosphoribosyltransferase	Amino acid biosynthesis	Aromatic amino acid family	-0.214913	0.695621	0.0552632	0.930682	0.206684	0.776892
slr0084	hisH	amidotransferase HisH	Amino acid biosynthesis	Aromatic amino acid family	0.183033	0.605076	0.392367	0.222901	-1.26585	1.36e-06
slr0608	hisIE	histidine biosynthesis bifunctional protein HisIE	Amino acid biosynthesis	Aromatic amino acid family	-0.799685	0.0340194	-0.966447	0.00809976	-0.200879	0.746381
sll0084	NA	putative phosphatase	Amino acid biosynthesis	Aromatic amino acid family	0.77025	0.0164357	-0.504974	0.143257	0.210755	0.678569
sll1662	NA	probable prephenate dehydratase	Amino acid biosynthesis	Aromatic amino acid family	0.152632	0.69231	0.293857	0.3898	0.333092	0.38829
slr0966	trpA	tryptophan synthase alpha chain	Amino acid biosynthesis	Aromatic amino acid family	-0.46815	0.564305	-0.250627	0.788142	-0.564095	0.549578
slr0543	trpB	tryptophan synthase beta subunit	Amino acid biosynthesis	Aromatic amino acid family	0.0642699	0.898766	-0.435144	0.280549	0.611077	0.133626
slr0546	trpC	indole-3-glycerol phosphate synthase	Amino acid biosynthesis	Aromatic amino acid family	0.596764	0.0947627	0.502782	0.168571	0.406619	0.355216
slr1867	trpD	anthranilate phosphoribosyltransferase	Amino acid biosynthesis	Aromatic amino acid family	-0.149875	0.80932	-0.218887	0.706094	0.977883	0.0323923
slr0738	trpE	anthranilate synthetase alpha-subunit	Amino acid biosynthesis	Aromatic amino acid family	-1.28718	0.0292017	-1.35202	0.0203826	0.246164	0.809023
slr1979	trpE	anthranilate synthase component I	Amino acid biosynthesis	Aromatic amino acid family	-0.00019868	0.999651	-0.105038	0.900722	0.0323265	0.982567
sll0356	trpF	N-(5'-phosphoribosyl)anthranilate isomerase	Amino acid biosynthesis	Aromatic amino acid family	0.237867	0.688771	0.337007	0.544577	0.770121	0.133626
slr0055	trpG	anthranilate synthase component II	Amino acid biosynthesis	Aromatic amino acid family	0.936127	0.138275	1.32355	0.027478	0.260787	0.802858
slr2081	tyrA	prephenate dehydrogenase	Amino acid biosynthesis	Aromatic amino acid family	0.234376	0.574039	0.0720044	0.886271	-0.655619	0.0778115
slr0549	asd	aspartate beta-semialdehyde dehydrogenese	Amino acid biosynthesis	Aspartate family	-0.494469	0.115125	-0.621668	0.0405954	-0.144351	0.779115
sll0402	aspC	aspartate aminotransferase	Amino acid biosynthesis	Aspartate family	0.689662	0.10563	0.612007	0.159396	-0.177927	0.802858
slr0036	aspC	aspartate aminotransferase	Amino acid biosynthesis	Aspartate family	0.160388	0.689516	0.135143	0.754097	-0.0528478	0.937569
slr0550	dapA	dihydrodipicolinate synthase	Amino acid biosynthesis	Aspartate family	-0.662225	0.1556	-0.53263	0.278197	-0.0413495	0.967921
sll1058	dapB	dihydrodipicolinate reductase	Amino acid biosynthesis	Aspartate family	-0.510593	0.30191	-0.642067	0.173659	0.00788774	0.993257
slr1665	dapF	diaminopimelate epimerase	Amino acid biosynthesis	Aspartate family	0.248717	0.665631	-0.348491	0.523083	-0.135248	0.870408
slr0212	metH	5-methyltetrahydrofolate--homocysteine methyltransferase	Amino acid biosynthesis	Aspartate family	-0.407383	0.241613	-0.473635	0.161833	-0.858009	0.0058882
sll0006	NA	putative aminotransferase	Amino acid biosynthesis	Aspartate family	-1.13913	0.000370294	-1.42217	4.12e-06	0.30697	0.522664
sll0455	thrA	homoserine dehydrogenase	Amino acid biosynthesis	Aspartate family	-0.0619168	0.934478	0.289227	0.670439	-0.185041	0.845959
sll1760	thrB	homoserine kinase	Amino acid biosynthesis	Aspartate family	0.671406	0.286283	-0.773817	0.208708	0.203052	0.844479
sll1172	thrC	threonine synthase	Amino acid biosynthesis	Aspartate family	-0.175648	0.552148	-0.221239	0.43373	-0.0120926	0.982567
sll1688	thrC	threonine synthase	Amino acid biosynthesis	Aspartate family	-1.10891	0.0377303	0.0764884	0.921039	0.635362	0.340617
slr2072	ilvA	L-threonine deaminase	Amino acid biosynthesis	Branched chain family	-1.89375	0.0011913	-1.28948	0.038396	0.0637199	0.963829
sll1981	ilvB	acetolactate synthase	Amino acid biosynthesis	Branched chain family	-0.251074	0.597953	-0.356361	0.429228	0.785722	0.0521808
sll1363	ilvC	ketol-acid reductoisomerase	Amino acid biosynthesis	Branched chain family	-1.00262	0.0624047	-1.29418	0.0120791	-0.204322	0.829078
slr0452	ilvD	dihydroxyacid dehydratase	Amino acid biosynthesis	Branched chain family	-1.47793	0.0107598	-0.997999	0.106205	0.374369	0.687033
slr2088	ilvG	acetohydroxy acid synthase	Amino acid biosynthesis	Branched chain family	0.145159	0.772544	0.269893	0.556928	-0.371493	0.458465
sll0065	ilvN	acetolactate synthase small subunit	Amino acid biosynthesis	Branched chain family	0.105129	0.869789	0.171691	0.786606	-0.828998	0.0911364
slr0186	leuA	2-isopropylmalate synthase	Amino acid biosynthesis	Branched chain family	-0.155999	0.674128	-0.330692	0.303609	0.377692	0.281043
slr1517	leuB	3-isopropylmalate dehydrogenase	Amino acid biosynthesis	Branched chain family	-0.483279	0.351838	-0.38623	0.481233	-0.157376	0.851686
sll1470	leuC	3-isopropylmalate dehydratase large subunit	Amino acid biosynthesis	Branched chain family	-0.951484	0.00764469	-0.890191	0.0138369	-0.0355958	0.966937
sll0504	lysA	diaminopimelate decarboxylase	Amino acid biosynthesis	Branched chain family	0.164655	0.816233	0.345041	0.594717	0.0491412	0.966937
sll1444	NA	3-isopropylmalate dehydratase small subunit	Amino acid biosynthesis	Branched chain family	0.429957	0.359298	0.263168	0.61888	0.735939	0.106298
sll1564	NA	putative lyase	Amino acid biosynthesis	Branched chain family	-0.0664541	0.889177	0.216231	0.620561	-0.333908	0.471917
slr0032	NA	probable branched-chain amino acid aminotransferase	Amino acid biosynthesis	Branched chain family	-0.86788	0.0250812	-0.407222	0.357173	-0.351251	0.518403
slr1898	argB	N-acetylglutamate kinase	Amino acid biosynthesis	Glutamate family / Nitrogen assimilation	0.598856	0.212924	0.544428	0.269377	0.25511	0.721357
sll0080	argC	N-acetyl-gamma-glutamyl-phosphate reductase	Amino acid biosynthesis	Glutamate family / Nitrogen assimilation	0.177749	0.717534	1.24404	0.000423315	-1.9675	1.44e-09
slr1022	argD	N-acetylornithine aminotransferase	Amino acid biosynthesis	Glutamate family / Nitrogen assimilation	1.23358	0.00647223	1.37444	0.00201399	-0.290544	0.694206
sll0902	argF	ornithine carbamoyltransferase	Amino acid biosynthesis	Glutamate family / Nitrogen assimilation	0.559906	0.1539	0.136924	0.793299	-0.334442	0.5241
slr0585	argG	argininosuccinate synthetase	Amino acid biosynthesis	Glutamate family / Nitrogen assimilation	0.834988	0.0580714	0.915271	0.0354398	-0.0201275	0.982567
slr1133	argH	L-argininosuccinate lyase	Amino acid biosynthesis	Glutamate family / Nitrogen assimilation	0.274305	0.722118	0.274229	0.725252	0.0150685	0.989514
sll1883	argJ	arginine biosynthesis bifunctional protein ArgJ	Amino acid biosynthesis	Glutamate family / Nitrogen assimilation	0.918958	0.0867447	1.16549	0.0241494	-0.210171	0.818592
ssl2667	cnfU, synifU	an assembly factor for iron-sulfur culsters	Amino acid biosynthesis	Glutamate family / Nitrogen assimilation	-0.80196	0.0431689	-0.844627	0.0318744	-0.267319	0.660176
slr0899	cynS	cyanate lyase	Amino acid biosynthesis	Glutamate family / Nitrogen assimilation	1.18764	0.107922	-0.225245	0.820651	-0.835353	0.351622
slr0710	gdhA	glutamate dehydrogenase (NADP+)	Amino acid biosynthesis	Glutamate family / Nitrogen assimilation	-1.54461	0.0095012	-1.78265	0.00207896	1.00243	0.145332
slr1756	glnA	glutamate--ammonia ligase	Amino acid biosynthesis	Glutamate family / Nitrogen assimilation	-1.10306	0.0318506	-0.611452	0.281013	0.32838	0.678771
ssl0707	glnB	nitrogen regulatory protein P-II	Amino acid biosynthesis	Glutamate family / Nitrogen assimilation	-0.175058	0.81892	-0.114753	0.886889	-0.0929755	0.938184
slr0288	glnN	glutamate--ammonia ligase	Amino acid biosynthesis	Glutamate family / Nitrogen assimilation	0.872722	0.173244	1.12207	0.0711359	0.293107	0.776892
sll1499	glsF	ferredoxin-dependent glutamate synthase	Amino acid biosynthesis	Glutamate family / Nitrogen assimilation	0.977283	0.0787165	0.666366	0.265124	0.464684	0.543755
sll1502	gltB	NADH-dependent glutamate synthase large subunit	Amino acid biosynthesis	Glutamate family / Nitrogen assimilation	0.859103	0.0611459	1.25156	0.00356966	0.254898	0.721357
sll1027	gltD	NADH-dependent glutamate synthase small subunit	Amino acid biosynthesis	Glutamate family / Nitrogen assimilation	0.386347	0.523078	0.392691	0.518886	0.123109	0.900189
sll0784	merR	nitrilase	Amino acid biosynthesis	Glutamate family / Nitrogen assimilation	1.18175	0.0565521	0.906076	0.176716	-2.24374	9.81e-05
sll0100	NA	N-acyl-L-amino acid amidohydrolase	Amino acid biosynthesis	Glutamate family / Nitrogen assimilation	-0.187983	0.693395	0.0931527	0.858161	0.383399	0.435161
sll0601	NA	nitrilase homolog	Amino acid biosynthesis	Glutamate family / Nitrogen assimilation	-0.122799	0.820586	0.107331	0.846066	-0.411551	0.428762
slr0644	NA	nitrogen regulation protein NifR3 homolog	Amino acid biosynthesis	Glutamate family / Nitrogen assimilation	1.26612	0.00351108	0.732025	0.120211	1.03327	0.0260672
slr1529	NA	nitrogen assimilation regulatory protein	Amino acid biosynthesis	Glutamate family / Nitrogen assimilation	0.0188055	0.971485	0.231228	0.558882	0.445741	0.24211
slr1653	NA	N-acyl-L-amino acid amidohydrolase	Amino acid biosynthesis	Glutamate family / Nitrogen assimilation	-0.00746223	0.991621	-0.223416	0.656424	0.493831	0.306245
slr2079	NA	putative glutaminase	Amino acid biosynthesis	Glutamate family / Nitrogen assimilation	0.115791	0.859782	0.560887	0.27064	-0.555066	0.338511
slr2143	NA	L-cysteine/cystine lyase	Amino acid biosynthesis	Glutamate family / Nitrogen assimilation	0.69057	0.0922624	0.491543	0.26333	0.0946679	0.903409
sll1454	narB	ferredoxin-nitrate reductase	Amino acid biosynthesis	Glutamate family / Nitrogen assimilation	1.00121	0.277486	-0.291881	0.802344	1.26499	0.186375
sll0704	nifS	cysteine desulfurase	Amino acid biosynthesis	Glutamate family / Nitrogen assimilation	-0.397099	0.449283	-0.220845	0.711163	0.0456098	0.964536
slr0077	nifS	cysteine desulfurase	Amino acid biosynthesis	Glutamate family / Nitrogen assimilation	0.187044	0.756632	0.0394336	0.950225	0.0743355	0.938443
slr0387	nifS	cysteine desulfurase NifS	Amino acid biosynthesis	Glutamate family / Nitrogen assimilation	1.56262	6.11e-06	1.24989	0.000562321	-0.0456647	0.959856
slr0898	nirA	ferredoxin--nitrite reductase	Amino acid biosynthesis	Glutamate family / Nitrogen assimilation	1.8721	0.00650444	0.290903	0.768404	0.357897	0.76444
sll0450	norB	cytochrome b subunit of nitric oxide reductase	Amino acid biosynthesis	Glutamate family / Nitrogen assimilation	-3.37111	2.12e-10	-2.1015	0.000252373	-0.721286	0.350458
slr0395	ntcB	nitrate assimilation transcriptional activator, LysR family protein	Amino acid biosynthesis	Glutamate family / Nitrogen assimilation	0.131236	0.833332	0.611038	0.206932	0.0217621	0.982567
sll0373	proA	gamma-glutamyl phosphate reductase	Amino acid biosynthesis	Glutamate family / Nitrogen assimilation	0.771855	0.0440213	0.0869848	0.872824	0.479514	0.308282
sll0461	proA	gamma-glutamyl phosphate reductase	Amino acid biosynthesis	Glutamate family / Nitrogen assimilation	0.0256482	0.967689	0.135647	0.806196	0.149537	0.8352
slr2035	proB	glutamate 5-kinase	Amino acid biosynthesis	Glutamate family / Nitrogen assimilation	0.256612	0.457225	0.738778	0.00992926	-0.051527	0.935726
slr0661	proC	pyrroline-5-carboxylate reductase	Amino acid biosynthesis	Glutamate family / Nitrogen assimilation	0.121728	0.798705	0.0968621	0.838897	0.39831	0.360507
slr0676	cysC	adenylylsulfate kinase	Amino acid biosynthesis	Serine family / Sulfur assimilation	-0.0918758	0.872099	-0.236064	0.649193	-0.0965809	0.90297
slr1348	cysE	serine acetyltransferase	Amino acid biosynthesis	Serine family / Sulfur assimilation	0.0703444	0.878132	0.356492	0.342927	0.115232	0.849209
slr1791	cysH	phosphoadenosine phosphosulfate reductase	Amino acid biosynthesis	Serine family / Sulfur assimilation	0.0371747	0.947238	0.0673721	0.902716	0.0449188	0.959856
slr1842	cysK	cysteine synthase	Amino acid biosynthesis	Serine family / Sulfur assimilation	0.226665	0.61152	0.317095	0.456988	0.120979	0.857091
sll0712	cysM	cysteine synthase	Amino acid biosynthesis	Serine family / Sulfur assimilation	0.114543	0.775493	0.307491	0.367764	0.0271726	0.969643
sll1931	glyA	serine hydroxymethyltransferase	Amino acid biosynthesis	Serine family / Sulfur assimilation	-0.794662	0.0350897	-0.459698	0.267208	0.800204	0.0394348
slr1165	NA	sulfate adenylyltransferase	Amino acid biosynthesis	Serine family / Sulfur assimilation	0.0747083	0.932666	-1.29231	0.0353815	-1.05735	0.116224
sll1908	serA	D-3-phosphoglycerate dehydrogenase	Amino acid biosynthesis	Serine family / Sulfur assimilation	-0.0839584	0.901695	-0.426898	0.463104	0.507332	0.436535
slr0963	sir	ferredoxin-sulfite reductase	Amino acid biosynthesis	Serine family / Sulfur assimilation	0.571775	0.393012	0.42345	0.558882	0.480381	0.565073
slr1364	bioB	biotin synthetase	Biosynthesis of cofactors, prosthetic groups, and carriers	Biotin	-0.285908	0.64996	-0.650865	0.230403	0.585828	0.348738
slr0917	bioF	7-keto-8-aminopelargonic acid synthetase	Biosynthesis of cofactors, prosthetic groups, and carriers	Biotin	0.352858	0.534468	0.966544	0.0429883	-0.99764	0.0430677
slr0523	NA	similar to dethiobiotin synthetase	Biosynthesis of cofactors, prosthetic groups, and carriers	Biotin	-0.551194	0.211362	-0.386038	0.418676	0.153332	0.836486
slr0739	crtE	geranylgeranyl pyrophosphate synthase	Biosynthesis of cofactors, prosthetic groups, and carriers	Carotenoid	-0.471571	0.529238	-0.262697	0.760533	-0.658217	0.421674
slr0088	crtO	beta-carotene ketolase	Biosynthesis of cofactors, prosthetic groups, and carriers	Carotenoid	0.730664	0.0551831	0.687803	0.0760545	-0.579893	0.182418
slr0940	crtQ-2	zeta-carotene desaturase	Biosynthesis of cofactors, prosthetic groups, and carriers	Carotenoid	0.601207	0.321034	0.559083	0.362976	-0.180643	0.856694
sll1468	crtR	beta-carotene hydroxylase	Biosynthesis of cofactors, prosthetic groups, and carriers	Carotenoid	-0.928907	0.00494456	-0.0703961	0.888302	0.308111	0.522093
sll0254	NA	probable phytoene dehydrogenase Rieske iron-sulfur component	Biosynthesis of cofactors, prosthetic groups, and carriers	Carotenoid	0.0391722	0.915786	0.0216748	0.952359	-0.572534	0.0370787
slr1125	NA	probable glucosyl transferase	Biosynthesis of cofactors, prosthetic groups, and carriers	Carotenoid	-0.615868	0.35651	-0.391384	0.601132	0.188236	0.862804
slr1293	NA	similar to to phytoene dehydrogenase	Biosynthesis of cofactors, prosthetic groups, and carriers	Carotenoid	2.08803	0.00111822	2.83096	3.44e-06	0.284615	0.81167
slr1254	pds, crtD, crtP	phytoene dehydrogenase (phytoene desaturase)	Biosynthesis of cofactors, prosthetic groups, and carriers	Carotenoid	2.1969	5.51e-06	2.49418	1.69e-07	0.370145	0.656577
slr1255	pys, crtB	phytoene synthase	Biosynthesis of cofactors, prosthetic groups, and carriers	Carotenoid	0.933665	0.0419283	1.21513	0.00545366	0.031315	0.978559
slr0905	bchE	Mg-protoporphyrin IX monomethyl ester oxidative cyclase	Biosynthesis of cofactors, prosthetic groups, and carriers	Cobalamin, heme, phycobilin and porphyrin	0.00135547	0.998377	-0.373561	0.447432	0.155006	0.838438
slr1784	bvdR	biliverdin reductase	Biosynthesis of cofactors, prosthetic groups, and carriers	Cobalamin, heme, phycobilin and porphyrin	-0.127074	0.784631	-0.249661	0.552286	0.139606	0.816802
sll0099	cbiE, cbiT, cobL	precorrin-6y C5, 15-methyltransferase (decarboxylating)	Biosynthesis of cofactors, prosthetic groups, and carriers	Cobalamin, heme, phycobilin and porphyrin	-0.12094	0.823618	0.308134	0.513787	-0.107477	0.883332
slr0772	chlB	light-independent protochlorophyllide reductase subunit ChlB	Biosynthesis of cofactors, prosthetic groups, and carriers	Cobalamin, heme, phycobilin and porphyrin	-3.62128	8.28e-11	-4.34823	4.77e-15	-0.302049	0.781925
slr1777	chlD	magnesium protoporphyrin IX chelatase subunit D	Biosynthesis of cofactors, prosthetic groups, and carriers	Cobalamin, heme, phycobilin and porphyrin	-0.333361	0.406182	-0.347265	0.386847	0.730682	0.0452808
slr0056	chlG	chlorophyll a synthase	Biosynthesis of cofactors, prosthetic groups, and carriers	Cobalamin, heme, phycobilin and porphyrin	0.251891	0.693634	0.269534	0.676064	-0.294418	0.707794
slr1055	chlH	magnesium protoporphyrin IX chelatase subunit H	Biosynthesis of cofactors, prosthetic groups, and carriers	Cobalamin, heme, phycobilin and porphyrin	-0.583659	0.229509	-0.242525	0.676454	0.126489	0.879781
slr1030	chlI	magnesium protoporphyrin IX chelatase subunit I	Biosynthesis of cofactors, prosthetic groups, and carriers	Cobalamin, heme, phycobilin and porphyrin	0.0039661	0.996008	-0.388426	0.350409	-0.432961	0.347529
slr0749	chlL	light-independent protochlorophyllide reductase iron protein subunit ChlL	Biosynthesis of cofactors, prosthetic groups, and carriers	Cobalamin, heme, phycobilin and porphyrin	-4.11041	7.98e-05	-3.97137	0.000180051	-0.884357	0.590404
slr0525	chlM	Mg-protoporphyrin IX methyl transferase	Biosynthesis of cofactors, prosthetic groups, and carriers	Cobalamin, heme, phycobilin and porphyrin	0.430763	0.248512	0.11689	0.804986	1.01088	0.00191838
slr0750	chlN	light-independent protochlorophyllide reductase subunit ChlN	Biosynthesis of cofactors, prosthetic groups, and carriers	Cobalamin, heme, phycobilin and porphyrin	-1.09631	0.256824	-1.05185	0.281013	-0.116337	0.952498
sll1091	chlP	geranylgeranyl hydrogenase	Biosynthesis of cofactors, prosthetic groups, and carriers	Cobalamin, heme, phycobilin and porphyrin	-2.34153	0.000320303	-3.01163	1.44e-06	0.389704	0.728114
sll0378	cobA	uroporphyrin-III C-methyltransferase	Biosynthesis of cofactors, prosthetic groups, and carriers	Cobalamin, heme, phycobilin and porphyrin	0.977192	0.097931	1.01479	0.0846729	-0.542751	0.489035
sll0166	cobA/hemD	a fusion protein between uroporphyrinogen-III C-methyltransferase (CobA/CorA) and uroporphyrinogen-III synthase (HemD)	Biosynthesis of cofactors, prosthetic groups, and carriers	Cobalamin, heme, phycobilin and porphyrin	-0.125763	0.751729	-0.16892	0.658181	-0.244379	0.561637
sll1501	cobB	cobyrinic acid a,c-diamide synthase	Biosynthesis of cofactors, prosthetic groups, and carriers	Cobalamin, heme, phycobilin and porphyrin	-0.724312	0.175011	-0.62383	0.262804	-0.911506	0.0974854
slr1925	cobD	cobalamin biosynthesis protein CobD	Biosynthesis of cofactors, prosthetic groups, and carriers	Cobalamin, heme, phycobilin and porphyrin	-0.435916	0.176466	-0.4163	0.208708	-0.289992	0.489607
sll0916	cobH	precorrin isomerase, precorrin-8X methylmutase	Biosynthesis of cofactors, prosthetic groups, and carriers	Cobalamin, heme, phycobilin and porphyrin	-0.472808	0.382238	0.509371	0.34515	-0.27872	0.712765
slr1879	cobI	precorrin-2 methyltransferase	Biosynthesis of cofactors, prosthetic groups, and carriers	Cobalamin, heme, phycobilin and porphyrin	0.822647	0.0411274	1.1417	0.00351452	-0.786989	0.0772393
slr0969	cobJ	precorrin methylase	Biosynthesis of cofactors, prosthetic groups, and carriers	Cobalamin, heme, phycobilin and porphyrin	0.388034	0.344842	0.552148	0.1521	-0.627053	0.122021
slr1368	cobL	precorrin decarbocylase	Biosynthesis of cofactors, prosthetic groups, and carriers	Cobalamin, heme, phycobilin and porphyrin	0.648829	0.169877	0.803968	0.080292	0.129179	0.877649
slr0239	cobM	precorrin-4 C11-methyltransferase	Biosynthesis of cofactors, prosthetic groups, and carriers	Cobalamin, heme, phycobilin and porphyrin	-0.144012	0.820871	0.364946	0.510283	0.127676	0.881753
slr1211	cobN	cobalt-chelatase subunit CobN	Biosynthesis of cofactors, prosthetic groups, and carriers	Cobalamin, heme, phycobilin and porphyrin	-0.17264	0.742509	-0.310902	0.513904	0.153429	0.829078
slr0260	cobO	cob(I)alamin adenosyltransferase	Biosynthesis of cofactors, prosthetic groups, and carriers	Cobalamin, heme, phycobilin and porphyrin	-0.161144	0.71264	-0.273212	0.493631	0.257694	0.597103
slr0216	cobP	bifunctional cobalamin biosynthesis protein CobP	Biosynthesis of cofactors, prosthetic groups, and carriers	Cobalamin, heme, phycobilin and porphyrin	0.104647	0.877446	0.524935	0.360949	-2.22274	5.54e-07
slr0618	cobQ	cobyric acid synthase	Biosynthesis of cofactors, prosthetic groups, and carriers	Cobalamin, heme, phycobilin and porphyrin	0.350777	0.568838	0.632494	0.270029	-3.53247	4.06e-16
slr0502	cobW	cobalamin synthesis protein cobW homolog	Biosynthesis of cofactors, prosthetic groups, and carriers	Cobalamin, heme, phycobilin and porphyrin	-0.188777	0.681619	-0.147151	0.76536	0.252442	0.643436
sll0794	corR, coaR	cobalt-dependent transcriptional regulator	Biosynthesis of cofactors, prosthetic groups, and carriers	Cobalamin, heme, phycobilin and porphyrin	N/D	N/D	N/D	N/D	N/D	N/D
sll1994	hemB	porphobilinogen synthase (5-aminolevulinate dehydratase)	Biosynthesis of cofactors, prosthetic groups, and carriers	Cobalamin, heme, phycobilin and porphyrin	-0.185135	0.658252	-0.534177	0.121097	0.195199	0.707794
slr1887	hemC	porphobilinogen deaminase (hydroxymethylbilane synthase, preuroporphyrinogen synthase)	Biosynthesis of cofactors, prosthetic groups, and carriers	Cobalamin, heme, phycobilin and porphyrin	-0.336748	0.34105	-0.564841	0.0793992	0.390983	0.313258
slr0536	hemE	uroporphyrinogen decarboxylase	Biosynthesis of cofactors, prosthetic groups, and carriers	Cobalamin, heme, phycobilin and porphyrin	-0.38464	0.22185	-0.312866	0.34277	-0.0157798	0.982567
sll1185	hemF	coproporphyrinogen III oxidase, aerobic (oxygen-dependent)	Biosynthesis of cofactors, prosthetic groups, and carriers	Cobalamin, heme, phycobilin and porphyrin	-2.08598	0.000272045	-2.18208	0.000142355	-0.574243	0.497099
slr0839	hemH, scpA	ferrochelatase	Biosynthesis of cofactors, prosthetic groups, and carriers	Cobalamin, heme, phycobilin and porphyrin	0.542648	0.0994599	1.01648	0.000667251	0.138594	0.801268
sll1237	hemK	N(5)-glutamine methyltransferase	Biosynthesis of cofactors, prosthetic groups, and carriers	Cobalamin, heme, phycobilin and porphyrin	0.587088	0.107922	-0.104717	0.830827	1.90237	2.93e-10
sll0017	hemL	glutamate-1-semialdehyde aminomutase	Biosynthesis of cofactors, prosthetic groups, and carriers	Cobalamin, heme, phycobilin and porphyrin	-0.693198	0.0575038	-1.06298	0.00168353	1.01755	0.00313765
sll1876	hemN	coproporphyrinogen III oxidase, anaerobic (oxygen-independent)	Biosynthesis of cofactors, prosthetic groups, and carriers	Cobalamin, heme, phycobilin and porphyrin	-3.86543	2.31e-10	-2.448	0.000206759	-0.924622	0.280615
sll1917	hemN	coproporphyrinogen III oxidase, anaerobic (oxygen-independent)	Biosynthesis of cofactors, prosthetic groups, and carriers	Cobalamin, heme, phycobilin and porphyrin	-0.811639	0.0457656	-0.421438	0.360633	-1.06033	0.00749593
sll1184	ho1	heme oxygenase	Biosynthesis of cofactors, prosthetic groups, and carriers	Cobalamin, heme, phycobilin and porphyrin	-3.39536	1.99e-11	-3.56658	2.56e-12	-0.450549	0.599534
sll1875	ho2	heme oxygenase	Biosynthesis of cofactors, prosthetic groups, and carriers	Cobalamin, heme, phycobilin and porphyrin	-4.33163	4.07e-11	-2.53544	0.00037405	-1.05139	0.243622
sll0383	NA	cobalamin biosynthesis protein M	Biosynthesis of cofactors, prosthetic groups, and carriers	Cobalamin, heme, phycobilin and porphyrin	-1.02647	0.117956	-0.178004	0.838897	-1.3501	0.0387603
sll1890	NA	cobalt-chelatase subunit CobN-like protein	Biosynthesis of cofactors, prosthetic groups, and carriers	Cobalamin, heme, phycobilin and porphyrin	0.806741	0.00520488	1.03221	0.000516159	-1.07918	0.000284466
slr0252	NA	probable precorrin-6x reductase	Biosynthesis of cofactors, prosthetic groups, and carriers	Cobalamin, heme, phycobilin and porphyrin	0.876443	0.243569	0.884057	0.247376	-1.8056	0.00831784
slr0636	NA	probable cobalamin [5'-phosphate] synthase	Biosynthesis of cofactors, prosthetic groups, and carriers	Cobalamin, heme, phycobilin and porphyrin	1.11669	0.0218142	1.66302	0.000538295	-0.927692	0.106363
slr1467	NA	precorrin isomerase	Biosynthesis of cofactors, prosthetic groups, and carriers	Cobalamin, heme, phycobilin and porphyrin	0.569273	0.0336542	0.570198	0.0350944	-0.232861	0.543915
slr1538	NA	cobalamin biosynthesis protein D	Biosynthesis of cofactors, prosthetic groups, and carriers	Cobalamin, heme, phycobilin and porphyrin	0.401089	0.391687	0.480487	0.296573	-0.435342	0.429736
slr1742	NA	probable cobyric acid synthase	Biosynthesis of cofactors, prosthetic groups, and carriers	Cobalamin, heme, phycobilin and porphyrin	0.655097	0.329387	0.778941	0.244432	-1.35326	0.0302476
slr0506	por	light-dependent NADPH-protochlorophyllide oxidoreductase	Biosynthesis of cofactors, prosthetic groups, and carriers	Cobalamin, heme, phycobilin and porphyrin	-1.27779	0.00400059	-1.58378	0.000241721	0.601182	0.283779
sll1685	pxcA, cotA, ycf10	protein involved in light-induced Na+-dependent proton extrusion	Biosynthesis of cofactors, prosthetic groups, and carriers	Cobalamin, heme, phycobilin and porphyrin	-0.407561	0.564305	-0.319739	0.668109	0.683883	0.346834
sll1612	folC	folylpolyglutamate synthase	Biosynthesis of cofactors, prosthetic groups, and carriers	Folic acid	0.207734	0.654763	-0.716564	0.0536931	0.361019	0.465533
sll0753	folD	FolD bifunctional protein	Biosynthesis of cofactors, prosthetic groups, and carriers	Folic acid	0.937623	0.110376	0.230994	0.767487	0.635197	0.381791
slr0426	folE	GTP cyclohydrolase I	Biosynthesis of cofactors, prosthetic groups, and carriers	Folic acid	-0.479397	0.282147	-0.612173	0.149098	0.149742	0.837489
slr1093	folK	2-amino-4-hydroxy-6-hydroxymethyldihydropteridine pyrophosphokinase	Biosynthesis of cofactors, prosthetic groups, and carriers	Folic acid	-0.0601169	0.929134	-0.0179246	0.978368	-0.246203	0.752268
slr2026	folP	dihydropteroate synthase	Biosynthesis of cofactors, prosthetic groups, and carriers	Folic acid	-0.245905	0.563339	-0.0969435	0.838963	0.455757	0.277535
sll0868	NA	lipoic acid synthetase	Biosynthesis of cofactors, prosthetic groups, and carriers	Lipoate	-0.0153726	0.980255	-0.531697	0.176458	-0.0303993	0.972633
slr0994	NA	lipoate-protein ligase B	Biosynthesis of cofactors, prosthetic groups, and carriers	Lipoate	0.485914	0.328035	0.515505	0.295688	-0.637245	0.219312
slr1598	NA	lipoic acid synthetase	Biosynthesis of cofactors, prosthetic groups, and carriers	Lipoate	-0.284046	0.693357	-0.343193	0.63101	0.110428	0.924019
slr1518	menA	phylloquinone biosynthesis protein, probable 1,4-dihydroxy-2-naphthoic acid phytyltransferase	Biosynthesis of cofactors, prosthetic groups, and carriers	Menaquinone and ubiquinone	0.722566	0.296322	-0.110993	0.901732	-0.566338	0.515134
sll1127	menB	1,4-dihydroxy-2-naphthoate synthase	Biosynthesis of cofactors, prosthetic groups, and carriers	Menaquinone and ubiquinone	0.734368	0.395136	0.216432	0.837653	-1.50377	0.0607251
sll0603	menD	menaquinone biosynthesis protein MenD	Biosynthesis of cofactors, prosthetic groups, and carriers	Menaquinone and ubiquinone	0.0915035	0.873088	0.449573	0.32663	-0.310777	0.602624
slr0492	menE	O-succinylbenzoic acid-CoA ligase	Biosynthesis of cofactors, prosthetic groups, and carriers	Menaquinone and ubiquinone	0.673814	0.0592925	0.616431	0.0851402	0.813022	0.0226876
sll0409	NA	similar to O-succinylbenzoate-CoA synthase	Biosynthesis of cofactors, prosthetic groups, and carriers	Menaquinone and ubiquinone	1.42777	0.00267765	1.02946	0.0398537	0.494298	0.468953
slr1300	NA	similar to 2-octaprenyl-6-methoxyphenol hydroxylase	Biosynthesis of cofactors, prosthetic groups, and carriers	Menaquinone and ubiquinone	1.47568	0.00162825	1.46935	0.00168023	0.329214	0.669524
slr0611	sds	solanesyl diphosphate synthase	Biosynthesis of cofactors, prosthetic groups, and carriers	Menaquinone and ubiquinone	0.757447	0.0727445	0.921478	0.0217052	1.72279	2.61e-06
slr0926	ubiA	4-hydroxybenzoate-octaprenyl transferase	Biosynthesis of cofactors, prosthetic groups, and carriers	Menaquinone and ubiquinone	-0.380963	0.476437	-0.16602	0.793299	-0.389803	0.543898
slr1099	ubiX	3-octaprenyl-4-hydroxybenzoate carboxy-lyase	Biosynthesis of cofactors, prosthetic groups, and carriers	Menaquinone and ubiquinone	0.474926	0.521878	0.384287	0.623538	0.157021	0.893115
slr0901	moaA	molybdopterin biosynthesis protein A	Biosynthesis of cofactors, prosthetic groups, and carriers	Molybdopterin	0.662601	0.176466	-0.667034	0.176639	-0.0246357	0.982567
slr0902	moaC	molybdenum cofactor biosynthesis protein C, fused to molybdopterin-guanine dinucleotide biosynthesis protein MobA	Biosynthesis of cofactors, prosthetic groups, and carriers	Molybdopterin	0.173484	0.828273	-1.14324	0.0536931	0.0518011	0.970128
slr0903	moaE	molybdopterin (MPT) converting factor, subunit 2	Biosynthesis of cofactors, prosthetic groups, and carriers	Molybdopterin	0.142875	0.857763	-1.07253	0.0611305	-0.328163	0.709744
slr0900	moeA	molybdopterin biosynthesis MoeA protein	Biosynthesis of cofactors, prosthetic groups, and carriers	Molybdopterin	0.927572	0.121235	-0.728604	0.248001	-0.417821	0.624685
sll1536	moeB	molybdopterin biosynthesis MoeB protein	Biosynthesis of cofactors, prosthetic groups, and carriers	Molybdopterin	-0.680455	0.0362971	-0.541184	0.107472	-0.783194	0.0154286
ssr1527	NA	probable molybdopterin [MPT] converting factor, subunit 1	Biosynthesis of cofactors, prosthetic groups, and carriers	Molybdopterin	-0.0711462	0.943579	-1.49586	0.0358596	-1.10034	0.16655
slr1691	NA	glutamine-dependent NAD(+) synthetase	Biosynthesis of cofactors, prosthetic groups, and carriers	Nicotinate and nicotinamide	-0.0326012	0.936292	0.154757	0.679087	-0.548885	0.0760585
slr0936	nadC	nicotinate-nucleotide pyrophosphorylase	Biosynthesis of cofactors, prosthetic groups, and carriers	Nicotinate and nicotinamide	-0.563612	0.281183	0.0534899	0.940418	-0.298224	0.687033
slr1239	pntA	pyridine nucleotide transhydrogenase alpha subunit	Biosynthesis of cofactors, prosthetic groups, and carriers	Nicotinate and nicotinamide	-0.159795	0.855267	0.653307	0.347809	-0.351113	0.719387
slr1434	pntB	pyridine nucleotide transhydrogenase beta subunit	Biosynthesis of cofactors, prosthetic groups, and carriers	Nicotinate and nicotinamide	-0.893123	0.129231	0.0495423	0.950268	-0.188086	0.856694
slr1706	NA	dihydroflavonol 4-reductase	Biosynthesis of cofactors, prosthetic groups, and carriers	Others	0.174007	0.772544	0.739246	0.122526	-1.2963	0.00324929
ssl2296	NA	pterin-4a-carbinolamine dehydratase	Biosynthesis of cofactors, prosthetic groups, and carriers	Others	-0.09129	0.911177	-0.242765	0.766776	-0.461574	0.588912
sll0250	NA	pantothenate metabolism flavoprotein	Biosynthesis of cofactors, prosthetic groups, and carriers	Pantothenate	0.111522	0.904556	0.419104	0.623538	0.686144	0.445313
slr0526	panB	3-methyl-2-oxobutanoate hydroxymethyltransferase	Biosynthesis of cofactors, prosthetic groups, and carriers	Pantothenate	0.0503847	0.943665	0.0685656	0.923442	1.28709	0.0076773
sll1249	panC	pantothenate synthetase/cytidylate kinase	Biosynthesis of cofactors, prosthetic groups, and carriers	Pantothenate	0.608464	0.147148	1.25979	0.000861831	-0.817865	0.0537529
sll0892	panD	aspartate 1-decarboxylase	Biosynthesis of cofactors, prosthetic groups, and carriers	Pantothenate	0.133101	0.725261	0.22068	0.528057	0.094342	0.859954
sll0660	pdxA	pyridoxal phosphate biosynthetic protein PdxA	Biosynthesis of cofactors, prosthetic groups, and carriers	Pyridoxine	-0.40527	0.1539	-0.185426	0.587498	-0.301151	0.391353
sll1440	pdxH	pyridoxamine 5'-phosphate oxidase	Biosynthesis of cofactors, prosthetic groups, and carriers	Pyridoxine	0.164428	0.774352	-0.0547045	0.930682	0.203543	0.779115
slr1779	pdxJ	pyridoxal phosphate biosynthetic protein PdxJ	Biosynthesis of cofactors, prosthetic groups, and carriers	Pyridoxine	0.141273	0.764555	-0.478055	0.214388	-0.666306	0.0799951
sll0622	nadA	quinolinate synthetase	Biosynthesis of cofactors, prosthetic groups, and carriers	Quinolinate	1.03283	0.0507933	1.92476	5.69e-05	0.342289	0.670544
sll0631	nadB	L-aspartate oxidase	Biosynthesis of cofactors, prosthetic groups, and carriers	Quinolinate	0.190697	0.692637	0.484425	0.237912	-0.242082	0.676777
sll1894	ribA	riboflavin biosynthesis protein RibA	Biosynthesis of cofactors, prosthetic groups, and carriers	Riboflavin	0.215811	0.707954	0.299968	0.589223	0.784204	0.10601
sll0300	ribC	riboflavin synthase alpha chain	Biosynthesis of cofactors, prosthetic groups, and carriers	Riboflavin	0.258827	0.463692	-0.0544408	0.897107	1.91246	3.31e-14
slr0066	ribD	riboflavin biosynthesis protein RibD	Biosynthesis of cofactors, prosthetic groups, and carriers	Riboflavin	0.497108	0.357514	0.460152	0.407828	-0.124584	0.890364
slr1882	ribF	riboflavin biosynthesis protein RibF	Biosynthesis of cofactors, prosthetic groups, and carriers	Riboflavin	-0.26404	0.80568	0.198769	0.856546	-0.57982	0.611139
sll1282	ribH	riboflavin synthase beta subunit	Biosynthesis of cofactors, prosthetic groups, and carriers	Riboflavin	-1.17285	0.0745202	-1.11013	0.0937549	-0.103686	0.938955
slr1787	NA	thiamine-monophosphate kinase	Biosynthesis of cofactors, prosthetic groups, and carriers	Thiamin	-0.317774	0.521564	0.546339	0.25348	-2.00593	1.14e-07
slr0118	thiC	thiamine biosynthesis protein ThiC	Biosynthesis of cofactors, prosthetic groups, and carriers	Thiamin	-0.453977	0.388786	-0.0947169	0.888302	0.0110824	0.990251
sll0635	thiE	probable thiamine-phosphate pyrophosphorylase	Biosynthesis of cofactors, prosthetic groups, and carriers	Thiamin	-0.415848	0.564305	-0.507832	0.468073	-0.135201	0.907085
slr0633	thiG	thiamine biosynthesis protein ThiG	Biosynthesis of cofactors, prosthetic groups, and carriers	Thiamin	N/D	N/D	N/D	N/D	N/D	N/D
sll0554	ftrC	ferredoxin-thioredoxin reductase, catalytic chain	Biosynthesis of cofactors, prosthetic groups, and carriers	Thioredoxin, glutaredoxin, and glutathione	0.468345	0.494733	-1.02354	0.0846729	0.989478	0.122021
ssr0330	ftrV	ferredoxin-thioredoxin reductase, variable chain	Biosynthesis of cofactors, prosthetic groups, and carriers	Thioredoxin, glutaredoxin, and glutathione	-0.998026	0.0146463	-0.947411	0.0217052	-0.234015	0.722853
slr1269	ggt	gamma-glutamyltranspeptidase	Biosynthesis of cofactors, prosthetic groups, and carriers	Thioredoxin, glutaredoxin, and glutathione	0.90357	0.0616102	1.12876	0.0160365	-0.545378	0.371454
slr1171	gpx1	glutathione peroxidase-like NADPH peroxidase,glutathione peroxidase	Biosynthesis of cofactors, prosthetic groups, and carriers	Thioredoxin, glutaredoxin, and glutathione	0.163501	0.828273	0.00231179	0.996274	0.656508	0.341591
slr1992	gpx2	glutathione peroxidase-like NADPH peroxidase	Biosynthesis of cofactors, prosthetic groups, and carriers	Thioredoxin, glutaredoxin, and glutathione	0.0173037	0.984369	-0.326603	0.637432	0.446792	0.561637
slr1238	gshB	glutathione synthetase	Biosynthesis of cofactors, prosthetic groups, and carriers	Thioredoxin, glutaredoxin, and glutathione	0.707939	0.0132549	0.510624	0.0899051	-0.37654	0.292965
sll0067	NA	glutathione S-transferase	Biosynthesis of cofactors, prosthetic groups, and carriers	Thioredoxin, glutaredoxin, and glutathione	-0.790403	0.160111	-0.702019	0.230623	-0.516306	0.477666
sll1147	NA	glutathione S-transferase	Biosynthesis of cofactors, prosthetic groups, and carriers	Thioredoxin, glutaredoxin, and glutathione	0.827501	0.154086	0.899851	0.119441	0.037395	0.979096
sll1545	NA	glutathione S-transferase	Biosynthesis of cofactors, prosthetic groups, and carriers	Thioredoxin, glutaredoxin, and glutathione	-0.187996	0.698094	-0.45829	0.268635	0.554698	0.202799
slr0236	NA	similar to glutathione S-transferase	Biosynthesis of cofactors, prosthetic groups, and carriers	Thioredoxin, glutaredoxin, and glutathione	-0.0356154	0.942213	0.0336337	0.945528	0.0327579	0.966937
slr0600	NA	NADP-thioredoxin reductase	Biosynthesis of cofactors, prosthetic groups, and carriers	Thioredoxin, glutaredoxin, and glutathione	0.354111	0.480485	0.148451	0.803392	-0.944933	0.0302476
slr1562	NA	glutaredoxin	Biosynthesis of cofactors, prosthetic groups, and carriers	Thioredoxin, glutaredoxin, and glutathione	-0.238843	0.677713	-0.514478	0.302859	-0.369634	0.561637
ssr2061	NA	glutaredoxin	Biosynthesis of cofactors, prosthetic groups, and carriers	Thioredoxin, glutaredoxin, and glutathione	1.04906	0.000679285	0.751198	0.0215833	0.0191481	0.98247
slr0623	trxA	thioredoxin	Biosynthesis of cofactors, prosthetic groups, and carriers	Thioredoxin, glutaredoxin, and glutathione	-2.79656	4.42e-08	-2.86922	2.13e-08	0.0124532	0.991582
slr1139	trxA	thioredoxin	Biosynthesis of cofactors, prosthetic groups, and carriers	Thioredoxin, glutaredoxin, and glutathione	0.284145	0.585462	0.0964673	0.873318	0.311243	0.623632
slr0233	trxM1	thioredoxin M	Biosynthesis of cofactors, prosthetic groups, and carriers	Thioredoxin, glutaredoxin, and glutathione	-1.24505	0.0234279	-0.958336	0.092656	-0.363183	0.670291
sll1057	trxM2	thioredoxin M	Biosynthesis of cofactors, prosthetic groups, and carriers	Thioredoxin, glutaredoxin, and glutathione	-0.91323	0.0549479	-0.38304	0.497747	-1.47978	0.000884106
slr1846	ycf64	hypothetical protein YCF64	Biosynthesis of cofactors, prosthetic groups, and carriers	Thioredoxin, glutaredoxin, and glutathione	0.437839	0.322734	0.326563	0.489491	0.0665131	0.938231
sll0772	NA	probable porin; major outer membrane protein	Cell envelope	Membranes, lipoproteins, and porins	1.10255	0.0671691	-0.700994	0.280226	1.78539	0.00139805
sll1187	NA	prolipoprotein diacylglyceryl transferase	Cell envelope	Membranes, lipoproteins, and porins	-0.592174	0.0632705	-0.405783	0.254883	-1.95958	4.5e-13
sll1271	NA	probable porin; major outer membrane protein	Cell envelope	Membranes, lipoproteins, and porins	0.590814	0.105777	-0.0589061	0.906749	0.8611	0.0142953
sll1550	NA	probable porin; major outer membrane protein	Cell envelope	Membranes, lipoproteins, and porins	0.497886	0.1539	0.112365	0.808929	-0.148693	0.794117
slr0042	NA	probable porin; major outer membrane protein	Cell envelope	Membranes, lipoproteins, and porins	1.77621	0.027559	0.958666	0.282091	0.390296	0.776892
slr0495	NA	HetI protein homolog	Cell envelope	Membranes, lipoproteins, and porins	1.50472	0.000585162	1.6431	0.000188715	-0.275541	0.719531
slr0819	NA	apolipoprotein N-acyltransferase	Cell envelope	Membranes, lipoproteins, and porins	0.857605	0.0387658	-0.134819	0.814953	-0.165422	0.820361
slr0993	NA	putative peptidase	Cell envelope	Membranes, lipoproteins, and porins	N/D	N/D	N/D	N/D	N/D	N/D
slr1227	NA	chloroplastic outer envelope membrane protein homolog	Cell envelope	Membranes, lipoproteins, and porins	1.16072	0.0378033	0.46157	0.487768	-0.551318	0.462288
slr1272	NA	probable porin; major outer membrane protein	Cell envelope	Membranes, lipoproteins, and porins	N/D	N/D	N/D	N/D	N/D	N/D
slr1841	NA	probable porin; major outer membrane protein	Cell envelope	Membranes, lipoproteins, and porins	1.11142	0.0549479	0.428991	0.537396	-0.312234	0.736081
slr1908	NA	probable porin; major outer membrane protein	Cell envelope	Membranes, lipoproteins, and porins	0.555131	0.398961	-0.695988	0.276083	-0.397658	0.654357
slr0017	murA	UDP-N-acetylglucosamine 1-carboxyvinyltransferase	Cell envelope	Murein sacculus and peptidoglycan	0.624066	0.310132	0.589851	0.342927	-0.763893	0.239745
slr1423	murC	UDP-N-acetylmuramate-alanine ligase	Cell envelope	Murein sacculus and peptidoglycan	0.32975	0.564305	0.0626185	0.929499	-0.0487624	0.963829
sll2010	murD	UDP-N-acetylmuramoylalanine--D-glutamate ligase	Cell envelope	Murein sacculus and peptidoglycan	-0.329002	0.448597	0.413128	0.323926	-0.767451	0.0487098
slr0528	murE	UDP-N-acetylmuramoylalanyl-D-glutamate--2, 6-diaminopimelate ligase	Cell envelope	Murein sacculus and peptidoglycan	1.23233	0.000107583	0.79221	0.0213091	-0.0304472	0.970833
slr1351	murF	UDP-N-acetylmuramoylalanyl-D-glutamyl-2 6-diaminopimelate--D-alanyl-D-alanine ligase	Cell envelope	Murein sacculus and peptidoglycan	0.462114	0.395136	1.06992	0.0237832	0.00894204	0.992956
slr1656	murG	UDP-N-acetylglucosamine--N-acetylmuramyl-(pentapeptide) pyrophosphoryl -undecaprenol N-acetylglucosamine transferase	Cell envelope	Murein sacculus and peptidoglycan	-0.0460871	0.930726	-0.221858	0.636145	0.937558	0.00987586
sll0016	NA	probable membrane-bound lytic transglycosylase A	Cell envelope	Murein sacculus and peptidoglycan	0.382632	0.315394	0.702667	0.0415391	-0.557791	0.150075
sll0657	NA	phospho-N-acetylmuramoyl-pentapeptide-transferase	Cell envelope	Murein sacculus and peptidoglycan	0.376463	0.341429	-0.0855053	0.863926	0.247593	0.644949
sll0828	NA	putative amidase	Cell envelope	Murein sacculus and peptidoglycan	0.159067	0.674128	0.215861	0.55503	-0.626369	0.0430513
sll0899	NA	UDP-N-acetylglucosamine pyrophosphorylase	Cell envelope	Murein sacculus and peptidoglycan	-0.106767	0.889618	0.0621295	0.940791	0.156151	0.879781
slr0191	NA	amidase enhancer, periplasmic protein	Cell envelope	Murein sacculus and peptidoglycan	0.878113	0.121089	0.0379029	0.960893	0.418809	0.596103
slr0534	NA	probable transglycosylase	Cell envelope	Murein sacculus and peptidoglycan	-0.690521	0.134244	-0.58899	0.217902	0.227204	0.758298
slr0624	NA	UDP-N-acetylglucosamine 2-epimerase	Cell envelope	Murein sacculus and peptidoglycan	-0.368594	0.299567	-0.298755	0.422807	-0.0566178	0.933458
slr0646	NA	probable D-alanyl-D-alanine carboxypeptidase	Cell envelope	Murein sacculus and peptidoglycan	0.788858	0.164471	0.981192	0.0755632	0.271188	0.763845
slr0804	NA	probable D-alanyl-D-alanine carboxypeptidase	Cell envelope	Murein sacculus and peptidoglycan	-0.640294	0.344558	-0.788934	0.229776	0.107107	0.933158
slr0827	NA	alanine racemase	Cell envelope	Murein sacculus and peptidoglycan	1.26814	0.00304408	0.141337	0.820651	-0.104145	0.904947
slr0891	NA	N-acetylmuramoyl-L-alanine amidase	Cell envelope	Murein sacculus and peptidoglycan	-0.144946	0.749513	-0.408941	0.271208	1.93439	1.92e-11
slr0938	NA	probable UDP-N-acetylmuramyl tripeptide synthetase	Cell envelope	Murein sacculus and peptidoglycan	-0.488477	0.2901	0.537213	0.240479	-1.13775	0.00512293
slr1708	NA	probable peptidase	Cell envelope	Murein sacculus and peptidoglycan	0.765348	0.125628	-0.0405764	0.951436	0.137905	0.877649
slr1744	NA	N-acetylmuramoyl-L-alanine amidase, periplasmic protein	Cell envelope	Murein sacculus and peptidoglycan	0.439196	0.520637	0.733047	0.239419	-0.460933	0.568394
slr1746	NA	glutamate racemase	Cell envelope	Murein sacculus and peptidoglycan	1.10735	0.0509219	0.690486	0.264234	-0.259918	0.784287
slr1874	NA	D-alanine--D-alanine ligase	Cell envelope	Murein sacculus and peptidoglycan	0.659669	0.071738	0.361609	0.37762	0.0491623	0.95195
slr1910	NA	probable N-acetylmuramoyl-L-alanine amidase	Cell envelope	Murein sacculus and peptidoglycan	1.23027	0.0305582	0.976685	0.0983264	-0.664146	0.359374
slr1924	NA	D-alanyl-D-alanine carboxypeptidase, periplasmic protein	Cell envelope	Murein sacculus and peptidoglycan	-0.78485	0.00843865	-0.946713	0.00103265	0.467052	0.184922
sll0083	NA	phosphoheptose isomerase	Cell envelope	Surface polysaccharides, lipopolysaccharides and antigens	0.857655	0.0010547	-0.183475	0.604451	0.0392517	0.95081
sll0379	NA	acyl-[acyl-carrier-protein]--UDP-N-acetylglucosamine o-acyltransferase	Cell envelope	Surface polysaccharides, lipopolysaccharides and antigens	0.424861	0.221973	-0.488877	0.14752	0.970484	0.00149904
sll0380	NA	probable glycosyltransferase	Cell envelope	Surface polysaccharides, lipopolysaccharides and antigens	-0.197175	0.725261	-0.102584	0.866418	0.0367696	0.971183
sll1213	NA	GDP-fucose synthetase	Cell envelope	Surface polysaccharides, lipopolysaccharides and antigens	-0.421995	0.420237	-0.2896	0.616406	-0.378157	0.557051
sll1457	NA	probable glycosyltransferase	Cell envelope	Surface polysaccharides, lipopolysaccharides and antigens	-0.724994	0.0343723	-1.03494	0.00131425	0.162246	0.779115
sll1508	NA	UDP-3-0-acyl N-acetylglcosamine deacetylase	Cell envelope	Surface polysaccharides, lipopolysaccharides and antigens	0.579431	0.450335	-0.253031	0.783346	-0.281012	0.803689
sll1535	NA	putative sugar transferase	Cell envelope	Surface polysaccharides, lipopolysaccharides and antigens	0.700637	0.0361915	1.04994	0.000784287	0.422289	0.302316
sll1724	NA	probable glycosyltransferase	Cell envelope	Surface polysaccharides, lipopolysaccharides and antigens	2.74232	NA	1.04003	NA	0.322824	NA
slr0015	NA	lipid A disaccharide synthase	Cell envelope	Surface polysaccharides, lipopolysaccharides and antigens	0.785935	0.0510048	0.300673	0.543314	-1.62556	7.2e-06
slr0344	NA	probable glycosyltransferase	Cell envelope	Surface polysaccharides, lipopolysaccharides and antigens	0.816703	0.288376	-0.398225	0.654468	1.40396	0.0536103
slr0583	NA	similar to GDP-fucose synthetase	Cell envelope	Surface polysaccharides, lipopolysaccharides and antigens	0.316334	0.612268	-0.401293	0.509683	0.643683	0.301435
slr0847	NA	phosphopantetheine adenylyltransferase	Cell envelope	Surface polysaccharides, lipopolysaccharides and antigens	0.272407	0.617372	0.411507	0.423536	0.553778	0.312562
slr1064	NA	plobable glycosyltransferase	Cell envelope	Surface polysaccharides, lipopolysaccharides and antigens	N/D	N/D	N/D	N/D	N/D	N/D
slr1072	NA	GDP-D-mannose dehydratase	Cell envelope	Surface polysaccharides, lipopolysaccharides and antigens	N/D	N/D	N/D	N/D	N/D	N/D
slr1118	NA	probable UDP-N-acetyl-D-mannosaminuronic acid transferase	Cell envelope	Surface polysaccharides, lipopolysaccharides and antigens	0.154059	0.815618	0.685605	0.184008	-1.33466	0.00437526
slr1271	NA	probable UDP-N-acetyl-D-mannosaminuronic acid transferase	Cell envelope	Surface polysaccharides, lipopolysaccharides and antigens	0.575113	0.160111	0.765058	0.0540078	-0.258724	0.670291
slr1424	NA	UDP-N-acetylenolpyruvoylglucosamine reductase	Cell envelope	Surface polysaccharides, lipopolysaccharides and antigens	0.264987	0.492705	-0.104581	0.816456	0.438431	0.262717
slr2114	NA	perosamine synthetase	Cell envelope	Surface polysaccharides, lipopolysaccharides and antigens	-0.595609	0.567761	-2.20035	0.00792405	1.41468	0.140336
slr2116	NA	probable glycosyltransferase	Cell envelope	Surface polysaccharides, lipopolysaccharides and antigens	N/D	N/D	N/D	N/D	N/D	N/D
sll0207	rfbA	glucose-1-phosphate thymidylyltransferase	Cell envelope	Surface polysaccharides, lipopolysaccharides and antigens	0.735579	0.0270285	0.309456	0.427176	0.282327	0.549711
slr0809	rfbB	dTDP-glucose 4,6-dehydratase	Cell envelope	Surface polysaccharides, lipopolysaccharides and antigens	0.26849	0.528878	-0.232026	0.605421	0.238771	0.664121
slr0836	rfbB	dTDP-glucose 4,6-dehydratase	Cell envelope	Surface polysaccharides, lipopolysaccharides and antigens	-0.339929	0.351799	-0.27872	0.468073	-0.124356	0.830564
slr0985	rfbC	dTDP-4-dehydrorhamnose 3,5-epimerase	Cell envelope	Surface polysaccharides, lipopolysaccharides and antigens	N/D	N/D	N/D	N/D	N/D	N/D
slr1933	rfbC	dTDP-4-dehydrorhamnose 3,5-epimerase	Cell envelope	Surface polysaccharides, lipopolysaccharides and antigens	0.365607	0.476103	0.356604	0.491066	0.445769	0.442826
sll1395	rfbD	dTDP-6-deoxy-L-mannose-dehydrogenase	Cell envelope	Surface polysaccharides, lipopolysaccharides and antigens	1.21619	0.0079407	1.4893	0.000806076	0.104697	0.910197
slr1615	rfbE	perosamine synthetase	Cell envelope	Surface polysaccharides, lipopolysaccharides and antigens	N/D	N/D	N/D	N/D	N/D	N/D
slr0983	rfbF	glucose-1-phosphate cytidylyltransferase	Cell envelope	Surface polysaccharides, lipopolysaccharides and antigens	N/D	N/D	N/D	N/D	N/D	N/D
slr0984	rfbG	CDP-glucose 4,6-dehydratase	Cell envelope	Surface polysaccharides, lipopolysaccharides and antigens	N/D	N/D	N/D	N/D	N/D	N/D
sll1568	NA	fibrillin	Cell envelope	Surface structures	-1.52089	1.66e-05	-1.46918	4.02e-05	0.478008	0.326192
slr1024	NA	fibrillin	Cell envelope	Surface structures	0.665665	0.158655	0.449047	0.380022	1.58804	0.000118532
slr1962	NA	probable extracellular solute-binding protein	Cell envelope	Surface structures	0.0441676	0.922114	0.641952	0.0497054	-0.587338	0.0967224
sll1463	ftsH	cell division protein FtsH	Cellular processes	Cell division	-0.0107609	0.98823	-0.0705061	0.90379	0.377688	0.505404
slr0228	ftsH	cell division protein FtsH	Cellular processes	Cell division	1.07891	0.140293	1.17806	0.104347	0.626651	0.522093
slr1390	ftsH	cell division protein FtsH	Cellular processes	Cell division	0.156505	0.758383	0.237058	0.620561	0.642442	0.124801
slr1604	ftsH	cell division protein FtsH	Cellular processes	Cell division	0.849572	0.209803	0.583059	0.42898	0.813625	0.289786
slr1267	ftsW	cell division protein FtsW	Cellular processes	Cell division	0.616847	0.133067	0.644705	0.114421	0.415885	0.423422
slr2102	ftsY	cell division protein FtsY	Cellular processes	Cell division	0.0648858	0.878565	0.0159417	0.972513	0.241927	0.587266
sll1633	ftsZ	cell division protein FtsZ	Cellular processes	Cell division	0.65902	0.333418	0.762998	0.252843	-0.031248	0.982567
slr0072	gidB	glucose inhibited division protein B	Cellular processes	Cell division	-0.303121	0.606613	-0.272279	0.660154	-0.545815	0.374112
sll0288	minC	septum site-determining protein MinC	Cellular processes	Cell division	0.649691	0.156627	0.0130708	0.981375	-0.0660757	0.946595
sll0289	minD	septum site-determining protein MinD	Cellular processes	Cell division	-0.240059	0.601475	-1.00455	0.00530142	-0.17402	0.783422
ssl0546	minE	septum site-determining protein MinE	Cellular processes	Cell division	0.244788	0.810091	-0.579651	0.533189	-0.271237	0.844192
sll0169	NA	cell division protein Ftn2 homolog	Cellular processes	Cell division	1.5093	0.028393	0.77702	0.311863	-0.472323	0.656596
sll0202	NA	glucose inhibited division protein	Cellular processes	Cell division	0.417909	0.313547	0.0176068	0.974236	0.147007	0.822524
sll0204	NA	glucose inhibited division protein	Cellular processes	Cell division	0.445351	0.313097	0.471588	0.280385	-0.105605	0.887653
sll0720	NA	RTX toxin activating protein homolog	Cellular processes	Cell killing	-0.762316	0.397215	-0.920246	0.281101	1.44432	0.0864231
sll1181	NA	similar to hemolysin secretion protein	Cellular processes	Cell killing	-0.0133601	0.978387	0.0137908	0.974596	0.0743625	0.894746
slr0950	NA	hemolysin-like protein	Cellular processes	Cell killing	-0.0388249	0.963131	1.50238	0.012723	-3.03873	8.84e-09
slr1747	NA	cell death suppressor protein Lls1 homolog	Cellular processes	Cell killing	3.09432	3.43e-06	3.18776	1.73e-06	0.227893	0.867958
sll0897	dnaJ	DnaJ protein, heat shock protein 40, molecular chaperone	Cellular processes	Chaperones	-0.153072	0.823618	-0.688336	0.196304	0.478848	0.477666
sll1933	dnaJ	DnaJ protein, heat shock protein 40, molecular chaperone	Cellular processes	Chaperones	0.206854	0.6886	0.0284034	0.959956	0.684477	0.122021
slr0093	dnaJ	DnaJ protein, heat shock protein 40, molecular chaperone	Cellular processes	Chaperones	-0.474141	0.689516	-0.579431	0.620561	-0.161853	0.934411
sll1932	dnaK	DnaK protein	Cellular processes	Chaperones	0.0263078	0.959465	-0.188971	0.654468	0.402107	0.326192
sll0058	dnaK1	DnaK protein 1, heat shock protein 70, molecular chaperone	Cellular processes	Chaperones	0.41827	0.413697	0.22886	0.696839	-0.0884304	0.924019
sll0170	dnaK2	DnaK protein 2, heat shock protein 70, molecular chaperone	Cellular processes	Chaperones	-0.788741	0.358348	-1.80707	0.0157053	0.327044	0.8033
slr2076	groEL1	60kD chaperonin	Cellular processes	Chaperones	-0.715832	0.591462	-1.12734	0.361105	-1.01709	0.494137
sll0416	groEL-2	60 kDa chaperonin 2, GroEL2, molecular chaperone	Cellular processes	Chaperones	-1.02016	0.365767	-1.28824	0.239419	-0.152724	0.945595
slr2075	groES	10kD chaperonin	Cellular processes	Chaperones	-0.596213	0.772442	-1.31763	0.464353	-0.943448	0.692501
sll0057	grpE	heat shock protein GrpE	Cellular processes	Chaperones	0.356487	0.329387	-0.094216	0.834822	0.149483	0.788649
sll1988	hsp33	33 kDa chaperonin	Cellular processes	Chaperones	0.338196	0.449283	0.68353	0.0856131	-1.56373	6.09e-06
sll1514	hspA	16.6 kDa small heat shock protein, molecular chaperone	Cellular processes	Chaperones	-0.570055	0.766287	-2.62445	0.068382	-0.199272	0.950804
sll0430	htpG	HtpG, heat shock protein 90, molecular chaperone	Cellular processes	Chaperones	-1.81504	0.00778496	-2.23624	0.000728472	1.73523	0.0134466
sll1384	NA	similar to DnaJ protein	Cellular processes	Chaperones	-0.788794	0.00376122	-0.210224	0.544598	-0.121197	0.804038
sll1666	NA	DnaJ-like protein	Cellular processes	Chaperones	0.694749	0.113625	0.643587	0.148847	-0.202134	0.779115
slr0086	NA	similar to DnaK protein	Cellular processes	Chaperones	-0.131851	0.863175	-0.194643	0.796395	-0.265026	0.773797
slr1043	cheW	similar to chemotaxis protein CheW	Cellular processes	Chemotaxis	0.438848	0.244434	0.183283	0.685882	0.12686	0.840052
slr1044	ctr1	methyl-accepting chemotaxis protein, required for the biogenesis of thick pilli	Cellular processes	Chemotaxis	-0.398753	0.278972	-0.450556	0.211498	0.271994	0.565073
sll1107	NA	type IV pilus biogenesis protein PilI homolog	Cellular processes	Chemotaxis	-0.0234065	0.967452	-0.721885	0.0466884	0.291599	0.568394
sll1294	NA	methyl-accepting chemotaxis protein	Cellular processes	Chemotaxis	0.101576	0.883358	1.31461	0.00624481	-0.739685	0.201497
slr1120	NA	type 4 prepilin-like proteins leader peptide processing enzyme	Cellular processes	Chemotaxis	0.49398	0.507629	0.188745	0.82967	-0.278999	0.79379
sll1694	pilA1	pilin polypeptide PilA1	Cellular processes	Chemotaxis	N/D	N/D	N/D	N/D	N/D	N/D
sll1695	pilA2	pilin polypeptide PilA2	Cellular processes	Chemotaxis	N/D	N/D	N/D	N/D	N/D	N/D
slr1929	pilA6	type 4 pilin-like protein	Cellular processes	Chemotaxis	N/D	N/D	N/D	N/D	N/D	N/D
slr0162	pilC	a part of pilC, pilin biogenesis protein, required for twitching motility	Cellular processes	Chemotaxis	N/D	N/D	N/D	N/D	N/D	N/D
slr0163	pilC'	a part of pilC, pilin biogenesis protein, required for twitching motility	Cellular processes	Chemotaxis	N/D	N/D	N/D	N/D	N/D	N/D
slr1274	pilM	probable fimbrial assembly protein PilM, required for motility	Cellular processes	Chemotaxis	0.0806768	0.862127	0.616895	0.0629925	-0.641142	0.0626537
slr0161	pilT1	twitching motility protein PilT	Cellular processes	Chemotaxis	-0.59268	0.183336	-0.00661074	0.988424	-1.3958	0.000341979
sll1533	pilT2	twitching mobility protein	Cellular processes	Chemotaxis	-1.45717	0.000650584	-1.34641	0.00177891	0.0537763	0.959856
sll0040	pixI, pisI	positive phototaxis protein, homologous to chemotaxis protein CheW	Cellular processes	Chemotaxis	-0.510713	0.280757	-0.082435	0.895263	0.436095	0.445313
sll0041	pixJ1, pisJ1, taxD1	phytochrome-like photoreceptor protein for positive phototaxis; homologous to methyl-accepting chemotaxis protein	Cellular processes	Chemotaxis	-0.868668	0.0671691	-0.184869	0.773831	0.0212961	0.982567
sll0042	pixJ2, pisJ2	methyl-accepting chemotaxis protein for positive phototaxis	Cellular processes	Chemotaxis	-0.309732	0.634214	0.0974696	0.897031	0.0176482	0.985684
sll1987	cpx, katG	catalase peroxidase	Cellular processes	Detoxification	0.39933	0.385716	0.662061	0.11911	-0.959485	0.0190322
sll1615	NA	thiophen and furan oxidation protein	Cellular processes	Detoxification	0.254986	0.646448	0.224561	0.698777	-0.738028	0.133626
ssr2784	NA	antitoxin ChpI homolog	Cellular processes	Detoxification	N/D	N/D	N/D	N/D	N/D	N/D
slr1516	sodB	superoxide dismutase	Cellular processes	Detoxification	-1.86147	0.0226004	-2.79081	0.000278238	0.792518	0.477666
sll0755	tpx, ycf42	thioredoxin peroxidase	Cellular processes	Detoxification	0.0726884	0.899914	0.38183	0.436724	-0.18299	0.801268
sll1980	trxA	thiol:disulfide interchange protein TrxA	Cellular processes	Detoxification	-0.602071	0.125246	-0.47513	0.249123	-0.168515	0.793731
slr1531	ffh	signal recognition particle protein	Cellular processes	Protein and peptide secretion	-0.55028	0.1556	-1.13407	0.00110683	0.194516	0.749614
sll0533	NA	trigger factor	Cellular processes	Protein and peptide secretion	-1.12357	0.097421	-1.27901	0.054784	0.349311	0.746826
sll0716	NA	leader peptidase I (signal peptidase I)	Cellular processes	Protein and peptide secretion	-0.478413	0.392449	0.394692	0.498034	0.598343	0.328969
slr0079	NA	probable general secretion pathway protein E	Cellular processes	Protein and peptide secretion	-0.0541814	0.928215	-0.253429	0.633329	1.7887	1.17e-06
slr1277	NA	pilus assembly protein homologous to general secretion pathway protein D	Cellular processes	Protein and peptide secretion	0.0691198	0.879241	0.412433	0.259226	-0.747038	0.0273527
slr1366	NA	lipoprotein signal peptidase (signal peptidase II)	Cellular processes	Protein and peptide secretion	0.827151	0.0507696	0.03262	0.955199	-0.161734	0.831656
slr1377	NA	leader peptidase I (signal peptidase I)	Cellular processes	Protein and peptide secretion	-0.371863	0.580925	0.0785577	0.922681	-0.0729562	0.952498
slr0063	pilB1	pilus biogenesis protein homologous to general secretion pathway protein E	Cellular processes	Protein and peptide secretion	0.708303	0.0787856	0.530207	0.211947	0.551722	0.232132
sll0616	secA	preprotein translocase SecA subunit	Cellular processes	Protein and peptide secretion	0.395402	0.525914	0.0823316	0.911548	0.277747	0.745127
slr0774	secD	protein-export membrane protein SecD	Cellular processes	Protein and peptide secretion	0.18088	0.801067	0.358796	0.572917	1.54546	0.00155017
ssl3335	secE	preprotein translocase SecE subunit	Cellular processes	Protein and peptide secretion	-0.63214	0.0397672	-0.53608	0.0880151	0.26393	0.538378
slr0775	secF	protein-export membrane protein SecF	Cellular processes	Protein and peptide secretion	-0.47761	0.346569	-0.357764	0.507974	0.464341	0.437202
ssr3307	secG, ycf47	preprotein translocase SecG subunit	Cellular processes	Protein and peptide secretion	-0.522234	0.1539	-0.667444	0.0609697	-0.845141	0.0153658
sll1814	secY	preprotein translocase SecY subunit	Cellular processes	Protein and peptide secretion	-0.98627	0.030678	-0.651147	0.180128	-0.380708	0.555054
sll0194	ycf43	putative sec-independent protein translocase	Cellular processes	Protein and peptide secretion	0.172293	0.690919	-0.0965118	0.835218	0.449741	0.267333
sll1929	comE	competence protein ComE	Cellular processes	Transformation	0.201125	0.656744	0.153051	0.756247	0.079839	0.909435
slr0904	comM	competence protein ComM homolog	Cellular processes	Transformation	0.154913	0.749474	-0.120518	0.811615	-0.185527	0.758298
slr0427	NA	putative competence-damage protein	Cellular processes	Transformation	-0.0929095	0.884528	-0.183917	0.773906	-0.395841	0.54433
slr0488	NA	virulence factor MviN homolog.	Cellular processes	Transformation	0.572836	0.131713	1.19147	0.000509922	-0.573127	0.172036
sml0009	NA	similar to virulence-associated protein VapC	Cellular processes	Transformation	N/D	N/D	N/D	N/D	N/D	N/D
ssl2922	vapB	similar to virulence-associated protein VapB	Cellular processes	Transformation	N/D	N/D	N/D	N/D	N/D	N/D
ssl2923	vapC	similar to virulence-associated protein VapC	Cellular processes	Transformation	N/D	N/D	N/D	N/D	N/D	N/D
sll0220	glmS	L-glutamine:D-fructose-6-P amidotransferase	Central intermediary metabolism	Amino sugars	1.41377	3.65e-14	1.00403	2.64e-07	-0.359997	0.149525
slr1256	ureA	urease gamma subunit	Central intermediary metabolism	Other	0.823084	0.0897276	0.965033	0.038396	0.697111	0.206792
sll0420	ureB	urease beta subunit	Central intermediary metabolism	Other	0.561745	0.299279	0.185676	0.783346	0.809957	0.135771
sll1750	ureC	urease alpha subunit	Central intermediary metabolism	Other	0.110827	0.725261	0.409381	0.100973	-0.370796	0.179458
sll1639	ureD	urease accessory protein D	Central intermediary metabolism	Other	-0.272342	0.717534	-1.09089	0.0639631	-0.137401	0.90297
slr1219	ureE	urease accessory protein E	Central intermediary metabolism	Other	0.302051	0.601981	0.857085	0.080292	-0.962123	0.0550573
slr1899	ureF	urease accessory protein F	Central intermediary metabolism	Other	0.468075	0.121277	-0.0644783	0.876544	0.452712	0.17081
sll0643	ureG	urease accessory protein G	Central intermediary metabolism	Other	-0.0915996	0.899914	-0.185236	0.802344	0.322191	0.69873
slr1622	ppa	soluble inorganic pyrophosphatase	Central intermediary metabolism	Phosphorus compounds	-1.09437	0.00250857	-1.22293	0.000597717	-0.00715457	0.992956
sll0290	ppk	polyphosphate kinase	Central intermediary metabolism	Phosphorus compounds	0.239292	0.546349	0.0253669	0.955147	0.28697	0.530997
sll1546	ppx	exopolyphosphatase	Central intermediary metabolism	Phosphorus compounds	0.250468	0.591462	-0.0547723	0.921039	0.336489	0.527094
sll1566	ggpS	glucosylglycerolphosphate synthase	Central intermediary metabolism	Polysaccharides and glycoproteins	1.53512	0.00211846	1.0976	0.0379476	0.906176	0.120258
sll0945	glgA	glycogen synthase	Central intermediary metabolism	Polysaccharides and glycoproteins	-0.0410538	0.959576	0.0376224	0.959542	-0.615414	0.348738
sll1393	glgA	glycogen (starch) synthase	Central intermediary metabolism	Polysaccharides and glycoproteins	0.11245	0.804709	0.0122549	0.978368	1.05249	0.000638202
sll0158	glgB	1,4-alpha-glucan branching enzyme	Central intermediary metabolism	Polysaccharides and glycoproteins	0.88972	0.0473074	0.939673	0.0350944	0.0815042	0.92957
sll0726	NA	phosphoglucomutase	Central intermediary metabolism	Polysaccharides and glycoproteins	-0.304533	0.534299	-0.335702	0.487768	0.59401	0.206873
sll0842	NA	neopullulanase	Central intermediary metabolism	Polysaccharides and glycoproteins	1.37219	5.08e-05	0.701639	0.0671302	-0.893605	0.0176281
sll1356	glgP1	glycogen phosphorylase	Central intermediary metabolism	Polysaccharides and glycoproteins	-1.16939	0.00376122	-1.40671	0.000369532	1.00242	0.0179853
sll1540	NA	dolichyl-phosphate-mannose synthase	Central intermediary metabolism	Polysaccharides and glycoproteins	0.588086	0.0662342	0.408024	0.236135	-0.232686	0.618014
sll1676	NA	4-alpha-glucanotransferase	Central intermediary metabolism	Polysaccharides and glycoproteins	-0.0193867	0.986836	-0.0447321	0.965963	-0.310152	0.79379
slr0237	glgX2	glycogen operon protein GlgX homolog	Central intermediary metabolism	Polysaccharides and glycoproteins	0.130226	0.851854	0.441143	0.438861	-0.0980408	0.923156
slr0323	NA	putative alpha-mannosidase	Central intermediary metabolism	Polysaccharides and glycoproteins	-0.947659	0.0741601	-1.39624	0.00495233	0.417758	0.570284
slr0518	NA	similar to alpha-L-arabinofuranosidase B	Central intermediary metabolism	Polysaccharides and glycoproteins	N/D	N/D	N/D	N/D	N/D	N/D
slr0820	NA	probable glycosyltransferase	Central intermediary metabolism	Polysaccharides and glycoproteins	-1.20851	0.00351108	-1.37406	0.000674123	1.29978	0.00150298
slr0897	NA	probable endoglucanase	Central intermediary metabolism	Polysaccharides and glycoproteins	0.922629	0.0433352	0.699548	0.143257	-0.342339	0.607398
slr1176	glgC	glucose-1-phosphate adenylyltransferase	Central intermediary metabolism	Polysaccharides and glycoproteins	-1.36067	0.0329339	-2.18131	0.000241721	-0.255996	0.819577
slr1334	NA	phosphoglucomutase/phosphomannomutase	Central intermediary metabolism	Polysaccharides and glycoproteins	0.239842	0.669879	0.142597	0.814953	-0.259919	0.707794
slr1367	glgP2	glycogen phosphorylase	Central intermediary metabolism	Polysaccharides and glycoproteins	0.890246	0.262668	1.27251	0.087394	-0.298779	0.811614
slr1857	glgX1	isoamylase	Central intermediary metabolism	Polysaccharides and glycoproteins	-1.03058	0.0868758	-0.40197	0.581602	-0.722117	0.320591
slr1943	NA	probable glycosyltransferase	Central intermediary metabolism	Polysaccharides and glycoproteins	0.0745582	0.896248	-0.339527	0.491439	0.0208366	0.982567
slr1993	phaA	PHA-specific beta-ketothiolase (acetyl-CoA acetyltransferase)	Central intermediary metabolism	Polysaccharides and glycoproteins	2.17688	0.000511678	2.03576	0.00129517	0.149245	0.909997
slr1994	phaB	PHA-specific acetoacetyl-CoA reductase	Central intermediary metabolism	Polysaccharides and glycoproteins	1.33738	0.065741	1.80313	0.00916858	-0.362294	0.759413
slr1830	phaC	poly(3-hydroxyalkanoate) synthase	Central intermediary metabolism	Polysaccharides and glycoproteins	0.546799	0.162395	0.694699	0.0685396	-0.379956	0.445313
slr1829	phaE	putative poly(3-hydroxyalkanoate) synthase component	Central intermediary metabolism	Polysaccharides and glycoproteins	0.591996	0.199653	1.29912	0.00141986	-0.250237	0.713477
sll0107	NA	KHG/KDPG aldolase	Energy metabolism	Amino acids and amines	-0.418775	0.192524	-0.269994	0.429815	0.623619	0.0446202
sll0171	NA	probable aminomethyltransferase	Energy metabolism	Amino acids and amines	0.572493	0.0778395	0.585059	0.0755443	-1.04527	0.000500574
sll0422	NA	asparaginase	Energy metabolism	Amino acids and amines	-0.623094	0.234824	-0.208087	0.756367	-0.772039	0.159062
sll0573	NA	carbamate kinase	Energy metabolism	Amino acids and amines	-0.927914	0.0846425	-0.626409	0.27935	-0.365064	0.647735
sll0938	NA	aspartate transaminase	Energy metabolism	Amino acids and amines	0.145561	0.893772	-0.0857426	0.941745	-1.35373	0.122021
sll1178	NA	probable carbamoyl transferase	Energy metabolism	Amino acids and amines	0.667522	0.0653603	0.944836	0.0055882	-0.157993	0.794117
sll1234	NA	adenosylhomocysteinase	Energy metabolism	Amino acids and amines	0.780407	0.094659	0.795308	0.0875939	0.0583259	0.954095
sll1498	NA	carbamoyl-phosphate synthase small chain	Energy metabolism	Amino acids and amines	1.00037	0.0119329	0.825058	0.0448046	0.0864465	0.916241
sll1641	NA	glutamate decarboxylase	Energy metabolism	Amino acids and amines	0.545184	0.061991	-0.0368441	0.930682	1.30871	2.02e-07
sll1682	NA	alanine dehydrogenase	Energy metabolism	Amino acids and amines	0.112908	0.872906	0.804017	0.130948	-0.580701	0.374112
sll1683	NA	lysine decarboxylase	Energy metabolism	Amino acids and amines	-0.121383	0.813424	0.221432	0.65147	-1.35834	9.22e-05
slr0090	NA	probable 4-hydroxyphenylpyruvate dioxygenase	Energy metabolism	Amino acids and amines	0.251885	0.66952	0.263817	0.656424	0.0260212	0.982567
slr0229	NA	3-hydroxyisobutyrate dehydrogenase	Energy metabolism	Amino acids and amines	1.32499	0.00403744	0.664674	0.202957	-0.0142326	0.988043
slr0293	NA	glycine dehydrogenase	Energy metabolism	Amino acids and amines	1.76154	0.00162779	1.68736	0.00263187	0.130252	0.910197
slr0370	NA	succinate-semialdehyde dehydrogenase (NADP+)	Energy metabolism	Amino acids and amines	0.0477394	0.913717	0.360882	0.303334	0.509755	0.152469
slr0657	NA	aspartate kinase	Energy metabolism	Amino acids and amines	0.363594	0.313894	0.190764	0.644497	0.720093	0.0293104
slr0662	NA	arginine decarboxylase	Energy metabolism	Amino acids and amines	1.12753	0.00022308	0.821806	0.0107112	-0.185289	0.726141
slr0879	NA	glycine decarboxylase complex H-protein	Energy metabolism	Amino acids and amines	0.175192	0.741745	0.516297	0.262804	-0.924463	0.0318382
slr1312	NA	arginine decarboxylase	Energy metabolism	Amino acids and amines	-0.336561	0.266985	-0.41281	0.155302	0.683136	0.0125246
slr1705	NA	aspartoacylase	Energy metabolism	Amino acids and amines	-0.340414	0.722077	-1.24835	0.0971632	0.0419479	0.98247
slr1877	NA	2-hydroxyhepta-2,4-diene-1,7-dioate isomerase	Energy metabolism	Amino acids and amines	1.03843	0.0320314	0.474013	0.399486	-0.409391	0.552724
sll1561	putA	proline oxidase	Energy metabolism	Amino acids and amines	-0.498032	0.454368	-0.777821	0.204688	1.28943	0.0260672
sll0370	pyrA	carbamoyl-phosphate synthase, pyrimidine-specific, large chain	Energy metabolism	Amino acids and amines	1.01207	0.194362	0.984554	0.212838	0.132537	0.930536
sll0228	speB1	arginase	Energy metabolism	Amino acids and amines	-0.265005	0.647381	-0.378505	0.489491	-0.104155	0.90801
sll1077	speB2	agmatinase	Energy metabolism	Amino acids and amines	0.74971	0.148049	0.229561	0.72886	-0.261421	0.749371
sll0404	glcD	glycolate oxidase subunit GlcD	Energy metabolism	Glycolate pathway	0.310068	0.500602	0.327902	0.477109	-0.619859	0.15712
sll1189	glcE	glycolate oxidase subunit GlcE	Energy metabolism	Glycolate pathway	-0.212011	0.577604	-0.460233	0.162546	1.07995	0.000174254
sll1349	NA	phosphoglycolate phosphatase	Energy metabolism	Glycolate pathway	-0.131554	0.859782	-0.196306	0.788709	-0.35761	0.658825
sll1831	NA	glycolate oxidase subunit, (Fe-S)protein	Energy metabolism	Glycolate pathway	0.830592	0.061991	1.23992	0.0028445	-0.165642	0.833061
sll0018	fbaA, fda	fructose-bisphosphate aldolase, class II	Energy metabolism	Glycolysis	-0.247513	0.690672	-0.0440855	0.948561	0.492586	0.445172
slr0952	fbpII	fructose-1,6-bisphosphatase	Energy metabolism	Glycolysis	0.124249	0.733023	-0.211889	0.526894	0.141618	0.758298
slr0943	fda	fructose-bisphosphate aldolase, class I	Energy metabolism	Glycolysis	-0.0991854	0.767242	-0.444594	0.0793992	0.0410594	0.938443
slr0884	gap1	glyceraldehyde 3-phosphate dehydrogenase 1 (NAD+)	Energy metabolism	Glycolysis	0.985115	0.0396972	0.833551	0.0884754	1.29448	0.00512293
sll0587	NA	pyruvate kinase	Energy metabolism	Glycolysis	1.47071	0.0136972	1.60042	0.00625986	0.133205	0.911006
sll0593	NA	glucokinase	Energy metabolism	Glycolysis	-0.683989	0.0703731	-0.988714	0.00545039	0.0110106	0.987865
sll0745	NA	phosphofructokinase	Energy metabolism	Glycolysis	-0.562444	0.167668	-0.859148	0.0252707	0.0336759	0.970833
sll1196	NA	phosphofructokinase	Energy metabolism	Glycolysis	-0.447813	0.574039	-1.24135	0.0620475	1.03635	0.161545
sll1275	NA	pyruvate kinase 2	Energy metabolism	Glycolysis	-0.708035	0.201354	-0.311322	0.637944	0.167549	0.859954
slr0329	NA	glucokinase	Energy metabolism	Glycolysis	0.629083	0.164471	0.25556	0.640695	0.531385	0.322039
slr0752	NA	enolase	Energy metabolism	Glycolysis	0.471787	0.434421	0.163076	0.821889	0.510673	0.468479
slr1124	NA	phosphoglycerate mutase	Energy metabolism	Glycolysis	-1.2435	0.0033927	-1.45994	0.000482405	-0.424613	0.482624
slr1349	NA	glucose-6-phosphate isomerase	Energy metabolism	Glycolysis	0.463414	0.319895	0.576892	0.197267	-0.563073	0.257505
slr1945	NA	2,3-bisphosphoglycerate-independent phosphoglycerate mutase	Energy metabolism	Glycolysis	0.110152	0.878132	-0.406977	0.518088	0.368009	0.640864
slr0394	pgk	phosphoglycerate kinase	Energy metabolism	Glycolysis	-0.888386	0.0270926	-1.43192	0.000122924	0.325175	0.570284
sll0329	NA	6-phosphogluconate dehydrogenase	Energy metabolism	Pentose phosphate pathway	1.13265	0.122412	1.62046	0.0197193	-0.92497	0.277535
sll1070	NA	transketolase	Energy metabolism	Pentose phosphate pathway	-0.600746	0.371621	-0.862205	0.173083	0.185771	0.86711
sll1479	NA	6-phosphogluconolactonase	Energy metabolism	Pentose phosphate pathway	-0.605592	0.358028	0.601859	0.3695	-1.37608	0.0204989
sll1709	NA	3-ketoacyl-acyl carrier protein reductase	Energy metabolism	Pentose phosphate pathway	-0.41114	0.347258	-0.677614	0.0918326	-0.232554	0.70619
slr1793	NA	transaldolase	Energy metabolism	Pentose phosphate pathway	0.202123	0.804709	0.711947	0.276651	0.0833262	0.95081
slr1734	opcA	glucose 6-phosphate dehydrogenase assembly protein	Energy metabolism	Pentose phosphate pathway	1.11613	0.00612527	1.47132	0.000181165	0.512042	0.334741
sll0807	rpe	pentose-5-phosphate-3-epimerase	Energy metabolism	Pentose phosphate pathway	-1.68457	4.62e-10	-1.80634	2.57e-11	0.445923	0.224833
slr1843	zwf	glucose 6-phosphate dehydrogenase	Energy metabolism	Pentose phosphate pathway	0.454822	0.290784	1.01397	0.00657267	0.250178	0.676539
sll0741	nifJ	pyruvate flavodoxin oxidoreductase	Energy metabolism	Pyruvate and acetyl-CoA metabolism	-1.19044	0.0433174	-0.44861	0.527406	-0.455296	0.589397
sll0542	acs	acetyl-coenzyme A synthetase	Energy metabolism	Pyruvate and acetyl-CoA metabolism	-0.787525	0.216505	-1.23214	0.0386956	0.0790798	0.952498
sll1019	NA	hydroxyacylglutathione hydrolase	Energy metabolism	Pyruvate and acetyl-CoA metabolism	0.0660604	0.896248	0.320104	0.456138	0.228708	0.692003
sll1299	NA	acetate kinase	Energy metabolism	Pyruvate and acetyl-CoA metabolism	0.0805272	0.875888	0.475043	0.235892	0.288086	0.588352
slr0091	NA	aldehyde dehydrogenase	Energy metabolism	Pyruvate and acetyl-CoA metabolism	-0.042842	0.936009	-0.668757	0.0810934	-0.00750296	0.992529
slr0301	NA	phosphoenolpyruvate synthase	Energy metabolism	Pyruvate and acetyl-CoA metabolism	-3.80739	7.16e-08	-2.67834	0.00038227	-1.00841	0.311437
slr0721	NA	malic enzyme	Energy metabolism	Pyruvate and acetyl-CoA metabolism	0.676121	0.313096	0.979168	0.117083	0.0727383	0.958697
slr2132	NA	phosphotransacetylase	Energy metabolism	Pyruvate and acetyl-CoA metabolism	0.0103182	0.982722	0.193647	0.611948	-0.263001	0.533889
sll0920	ppc	phosphoenolpyruvate carboxylase	Energy metabolism	Pyruvate and acetyl-CoA metabolism	0.733503	0.237068	1.20563	0.0353815	0.219213	0.830488
sll1721	NA	pyruvate dehydrogenase E1 component, beta subunit	Energy metabolism	Pyruvate dehydrogenase	-0.708494	0.0445432	-0.829932	0.0157053	-0.00368457	0.997314
sll1841	NA	pyruvate dehydrogenase dihydrolipoamide acetyltransferase component (E2)	Energy metabolism	Pyruvate dehydrogenase	-0.0134646	0.982722	-0.0431137	0.941745	0.253692	0.680931
slr1096	NA	dihydrolipoamide dehydrogenase	Energy metabolism	Pyruvate dehydrogenase	-1.02787	0.107922	-1.03088	0.10733	-0.0532906	0.970833
slr1934	NA	pyruvate dehydrogenase E1 component, alpha subunit	Energy metabolism	Pyruvate dehydrogenase	-0.419892	0.463692	-1.07512	0.0273394	-0.151548	0.867112
sll0244	NA	UDP-glucose 4-epimerase	Energy metabolism	Sugars	-0.383512	0.30333	-0.297292	0.448376	-0.0572182	0.936899
sll1212	NA	GDP-mannose 4,6-dehydratase	Energy metabolism	Sugars	-0.0155657	0.981449	-0.464814	0.294496	0.426638	0.414263
sll1231	NA	mannosyltransferase	Energy metabolism	Sugars	-0.0504295	0.938517	-0.0684071	0.916037	-0.276594	0.698628
sll1496	NA	mannose-1-phosphate guanyltransferase	Energy metabolism	Sugars	0.0127736	0.971386	0.276867	0.248001	-0.874714	7.56e-06
sll1538	bglX	similar to beta-hexosaminidase a precursor	Energy metabolism	Sugars	0.498573	0.133084	0.298233	0.416555	0.818858	0.00916503
sll1558	NA	mannose-1-phosphate guanyltransferase	Energy metabolism	Sugars	0.252738	0.749598	0.234466	0.774747	0.0660376	0.961124
slr0493	NA	similar to mannose-1-phosphate guanylyltransferase	Energy metabolism	Sugars	1.36188	2.96e-05	1.21981	0.000287492	0.0304332	0.972633
slr0942	NA	alcohol dehydrogenase [NADP+]	Energy metabolism	Sugars	0.177433	0.676803	0.501193	0.15195	-0.196386	0.707794
slr0953	NA	sucrose-phosphate phosphatase	Energy metabolism	Sugars	0.538159	0.128304	0.322183	0.410933	0.342147	0.454068
slr1067	NA	UDP-glucose 4-epimerase	Energy metabolism	Sugars	N/D	N/D	N/D	N/D	N/D	N/D
slr1078	NA	similar to UDP-glucose 4-epimerase	Energy metabolism	Sugars	-0.806551	0.0676925	-0.420455	0.404222	-0.737164	0.126551
slr1166	NA	UDP-glucose:tetrahydrobiopterin glucosyltransferase	Energy metabolism	Sugars	-2.03724	0.000322269	-1.33569	0.0268933	0.0052117	0.998227
slr1299	NA	UDP-glucose dehydrogenase	Energy metabolism	Sugars	-0.58314	0.373292	-1.67588	0.00200928	5.30147	1.25e-28
slr1448	NA	fructokinase	Energy metabolism	Sugars	-0.384153	0.35651	-0.328469	0.448984	-0.375891	0.445327
slr1617	NA	similar to UDP-glucose 4-epimerase	Energy metabolism	Sugars	N/D	N/D	N/D	N/D	N/D	N/D
slr2074	NA	similar to mannose-1-phosphate guanylyltransferase	Energy metabolism	Sugars	-0.0467457	0.922114	0.452043	0.239419	-1.32227	3.09e-05
ssl2153	NA	probable ribose phosphate isomerase B	Energy metabolism	Sugars	0.261414	0.683992	0.212661	0.759013	-0.241453	0.779115
sll1370	rfbM	mannose-1-phosphate guanylyltransferase	Energy metabolism	Sugars	0.198722	0.725261	-0.246735	0.655439	0.875518	0.0526788
slr0194	rpiA	ribose 5-phosphate isomerase	Energy metabolism	Sugars	-0.716175	0.322734	-0.964282	0.158227	-0.0272543	0.983495
sll0045	spsA	sucrose phosphate synthase	Energy metabolism	Sugars	1.09337	0.0268374	1.14847	0.0186291	-0.00207259	0.998595
slr1289	icd	isocitrate dehydrogenase (NADP+)	Energy metabolism	TCA cycle	0.511778	0.346569	0.445231	0.429228	0.882515	0.091719
sll0401	NA	citrate synthase	Energy metabolism	TCA cycle	0.639582	0.0782245	0.459164	0.235892	0.358173	0.448452
sll0823	NA	probable succinate dehydrogenase iron-sulfur protein	Energy metabolism	TCA cycle	0.668211	0.0155526	0.0366895	0.930682	0.842481	0.0015796
sll0891	NA	malate dehydrogenase	Energy metabolism	TCA cycle	0.369542	0.429705	-0.464071	0.299639	0.896914	0.0299956
sll1023	NA	succinyl-CoA synthetase beta chain	Energy metabolism	TCA cycle	-0.639884	0.131337	-0.0643535	0.911648	-0.338939	0.555964
sll1557	NA	succinyl-CoA synthetase alpha chain	Energy metabolism	TCA cycle	-0.124394	0.813424	0.32774	0.470969	-0.305045	0.579604
sll1625	NA	succinate dehydrogenase iron- sulphur protein subunit	Energy metabolism	TCA cycle	0.108685	0.772544	0.233048	0.480682	0.211337	0.602937
slr0018	NA	fumarase	Energy metabolism	TCA cycle	0.823913	0.041751	0.768896	0.0616825	-0.173508	0.803689
slr1233	NA	succinate dehydrogenase flavoprotein subunit	Energy metabolism	TCA cycle	0.230018	0.524024	-0.112563	0.788142	0.496258	0.140789
sll0728	accA	acetyl-CoA carboxylase alpha subunit	Fatty acid, phospholipid and sterol metabolism		-0.547168	0.148712	-1.26262	0.000184581	-0.0499218	0.95195
slr0435	accB	biotin carboxyl carrier protein of acetyl-CoA carboxylase	Fatty acid, phospholipid and sterol metabolism		0.232686	0.781622	-0.527361	0.475213	0.290875	0.781925
sll0053	accC	biotin carboxylase	Fatty acid, phospholipid and sterol metabolism		-1.18653	0.0344507	-1.15411	0.0405416	-0.221627	0.822524
sll0336	accD, ycf11, zfpA	acetyl-CoA carboxylase beta subunit	Fatty acid, phospholipid and sterol metabolism		-0.102494	0.769232	-0.250547	0.400338	0.173968	0.663302
ssl2084	acpP	acyl carrier protein	Fatty acid, phospholipid and sterol metabolism		-1.09355	0.0154111	-1.44568	0.000796878	0.0959775	0.9178
slr1369	cdsA	phosphatidate cytidylyltransferase	Fatty acid, phospholipid and sterol metabolism		0.103307	0.826378	-0.207439	0.632464	0.790785	0.0211522
slr1350	desA	acyl-lipid desaturase (delta 12)	Fatty acid, phospholipid and sterol metabolism		-1.24974	0.00629198	-1.25819	0.00579434	0.427637	0.519636
sll1441	desB	acyl-lipid desaturase (omega-3)	Fatty acid, phospholipid and sterol metabolism		0.0268938	0.972442	-0.349384	0.558591	-0.21787	0.792805
sll0541	desC,des9	acyl-lipid desaturase (delta 9)	Fatty acid, phospholipid and sterol metabolism		-0.382344	0.532471	-1.0933	0.0312468	0.399229	0.584407
sll0262	desD	acyl-lipid desaturase (delta 6)	Fatty acid, phospholipid and sterol metabolism		0.0212183	0.978432	-0.447082	0.418677	-0.124577	0.889036
slr2023	fabD	malonyl coenzyme A-acyl carrier protein transacylase	Fatty acid, phospholipid and sterol metabolism		-0.878601	0.00462966	-0.570495	0.0875939	-0.324747	0.454248
slr1511	fabH	3-oxoacyl-[acyl-carrier-protein] synthase III	Fatty acid, phospholipid and sterol metabolism		-1.18414	0.0018437	-1.11161	0.00380724	-0.396925	0.462682
slr1167	gldA	glycerol dehydrogenase	Fatty acid, phospholipid and sterol metabolism		0.950296	0.0191986	0.201966	0.711161	0.121866	0.872103
sll1085	glpD	glycerol-3-phosphate dehydrogenase	Fatty acid, phospholipid and sterol metabolism		0.967925	0.00364669	0.786789	0.0227507	0.332033	0.4879
slr1672	glpK	glycerol kinase	Fatty acid, phospholipid and sterol metabolism		0.294368	0.574139	0.45451	0.345319	0.831672	0.0705882
sll0330	NA	sepiapterine reductase	Fatty acid, phospholipid and sterol metabolism		3.57773	2.64e-06	4.99179	1.36e-11	-1.27942	0.195723
sll0418	NA	2-methyl-6-phytylbenzoquinone methyltransferase	Fatty acid, phospholipid and sterol metabolism		0.517732	0.0932624	0.17809	0.640695	0.563787	0.0803223
sll1069	NA	3-oxoacyl-[acyl-carrier-protein] synthase II	Fatty acid, phospholipid and sterol metabolism		-0.671751	0.406752	-1.26565	0.0815642	-0.0309082	0.982585
sll1522	NA	CDP-diacylglycerol--glycerol-3-phosphate 3-phosphatidyltransferase	Fatty acid, phospholipid and sterol metabolism		-0.160171	0.771904	-0.386103	0.408382	0.475675	0.354472
sll1605	NA	(3R)-hydroxymyristol acyl carrier protein dehydrase	Fatty acid, phospholipid and sterol metabolism		0.197345	0.816233	-0.402099	0.606132	0.173664	0.879781
sll1655	NA	similar to biotin [acetyl-CoA-carboxylase] ligase	Fatty acid, phospholipid and sterol metabolism		-1.4656	0.0300742	-1.0581	0.139046	-1.53092	0.0261137
slr0054	NA	diacylglycerol kinase	Fatty acid, phospholipid and sterol metabolism		1.13134	0.0667598	1.46976	0.0129378	0.104612	0.935726
slr0089	NA	gamma-tocopherol methyltransferase	Fatty acid, phospholipid and sterol metabolism		0.753201	0.0598709	0.317414	0.498699	0.232402	0.707794
slr0224	NA	similar to sterol C5-desaturase	Fatty acid, phospholipid and sterol metabolism		-0.887613	0.385569	-1.45711	0.121414	0.728811	0.568394
slr0574	NA	cytochrome P450	Fatty acid, phospholipid and sterol metabolism		0.390061	0.476437	-0.0506436	0.941745	1.03544	0.0293279
slr0776	NA	UDP-3-o-[3-hydroxymyristoyl] glucosamine n-acyltransferase	Fatty acid, phospholipid and sterol metabolism		0.0526927	0.911177	-0.136368	0.771575	0.324634	0.483419
slr0886	NA	3-oxoacyl-[acyl-carrier protein] reductase	Fatty acid, phospholipid and sterol metabolism		-0.19032	0.813424	-0.363092	0.625008	-0.0642313	0.961615
slr1051	NA	enoyl-[acyl-carrier-protein] reductase	Fatty acid, phospholipid and sterol metabolism		-0.762633	0.296031	-0.752684	0.299946	0.206306	0.865696
slr1332	NA	beta ketoacyl-acyl carrier protein synthase	Fatty acid, phospholipid and sterol metabolism		-0.153768	0.767993	0.0128795	0.980275	0.239435	0.692077
slr1609	NA	long-chain-fatty-acid CoA ligase	Fatty acid, phospholipid and sterol metabolism		0.591444	0.0531334	0.514966	0.10253	-0.539109	0.106901
slr1755	NA	NAD+ dependent glycerol-3-phosphate dehydrogenase	Fatty acid, phospholipid and sterol metabolism		0.156668	0.675606	0.011022	0.978368	-0.0263023	0.969776
slr2124	NA	3-oxoacyl-[acyl-carrier protein] reductase	Fatty acid, phospholipid and sterol metabolism		N/D	N/D	N/D	N/D	N/D	N/D
slr1510	plsX	fatty acid/phospholipid synthesis protein PlsX	Fatty acid, phospholipid and sterol metabolism		-0.389013	0.366528	-0.953789	0.0102296	0.446415	0.354354
slr2033	rubA	membrane-associated rubredoxin, essential for photosystem I assembly	Fatty acid, phospholipid and sterol metabolism		-1.31741	0.0033927	-0.918949	0.053953	0.449819	0.482163
slr2089	shc	squalene-hopene-cyclase	Fatty acid, phospholipid and sterol metabolism		0.627372	0.0973229	0.73501	0.0471921	-0.471948	0.29234
slr1020	sqdB	sulfolipid biosynthesis protein SqdB	Fatty acid, phospholipid and sterol metabolism		-1.86372	1.79e-08	-1.90243	1.02e-08	0.191102	0.76261
slr0384	sqdX	sulfoquinovosyldiacylglycerol biosynthesis protein SqdX	Fatty acid, phospholipid and sterol metabolism		0.845067	0.128832	1.30025	0.0136764	-0.910699	0.129782
sll1326	atpA	ATP synthase alpha chain	Photosynthesis and respiration	ATP synthase	-2.45577	NA	-1.76469	NA	-0.815389	NA
slr1329	atpB	ATP synthase beta subunit	Photosynthesis and respiration	ATP synthase	-1.09639	0.135723	-1.24805	0.0842573	0.218346	0.86711
sll1327	atpC	ATP synthase gamma chain	Photosynthesis and respiration	ATP synthase	-2.58364	0.00267765	-2.28281	0.00941765	-1.04216	0.362257
sll1325	atpD	ATP synthase delta chain of CF(1)	Photosynthesis and respiration	ATP synthase	-1.89842	0.0660234	-1.87106	0.0711982	-0.348918	0.849601
slr1330	atpE	ATP synthase epsilon chain of CF(1)	Photosynthesis and respiration	ATP synthase	-1.17241	0.117921	-1.09263	0.149598	-0.306519	0.803689
sll1324	atpF	ATP synthase B chain (subunit I) of CF(0)	Photosynthesis and respiration	ATP synthase	-1.38678	0.155164	-1.1106	0.279633	-0.183385	0.924019
sll1323	atpG	ATP synthase subunit b' of CF(0)	Photosynthesis and respiration	ATP synthase	-2.02463	0.0387658	-2.13614	0.0274162	-0.0758385	0.974047
ssl2615	atpH	ATP synthase C chain of CF(0)	Photosynthesis and respiration	ATP synthase	-2.92528	0.000406144	-2.56715	0.00226568	-0.251825	0.879288
sll1322	atpI	ATP synthase A chain of CF(0)	Photosynthesis and respiration	ATP synthase	-2.13326	0.0123769	-2.20213	0.00941288	-0.210928	0.901484
sll1321	NA	hypothetical protein	Photosynthesis and respiration	ATP synthase	-1.09279	0.0634728	-1.06003	0.0732938	0.0776197	0.952461
sll0934	ccmA	carboxysome formation protein CcmA	Photosynthesis and respiration	CO2 fixation	-0.481039	0.136449	-0.486759	0.133153	0.33363	0.405457
sll1029	ccmK1	carbon dioxide concentrating mechanism protein CcmK	Photosynthesis and respiration	CO2 fixation	-0.865706	0.231141	-0.345645	0.692974	-0.221683	0.856694
sll1028	ccmK2	carbon dioxide concentrating mechanism protein CcmK	Photosynthesis and respiration	CO2 fixation	-1.49153	0.0817414	-1.52795	0.0734699	0.494504	0.707794
slr1838	ccmK3	carbon dioxide concentrating mechanism protein CcmK homolog 3, putative carboxysome assembly protein	Photosynthesis and respiration	CO2 fixation	-0.395227	0.361756	-0.490042	0.24578	0.065409	0.936899
slr1839	ccmK4	carbon dioxide concentrating mechanism protein CcmK homolog 4, putative carboxysome assembly protein	Photosynthesis and respiration	CO2 fixation	-0.20324	0.76388	-0.295488	0.644277	-0.235869	0.779115
sll1030	ccmL	carbon dioxide concentrating mechanism protein CcmL, putative carboxysome assembly protein	Photosynthesis and respiration	CO2 fixation	-1.63561	0.06243	-1.61277	0.0681039	-0.719578	0.554972
sll1031	ccmM	carbon dioxide concentrating mechanism protein CcmM, putative carboxysome structural protein	Photosynthesis and respiration	CO2 fixation	-1.63679	0.0524229	-1.92327	0.0193173	0.195375	0.903551
slr0436	ccmO	carbon dioxide concentrating mechanism protein CcmO	Photosynthesis and respiration	CO2 fixation	0.382377	0.20494	0.073969	0.852149	0.0354166	0.956073
slr0051	ecaB	periplasmic beta-type carbonic anhydrase	Photosynthesis and respiration	CO2 fixation	0.680239	0.0633438	0.662295	0.0731179	-0.268727	0.613591
sll1342	gap2	NAD(P)-dependent glyceraldehyde-3-phosphate dehydrogenase	Photosynthesis and respiration	CO2 fixation	-0.858584	0.0188421	-1.10115	0.00161836	0.331811	0.521384
slr1347	NA	beta-type carbonic anhydrase localized in the carboxysome	Photosynthesis and respiration	CO2 fixation	0.0691584	0.872906	0.236003	0.526563	0.011293	0.985675
sll1525	prk	phosphoribulokinase	Photosynthesis and respiration	CO2 fixation	-1.64043	0.0149174	-2.0529	0.00152286	-0.0582689	0.971794
slr0009	rbcL	ribulose bisphosphate carboxylase large subunit	Photosynthesis and respiration	CO2 fixation	-1.98745	0.00494456	-1.88227	0.0083049	0.0492988	0.979096
slr0012	rbcS	ribulose bisphosphate carboxylase small subunit	Photosynthesis and respiration	CO2 fixation	-2.30907	3.5e-05	-1.9125	0.000928972	-0.0970052	0.941895
slr0783	tpi	triosephosphate isomerase	Photosynthesis and respiration	CO2 fixation	-0.530868	0.234659	-0.160276	0.778513	0.110018	0.886904
sll1317	petA	apocytochrome f, component of cytochrome b6/f complex	Photosynthesis and respiration	Cytochrome b6/f complex	-1.12369	0.0465271	-0.731452	0.230623	0.189868	0.852178
slr0342	petB	cytochrome b6	Photosynthesis and respiration	Cytochrome b6/f complex	-0.589211	0.0812062	-0.0611147	0.897345	0.238669	0.626244
sll1316	petC1	cytochrome b6-f complex iron-sulfur subunit (Rieske iron sulfur protein)	Photosynthesis and respiration	Cytochrome b6/f complex	-0.729	0.0378033	-0.610546	0.0892915	0.340683	0.471073
slr1185	petC2	cytochrome b6-f complex alternative iron-sulfur subunit (Rieske iron sulfur protein)	Photosynthesis and respiration	Cytochrome b6/f complex	1.14933	0.0671691	1.99329	0.000516159	0.902496	0.206792
sll1182	petC3	cytochrome b6-f complex alternative iron-sulfur subunit (Rieske iron sulfur protein)	Photosynthesis and respiration	Cytochrome b6/f complex	0.23201	0.650268	0.27994	0.577549	0.600991	0.200511
slr0343	petD	cytochrome b6-f complex subunit 4	Photosynthesis and respiration	Cytochrome b6/f complex	-1.37412	3.96e-10	-0.494751	0.0564855	-0.144863	0.721357
smr0010	petG	cytochrome b6-f complex subunit 5	Photosynthesis and respiration	Cytochrome b6/f complex	-0.937031	0.155536	-1.40554	0.0241494	0.803702	0.295738
smr0003	petM	cytochrome b6-f complex subunit PetM	Photosynthesis and respiration	Cytochrome b6/f complex	-0.697717	0.243493	-0.948489	0.102979	-0.771937	0.237272
sml0004	petN	cytochrome b6-f complex subunit VIII	Photosynthesis and respiration	Cytochrome b6/f complex	N/D	N/D	N/D	N/D	N/D	N/D
slr0851	ndbA	type 2 NADH dehydrogenase	Photosynthesis and respiration	NADH dehydrogenase	3.03006	3.97e-09	3.51526	7.98e-12	-0.184042	0.867112
slr1743	ndbB	type 2 NADH dehydrogenase NdbB	Photosynthesis and respiration	NADH dehydrogenase	1.79536	0.000817766	1.7451	0.00118276	0.24472	0.803689
sll1484	ndbC	type 2 NADH dehydrogenase	Photosynthesis and respiration	NADH dehydrogenase	1.16645	0.00266651	1.56378	2.47e-05	0.725258	0.105895
sll0519	ndhA	NADH dehydrogenase subunit 1	Photosynthesis and respiration	NADH dehydrogenase	-0.402544	0.323696	-0.550985	0.150326	0.573614	0.165714
sll0223	ndhB	NADH dehydrogenase subunit 2	Photosynthesis and respiration	NADH dehydrogenase	0.144556	0.845096	0.119164	0.873318	-0.148373	0.879781
slr1279	ndhC	NADH dehydrogenase subunit 3	Photosynthesis and respiration	NADH dehydrogenase	-0.0622156	0.877446	-0.158264	0.672278	0.1057	0.840052
slr0331	ndhD1	NADH dehydrogenase subunit 4 (involved in photosystem-1 cyclic electron flow)	Photosynthesis and respiration	NADH dehydrogenase	-0.144114	0.862551	-0.028108	0.974236	-0.761641	0.281111
slr1291	ndhD2	NADH dehydrogenase subunit 4	Photosynthesis and respiration	NADH dehydrogenase	0.355047	0.750159	1.30459	0.135574	1.10203	0.27317
sll1733	ndhD3	NADH dehydrogenase subunit 4 (involved in low CO2-inducible, high affinity CO2 uptake)	Photosynthesis and respiration	NADH dehydrogenase	0.019377	0.975465	0.140961	0.791522	-0.00423285	0.997314
sll0027	ndhD4	NADH dehydrogenase subunit 4 (involved in constitutive, low affinity CO2 uptake)	Photosynthesis and respiration	NADH dehydrogenase	-0.379325	0.577506	0.0102596	0.987824	0.0252142	0.982567
slr2007	ndhD5	NADH dehydrogenase subunit 4	Photosynthesis and respiration	NADH dehydrogenase	-0.129639	0.763696	0.469887	0.168174	-0.587987	0.0944362
slr2009	ndhD6	NADH dehydrogenase subunit 4	Photosynthesis and respiration	NADH dehydrogenase	0.339934	0.648619	0.486204	0.493484	-0.964993	0.15035
sll0522	ndhE	NADH dehydrogenase subunit 4L	Photosynthesis and respiration	NADH dehydrogenase	-0.0717014	0.877721	-0.490346	0.164322	1.4253	1.53e-06
slr0844	ndhF1	NADH dehydrogenase subunit 5	Photosynthesis and respiration	NADH dehydrogenase	-0.0951749	0.826378	0.216209	0.579043	-0.56459	0.0979591
sll1732	ndhF3	NADH dehydrogenase subunit 5 (involved in low CO2-inducible, high affinity CO2 uptake)	Photosynthesis and respiration	NADH dehydrogenase	0.311927	0.510385	-0.137001	0.804965	0.434781	0.395981
sll0026	ndhF4	NADH dehydrogenase subunit 5 (involved in constitutive, low affinity CO2 uptake)	Photosynthesis and respiration	NADH dehydrogenase	-0.393017	0.462005	-0.0106343	0.985471	0.0623381	0.95195
sll0521	ndhG	NADH dehydrogenase subunit 6	Photosynthesis and respiration	NADH dehydrogenase	-0.126664	0.772892	-0.583947	0.0818608	0.194787	0.707148
slr0261	ndhH	NADH dehydrogenase subunit 7	Photosynthesis and respiration	NADH dehydrogenase	0.132485	0.683919	-0.401876	0.129665	0.347883	0.247453
sll0520	ndhI	NADH dehydrogenase subunit NdhI	Photosynthesis and respiration	NADH dehydrogenase	-0.510135	0.269044	-0.659567	0.133153	0.725767	0.116314
slr1281	ndhJ	NADH dehydrogenase subunit I	Photosynthesis and respiration	NADH dehydrogenase	-0.833521	0.0191986	-0.449902	0.252619	0.293195	0.565073
slr1280	ndhK	NADH dehydrogenase subunit NdhK	Photosynthesis and respiration	NADH dehydrogenase	0.0378679	0.943321	0.439605	0.278197	0.254085	0.652332
ssr1386	ndhL	NADH dehydrogenase subunit NdhL	Photosynthesis and respiration	NADH dehydrogenase	-0.227228	0.772544	-0.215712	0.790939	0.401628	0.655182
sll0634	btpA	photosystem I biogenesis protein BtpA	Photosynthesis and respiration	Photosystem I	-0.484054	0.489096	-0.793096	0.212838	0.531466	0.518403
slr1834	psaA	P700 apoprotein subunit Ia	Photosynthesis and respiration	Photosystem I	-3.32717	3.33e-12	-2.64642	6.85e-08	-0.30552	0.735167
slr1835	psaB	P700 apoprotein subunit Ib	Photosynthesis and respiration	Photosystem I	-3.24402	2.55e-18	-2.32769	1.15e-09	-1.00846	0.0240139
ssl0563	psaC	photosystem I subunit VII	Photosynthesis and respiration	Photosystem I	-3.65604	4.68e-21	-3.68045	4.46e-21	0.431088	0.494137
slr0737	psaD	photosystem I subunit II	Photosynthesis and respiration	Photosystem I	-3.61755	9.76e-18	-3.67811	3.32e-18	0.573421	0.362826
ssr2831	psaE	photosystem I subunit IV	Photosynthesis and respiration	Photosystem I	-2.38767	4.64e-07	-2.55345	6.45e-08	0.139585	0.889495
sll0819	psaF	photosystem I reaction center subunit III precursor (PSI-F), plastocyanin (cyt c553) docking protein	Photosynthesis and respiration	Photosystem I	-2.44095	1.39e-07	-2.40139	2.69e-07	-0.0795216	0.946595
smr0004	psaI	photosystem I subunit VIII	Photosynthesis and respiration	Photosystem I	-2.79604	1.7e-11	-2.84179	1.25e-11	-0.854253	0.105895
sml0008	psaJ	photosystem I subunit IX	Photosynthesis and respiration	Photosystem I	-2.60794	4.94e-07	-2.70837	1.79e-07	0.0964817	0.938443
ssr0390	psaK1	photosystem I reaction center subunit X	Photosynthesis and respiration	Photosystem I	-0.873933	0.0147779	-1.88644	3.38e-09	-0.322629	0.527094
sll0629	psaK2	alternative photosystem I reaction center subunit X	Photosynthesis and respiration	Photosystem I	-1.00805	0.00494456	-0.877354	0.0173139	-0.227836	0.698311
slr1655	psaL	photosystem I subunit XI	Photosynthesis and respiration	Photosystem I	-2.15093	7.64e-07	-2.32686	7.88e-08	0.0809054	0.938443
smr0005	psaM	photosystem I subunit XII	Photosynthesis and respiration	Photosystem I	-4.3827	3.63e-14	-4.09593	2.56e-12	0.304289	0.7927
slr0823	ycf3	photosystem I assembly related protein	Photosynthesis and respiration	Photosystem I	-0.0186411	0.981449	0.00464653	0.992341	-0.328096	0.652986
slr0171	ycf37	photosystem I assembly related protein Ycf37	Photosynthesis and respiration	Photosystem I	-0.902216	0.0420987	-0.810314	0.0727664	-0.237482	0.742309
sll0226	ycf4	photosystem I assembly related protein	Photosynthesis and respiration	Photosystem I	-0.569421	0.0457656	-0.666946	0.016365	-0.0829709	0.874459
sll0247	isiA	iron-stress chlorophyll-binding protein, homologous to psbC (CP43)	Photosynthesis and respiration	Photosystem II	-0.651897	0.600758	-2.80126	0.00371176	-0.479636	0.779115
slr1645	psb27, psbZ	photosystem II 11 kD protein	Photosynthesis and respiration	Photosystem II	-0.924892	0.113351	-1.17975	0.0370028	-0.245085	0.801268
sll1398	psb28, psbW, psb13, ycf79	photosystem II reaction center 13 kDa protein	Photosynthesis and respiration	Photosystem II	-0.227753	0.657539	0.268991	0.595604	0.630467	0.169979
slr1739	psb28-2	photosystem II 13 kDa protein homolog	Photosynthesis and respiration	Photosystem II	0.282552	0.736025	-0.0383411	0.96756	0.393422	0.692501
slr1181	psbA1	photosystem II D1 protein	Photosynthesis and respiration	Photosystem II	-2.22493	0.0565521	-2.26662	0.0514785	0.249497	0.911341
slr1311	psbA2	photosystem II D1 protein	Photosynthesis and respiration	Photosystem II	-0.981381	0.0912286	-0.0517803	0.948561	0.0347138	0.98173
sll1867	psbA3	photosystem II D1 protein	Photosynthesis and respiration	Photosystem II	0.785143	0.168356	0.185424	0.805287	1.47511	0.00498685
slr0906	psbB	photosystem II core light harvesting protein	Photosynthesis and respiration	Photosystem II	-1.06691	0.00778496	-0.0508174	0.934202	-0.307935	0.613591
sll0851	psbC	photosystem II CP43 protein	Photosynthesis and respiration	Photosystem II	-0.611274	0.0555911	0.200641	0.615789	-0.127014	0.818288
sll0849	psbD	photosystem II reaction center D2 protein	Photosynthesis and respiration	Photosystem II	-0.688081	0.0202466	0.311028	0.360633	0.8931	0.00168334
slr0927	psbD2	photosystem II reaction center D2 protein	Photosynthesis and respiration	Photosystem II	0.134167	0.826833	0.616047	0.196299	0.071585	0.938955
ssr3451	psbE	cytochrome b559 alpha subunit	Photosynthesis and respiration	Photosystem II	-1.78951	3.31e-12	-1.6709	1.1e-10	-0.209028	0.64581
smr0006	psbF	cytochrome b559 b subunit	Photosynthesis and respiration	Photosystem II	-2.05631	3.41e-09	-1.57006	1.62e-05	-0.0178981	0.982567
ssl2598	psbH	photosystem II PsbH protein	Photosynthesis and respiration	Photosystem II	-1.44043	3.4e-05	-1.77354	1.61e-07	0.515011	0.260518
sml0001	psbI	photosystem II reaction center PsbI protein	Photosynthesis and respiration	Photosystem II	-2.1021	6.22e-07	-1.76024	5.63e-05	1.17433	0.0131897
smr0008	psbJ	photosystem II PsbJ protein	Photosynthesis and respiration	Photosystem II	-1.54936	0.0331451	-0.689183	0.402121	-0.260118	0.838766
sml0005	psbK	photosystem II PsbK protein	Photosynthesis and respiration	Photosystem II	-1.60963	0.00211846	-2.21382	9.05e-06	0.253216	0.788232
smr0007	psbL	photosystem II PsbL protein	Photosynthesis and respiration	Photosystem II	-2.20101	2.03e-08	-2.03095	2.17e-07	0.683182	0.174829
sml0003	psbM	photosystem II reaction center M protein	Photosynthesis and respiration	Photosystem II	N/D	N/D	N/D	N/D	N/D	N/D
smr0009	psbN	photosystem II PsbN protein	Photosynthesis and respiration	Photosystem II	N/D	N/D	N/D	N/D	N/D	N/D
sll0427	psbO	photosystem II manganese-stabilizing polypeptide	Photosynthesis and respiration	Photosystem II	-1.65703	0.000876237	-1.11115	0.037121	-0.158266	0.870452
sll1418	psbP2	photosystem II oxygen-evolving complex 23K protein PsbP homolog	Photosynthesis and respiration	Photosystem II	-0.732716	0.0715723	-0.94981	0.0157053	-0.803834	0.0542353
smr0001	psbT, ycf8	photosystem II PsbT protein	Photosynthesis and respiration	Photosystem II	-2.32928	4.31e-10	-1.20021	0.00371176	-0.183537	0.804787
sll1194	psbU	photosystem II 12 kDa extrinsic protein	Photosynthesis and respiration	Photosystem II	-1.22991	0.00033645	-1.09047	0.00176702	0.0705717	0.926913
sll0258	psbV	cytochrome c550	Photosynthesis and respiration	Photosystem II	-2.21289	3.6e-12	-2.14601	2.19e-11	0.400116	0.406928
sml0002	psbX	photosystem II PsbX protein	Photosynthesis and respiration	Photosystem II	-0.99917	0.0509219	-1.4992	0.00168341	0.338683	0.666071
sml0007	psbY	photosystem II protein Y	Photosynthesis and respiration	Photosystem II	-0.793862	0.11069	-0.944364	0.0510556	0.613404	0.293857
slr2034	ycf48	putative homolog of plant HCF136, which is essential for stability or assembly of photosystem II	Photosynthesis and respiration	Photosystem II	-0.835537	0.25709	-0.897963	0.217915	0.272596	0.817601
slr2067	apcA	allophycocyanin alpha subunit	Photosynthesis and respiration	Phycobilisome	-3.32819	5.11e-06	-2.89103	0.000126778	0.0346878	0.983411
slr1986	apcB	allophycocyanin beta subunit	Photosynthesis and respiration	Phycobilisome	-3.26762	3.06e-06	-2.7871	0.000122924	-0.0906165	0.959856
ssr3383	apcC	phycobilisome small core linker polypeptide	Photosynthesis and respiration	Phycobilisome	-2.7362	1.32e-07	-2.95325	1.04e-08	0.664211	0.378486
sll0928	apcD	allophycocyanin-B	Photosynthesis and respiration	Phycobilisome	-0.917536	0.00281417	-0.559927	0.092033	-0.211428	0.670544
slr0335	apcE	phycobilisome core-membrane linker polypeptide	Photosynthesis and respiration	Phycobilisome	-2.15814	6.35e-06	-2.03017	3.19e-05	0.31769	0.707511
slr1459	apcF	phycobilisome core component	Photosynthesis and respiration	Phycobilisome	-2.58458	6.93e-08	-2.78225	5.66e-09	0.0594989	0.961784
sll1578	cpcA	phycocyanin alpha subunit	Photosynthesis and respiration	Phycobilisome	-3.58609	9.15e-11	-2.87507	4.64e-07	-0.367765	0.719192
sll1577	cpcB	phycocyanin beta subunit	Photosynthesis and respiration	Phycobilisome	-3.38546	1.7e-10	-2.63417	1.73e-06	-0.20271	0.857688
sll1580	cpcC1	phycobilisome rod linker polypeptide	Photosynthesis and respiration	Phycobilisome	-2.48934	9.72e-11	-2.01235	3.92e-07	-0.19439	0.801268
sll1579	cpcC2	phycobilisome rod linker polypeptide	Photosynthesis and respiration	Phycobilisome	-2.38763	3.13e-05	-1.85676	0.0018902	-0.298044	0.779115
ssl3093	cpcD	phycobilisome small rod linker polypeptide	Photosynthesis and respiration	Phycobilisome	-2.57874	4.58e-08	-2.38251	6.76e-07	-0.881208	0.14619
slr1878	cpcE	phycocyanin alpha-subunit phycocyanobilin lyase	Photosynthesis and respiration	Phycobilisome	0.225304	0.673903	0.0482798	0.939299	-0.764195	0.0956644
sll1051	cpcF	phycocyanin alpha-subunit phycocyanobilin lyase	Photosynthesis and respiration	Phycobilisome	1.13266	6.74e-05	1.05075	0.000351148	-0.0175243	0.982567
slr2051	cpcG1	phycobilisome rod-core linker polypeptide	Photosynthesis and respiration	Phycobilisome	-2.63626	3.65e-14	-2.2183	3.96e-10	0.328209	0.572852
sll1471	cpcG2	phycobilisome rod-core linker polypeptide	Photosynthesis and respiration	Phycobilisome	-5.32058	3.18e-31	-3.06786	2.91e-10	-4.5921	2.76e-23
sll1663	NA	phycocyanin alpha phycocyanobilin lyase related protein	Photosynthesis and respiration	Phycobilisome	-0.586058	0.234444	-0.820197	0.0859536	-0.830571	0.0963448
ssl0452	nblA1	phycobilisome degradation protein NblA	Photosynthesis and respiration	Phycobilisome	3.1251	1.56e-09	2.81926	9.88e-08	1.59805	0.00628456
ssl0453	nblA2	phycobilisome degradation protein NblA	Photosynthesis and respiration	Phycobilisome	3.11694	3.85e-11	3.08234	7.81e-11	1.49026	0.00512293
sll1899	ctaB	cytochrome c oxidase folding protein	Photosynthesis and respiration	Respiratory terminal oxidases	1.11246	0.0397672	1.4365	0.00537924	0.189757	0.845959
sll0813	ctaC	cytochrome c oxidase subunit II	Photosynthesis and respiration	Respiratory terminal oxidases	0.787375	0.0697315	0.393411	0.429085	-0.191515	0.792805
slr1136	ctaCI	cytochrome c oxidase subunit II	Photosynthesis and respiration	Respiratory terminal oxidases	1.36234	0.0319141	1.46505	0.019383	0.270772	0.803689
slr1137	ctaDI	cytochrome c oxidase subunit I	Photosynthesis and respiration	Respiratory terminal oxidases	1.03955	0.167945	1.40635	0.0523539	-0.202813	0.879288
slr2082	ctaDII	cytochrome c oxidase subunit I	Photosynthesis and respiration	Respiratory terminal oxidases	0.1684	0.791507	0.0874012	0.897031	0.0532058	0.959856
slr1138	ctaEI	cytochrome c oxidase subunit III	Photosynthesis and respiration	Respiratory terminal oxidases	0.872831	0.0791675	1.1461	0.0159441	0.934796	0.0716383
slr2083	ctaEII	cytochrome c oxidase subunit III	Photosynthesis and respiration	Respiratory terminal oxidases	0.229084	0.59516	0.344409	0.391965	0.182435	0.755913
slr1379	cydA	quinol oxidase subunit I	Photosynthesis and respiration	Respiratory terminal oxidases	0.588806	0.368109	1.15628	0.048563	-0.044789	0.974047
slr1380	cydB	quinol oxidase subunit II	Photosynthesis and respiration	Respiratory terminal oxidases	0.577443	0.321034	1.17023	0.0229897	0.3321	0.679012
sll1245	cytM	cytochrome cM	Photosynthesis and respiration	Soluble electron carriers	0.589789	0.305727	0.903382	0.0885136	-0.0197067	0.984957
sll0248	isiB	flavodoxin	Photosynthesis and respiration	Soluble electron carriers	-0.0220783	0.990272	2.08444	0.0512046	-3.90094	4.44e-05
sll1584	NA	ferredoxin like protein	Photosynthesis and respiration	Soluble electron carriers	-0.368077	0.430218	-1.88021	1.35e-07	0.645509	0.154215
slr2059	NA	iron-sulfur cluster binding protein homolog	Photosynthesis and respiration	Soluble electron carriers	0.988493	0.0106758	0.722943	0.0747507	0.501763	0.311786
ssl2559	NA	ferredoxin	Photosynthesis and respiration	Soluble electron carriers	-1.95403	2.03e-05	0.0661626	0.930682	-1.57816	0.00103764
ssl3044	NA	probable ferredoxin	Photosynthesis and respiration	Soluble electron carriers	-0.711267	0.523078	-0.32728	0.800933	0.265747	0.877649
ssr3184	NA	4Fe-4S type iron-sulfur protein	Photosynthesis and respiration	Soluble electron carriers	0.37407	0.586464	0.73882	0.21296	3.40127	5.54e-13
sll0199	petE	plastocyanin	Photosynthesis and respiration	Soluble electron carriers	-1.09148	0.0067558	-0.836992	0.0472254	0.0985307	0.903409
ssl0020	petF	ferredoxin I, essential for growth	Photosynthesis and respiration	Soluble electron carriers	-2.40846	2.4e-10	-1.60661	8.09e-05	-1.09741	0.0125246
sll1382	petF, fdx	ferredoxin, petF-like protein	Photosynthesis and respiration	Soluble electron carriers	0.181235	0.694573	0.227088	0.619196	-0.343339	0.482163
slr0150	petF, fdx	ferredoxin, petF-like protein	Photosynthesis and respiration	Soluble electron carriers	-2.27334	3.63e-14	-2.27193	4.18e-14	-0.0509631	0.947199
slr1828	petF, fdx	ferredoxin, petF-like protein	Photosynthesis and respiration	Soluble electron carriers	-0.785154	0.129343	-0.668547	0.208708	0.436638	0.527094
slr1643	petH	ferredoxin-NADP oxidoreductase	Photosynthesis and respiration	Soluble electron carriers	0.384585	0.597247	1.0047	0.0998234	-0.108894	0.929492
sll1796	petJ	cytochrome c553	Photosynthesis and respiration	Soluble electron carriers	-1.44699	0.000188334	-1.7808	2.57e-06	-0.263785	0.686605
sll0368	NA	uracil phosphoribosyltransferase	Purines, pyrimidines, nucleosides, and nucleotides	Interconversions and salvage of nucleosides and nucleotides	0.432639	0.313587	0.141098	0.792349	-0.140667	0.840464
sll1035	NA	uracil phosphoribosyltransferase	Purines, pyrimidines, nucleosides, and nucleotides	Interconversions and salvage of nucleosides and nucleotides	-0.302892	0.300995	-0.346207	0.227561	-0.0728747	0.881753
sll1430	NA	adenine phosphoribosyltransferase	Purines, pyrimidines, nucleosides, and nucleotides	Interconversions and salvage of nucleosides and nucleotides	0.266739	0.521878	-0.110469	0.814953	0.949353	0.00475289
sll1776	NA	deoxyribose-phosphate aldolase	Purines, pyrimidines, nucleosides, and nucleotides	Interconversions and salvage of nucleosides and nucleotides	-0.543226	0.128189	-0.475944	0.196304	-0.0981178	0.877649
sll1852	NA	nucleoside diphosphate kinase	Purines, pyrimidines, nucleosides, and nucleotides	Interconversions and salvage of nucleosides and nucleotides	0.271934	0.810961	-0.272866	0.810884	-0.557486	0.658825
sll1815	adk	adenylate kinase	Purines, pyrimidines, nucleosides, and nucleotides	Purine ribonucleotide biosynthesis	-1.48877	0.0364194	-1.21461	0.0975316	-0.637982	0.519968
slr0213	guaA	GMP synthetase	Purines, pyrimidines, nucleosides, and nucleotides	Purine ribonucleotide biosynthesis	0.309485	0.558677	0.367593	0.472416	0.568114	0.276685
sll0398	NA	deoxyguanosinetriphosphate triphosphohydrolase	Purines, pyrimidines, nucleosides, and nucleotides	Purine ribonucleotide biosynthesis	0.279271	0.360699	0.0301503	0.940847	-0.34086	0.313258
sll0469	NA	ribose-phosphate pyrophosphokinase	Purines, pyrimidines, nucleosides, and nucleotides	Purine ribonucleotide biosynthesis	0.0952809	0.728022	-0.175137	0.48002	0.75879	6.56e-05
sll0509	NA	similar to 5',5'''-P-1,P-4-tetraphosphate phosphorylase II	Purines, pyrimidines, nucleosides, and nucleotides	Purine ribonucleotide biosynthesis	0.35488	0.266249	-0.0567724	0.893137	0.238871	0.564194
sll1059	NA	adenylate kinase	Purines, pyrimidines, nucleosides, and nucleotides	Purine ribonucleotide biosynthesis	-0.269757	0.287073	-0.586992	0.00959111	-0.276706	0.342935
slr0591	NA	ribonucleoside-diphosphate reductase beta chain	Purines, pyrimidines, nucleosides, and nucleotides	Purine ribonucleotide biosynthesis	-0.224333	0.721847	-0.137906	0.834915	-0.244777	0.758298
slr1123	NA	guanylate kinase	Purines, pyrimidines, nucleosides, and nucleotides	Purine ribonucleotide biosynthesis	0.380112	0.522053	0.740641	0.147656	1.23567	0.0115579
slr1164	NA	ribonucleotide reductase subunit alpha	Purines, pyrimidines, nucleosides, and nucleotides	Purine ribonucleotide biosynthesis	-1.63802	0.00215584	-0.967502	0.095296	0.024733	0.982567
slr1722	NA	inosine-5'-monophosphate dehydrogenase	Purines, pyrimidines, nucleosides, and nucleotides	Purine ribonucleotide biosynthesis	-1.00488	0.0522704	-1.35856	0.0055882	0.374914	0.618652
sll1823	purA	adenylosuccinate synthetase	Purines, pyrimidines, nucleosides, and nucleotides	Purine ribonucleotide biosynthesis	-1.02177	0.0592562	-0.784844	0.16337	-0.44062	0.559098
sll0421	purB	adenylosuccinate lyase	Purines, pyrimidines, nucleosides, and nucleotides	Purine ribonucleotide biosynthesis	0.127693	0.872013	-0.120274	0.879228	0.150593	0.885224
slr1226	purC	phosphoribosyl aminoidazole succinocarboxamide synthetase	Purines, pyrimidines, nucleosides, and nucleotides	Purine ribonucleotide biosynthesis	0.292565	0.486468	-0.168007	0.721706	0.633043	0.103548
slr1159	purD	glycinamide ribonucleotide synthetase	Purines, pyrimidines, nucleosides, and nucleotides	Purine ribonucleotide biosynthesis	-0.0811235	0.894098	-0.159795	0.794777	0.229753	0.755343
sll0901	purE	phosphoribosylaminoimidazole carboxylase	Purines, pyrimidines, nucleosides, and nucleotides	Purine ribonucleotide biosynthesis	0.315311	0.564305	0.480791	0.371169	-1.87915	7.22e-06
sll0757	purF	amidophosphoribosyltransferase	Purines, pyrimidines, nucleosides, and nucleotides	Purine ribonucleotide biosynthesis	0.196497	0.506732	0.165244	0.5988	0.118667	0.779115
slr0597	purH	phosphoribosyl aminoimidazole carboxy formyl formyltransferase/inosinemonophosphate cyclohydrolase (PUR-H(J))	Purines, pyrimidines, nucleosides, and nucleotides	Purine ribonucleotide biosynthesis	-0.0033964	0.996008	-0.109004	0.834822	0.874554	0.0226876
sll0578	purK	phosphoribosylaminoimidazole carboxylase ATPase subunit	Purines, pyrimidines, nucleosides, and nucleotides	Purine ribonucleotide biosynthesis	-1.74252	2.63e-06	-0.835944	0.0457278	0.444199	0.41148
sll1056	purL	phosphoribosylformyl glycinamidine synthetase II	Purines, pyrimidines, nucleosides, and nucleotides	Purine ribonucleotide biosynthesis	0.228346	0.753949	-0.176477	0.814661	1.31635	0.0148787
slr0520	purL	phosphoribosyl formylglycinamidine synthase	Purines, pyrimidines, nucleosides, and nucleotides	Purine ribonucleotide biosynthesis	-0.436104	0.357514	-0.975316	0.021964	-1.14049	0.00585079
slr0838	purM	phosphoribosyl formylglycinamidine cyclo-ligase	Purines, pyrimidines, nucleosides, and nucleotides	Purine ribonucleotide biosynthesis	0.500765	0.476103	0.361981	0.634494	0.0613179	0.964041
slr0477	purN	phosphoribosylglycinamide formyltransferase	Purines, pyrimidines, nucleosides, and nucleotides	Purine ribonucleotide biosynthesis	1.2935	0.00605928	1.39429	0.00277928	-0.0673602	0.95195
slr0861	purT	glycinamide ribonucleotide transformylase	Purines, pyrimidines, nucleosides, and nucleotides	Purine ribonucleotide biosynthesis	-0.859681	0.270388	-1.49118	0.036555	-0.229374	0.859954
sll0070	purU	phosphoribosylglycinamide formyltransferase	Purines, pyrimidines, nucleosides, and nucleotides	Purine ribonucleotide biosynthesis	-0.0740745	0.898766	0.0960337	0.872824	-0.0478947	0.959856
sll1258	NA	dCTP deaminase	Purines, pyrimidines, nucleosides, and nucleotides	Pyrimidine ribonucleotide biosynthesis	0.646252	0.0635587	0.534276	0.140014	-0.285664	0.56108
sll1631	NA	putative cytidine and deoxycytidylate deaminase	Purines, pyrimidines, nucleosides, and nucleotides	Pyrimidine ribonucleotide biosynthesis	0.843778	0.00617074	0.746622	0.0203295	-0.676163	0.0476669
sll1635	NA	Thy1 protein homolog	Purines, pyrimidines, nucleosides, and nucleotides	Pyrimidine ribonucleotide biosynthesis	-0.928737	0.242823	-1.50585	0.0404352	0.236926	0.859954
slr0185	NA	orotate phosphoribosyltransferase	Purines, pyrimidines, nucleosides, and nucleotides	Pyrimidine ribonucleotide biosynthesis	0.816128	0.0248508	0.93655	0.00838558	-0.187074	0.761154
slr1237	NA	cytosine deaminase	Purines, pyrimidines, nucleosides, and nucleotides	Pyrimidine ribonucleotide biosynthesis	0.0983515	0.904556	0.0171727	0.981405	-1.70068	0.00284382
slr1476	pyrB	aspartate carbamoyltransferase	Purines, pyrimidines, nucleosides, and nucleotides	Pyrimidine ribonucleotide biosynthesis	-0.259197	0.598037	-0.743227	0.0687776	0.194966	0.773797
sll1018	pyrC	dihydroorotase	Purines, pyrimidines, nucleosides, and nucleotides	Pyrimidine ribonucleotide biosynthesis	0.347696	0.463692	0.594611	0.168571	-0.428051	0.428365
slr0406	pyrC	dihydroorotase	Purines, pyrimidines, nucleosides, and nucleotides	Pyrimidine ribonucleotide biosynthesis	-0.523977	0.292365	-0.0695951	0.913149	-0.468515	0.428992
slr1418	pyrD	dihydroorotate dehydrogenase	Purines, pyrimidines, nucleosides, and nucleotides	Pyrimidine ribonucleotide biosynthesis	0.682741	0.150498	0.412419	0.434825	0.320886	0.640864
sll0838	pyrF	orotidine 5' monophosphate decarboxylase	Purines, pyrimidines, nucleosides, and nucleotides	Pyrimidine ribonucleotide biosynthesis	0.279498	0.431565	0.0177089	0.968462	0.411443	0.265254
sll1443	pyrG	CTP synthetase	Purines, pyrimidines, nucleosides, and nucleotides	Pyrimidine ribonucleotide biosynthesis	-0.141903	0.827927	-0.298551	0.619532	-0.321381	0.658967
sll0144	pyrH	uridine monophosphate kinase	Purines, pyrimidines, nucleosides, and nucleotides	Pyrimidine ribonucleotide biosynthesis	0.299944	0.541037	-0.0492298	0.934214	0.0983772	0.901616
sll0030	cmpR	cmp operon transcriptional regulator, LysR family protein	Regulatory functions		0.363769	0.54305	0.59291	0.279733	-0.544074	0.396475
slr0473	cph1, hik35	cyanobacterial phytochrome 1, two-component sensor histidine kinase	Regulatory functions		-2.24433	2.63e-08	-1.71059	5.39e-05	-0.0940645	0.921828
slr1991	cya1	adenylate cyclase	Regulatory functions		0.386402	0.30212	0.594552	0.0846729	0.164457	0.774451
sll0646	cya2	guanylyl cyclase	Regulatory functions		-0.515205	0.0978686	-0.142473	0.721706	0.174439	0.713477
sll0567	fur	ferric uptake regulation protein	Regulatory functions		-0.240308	0.614456	0.544476	0.188886	0.0660857	0.936899
slr1393	hik1	phytochrome-like protein, two-component sensor histidine kinase	Regulatory functions		0.251602	0.495384	0.0974941	0.822051	-0.00175595	0.998595
slr0533	hik10	two-component sensor histidine kinase	Regulatory functions		1.49201	1.56e-08	1.21807	8.35e-06	0.324089	0.415816
slr1414	hik11	two-component sensor histidine kinase	Regulatory functions		-0.249419	0.450335	-0.308771	0.337197	-0.384467	0.257505
sll1672	hik12	two-component hybrid sensor and regulator	Regulatory functions		-0.885034	0.277355	-1.51398	0.0414417	0.245303	0.856694
sll1003	hik13	two-component sensor histidine kinase	Regulatory functions		-0.882441	0.289323	-1.40389	0.0670507	0.86406	0.36241
slr1759	hik14	two-component hybrid sensor and regulator	Regulatory functions		0.270156	0.503928	-0.34032	0.37265	2.51068	7.12e-19
sll1353	hik15	two-component sensor histidine kinase	Regulatory functions		0.190678	0.614306	-0.0753953	0.862493	0.0575515	0.929299
slr1805	hik16	two-component sensor histidine kinase	Regulatory functions		-0.926791	0.0856202	-0.165209	0.820651	-1.08698	0.0468137
sll1905	hik19	two-component hybrid sensor and regulator	Regulatory functions		0.348116	0.109882	0.280356	0.21492	0.683522	0.000500446
slr1147	hik2	two-component sensor histidine kinase	Regulatory functions		-0.287785	0.524929	-0.394671	0.358463	-0.675728	0.101981
sll1590	hik20	two-component sensor histidine kinase	Regulatory functions		0.746909	0.141075	0.277426	0.658181	-0.522206	0.413254
slr2098	hik21	two-component hybrid sensor and regulator	Regulatory functions		-0.171776	0.73489	-0.0177072	0.974596	0.280331	0.622934
slr2104	hik22	two-component hybrid sensor and regulator	Regulatory functions		-0.588116	0.331772	-1.23595	0.0209266	0.0171845	0.986503
slr1324	hik23	two-component hybrid sensor and regulator	Regulatory functions		1.11583	0.000426857	0.579368	0.0983264	0.934479	0.00471294
slr1969	hik24	two-component sensor histidine kinase	Regulatory functions		-0.529732	0.177419	0.154319	0.763594	-0.611285	0.142688
slr0222	hik25	two-component hybrid sensor and regulator	Regulatory functions		-0.431028	0.573829	-1.36718	0.0285963	0.531532	0.548828
slr0484	hik26	two-component sensor histidine kinase	Regulatory functions		0.470795	0.355233	0.364375	0.498699	-0.598535	0.271216
slr0640	hik27	two-component sensor histidine kinase	Regulatory functions		1.25391	0.0492369	1.397	0.0262819	-0.549159	0.537621
sll0474	hik28	two-component hybrid sensor and regulator	Regulatory functions		-0.0162374	0.980255	0.168907	0.748116	-0.0508373	0.952498
slr0311	hik29	two-component sensor histidine kinase	Regulatory functions		-0.362048	0.682887	-0.697698	0.375142	0.769789	0.382997
sll0790	hik31	two-component sensor histidine kinase	Regulatory functions		N/D	N/D	N/D	N/D	N/D	N/D
sll1475	hik32	a part of phytochrome-like sensor histidine kinase gene (disrupted by insertion of IS)	Regulatory functions		1.40825	0.0100343	1.49313	0.00576514	-0.330928	0.709065
slr1285	hik34	two-component sensor histidine kinase	Regulatory functions		-1.89786	0.0483	-1.88873	0.0493264	0.562427	0.707794
slr0073	hik36	two-component sensor histidine kinase	Regulatory functions		0.338288	0.360698	0.353067	0.341695	0.271563	0.559098
sll0094	hik37	two-component sensor histidine kinase	Regulatory functions		-0.909472	0.128764	-1.02408	0.0833818	-1.67903	0.00221763
slr1400	hik38	two-component hybrid sensor and regulator	Regulatory functions		0.517455	0.158948	0.645098	0.0714263	0.444147	0.301435
sll1296	hik39	two-component hybrid sensor and regulator	Regulatory functions		-0.98296	0.00405148	0.50973	0.184008	-1.23019	0.000206495
sll1228	hik4	two-component hybrid sensor and regulator	Regulatory functions		0.067699	0.877721	0.108068	0.805287	0.117573	0.837489
slr2099	hik40	two-component hybrid sensor and regulator	Regulatory functions		-0.452793	0.277825	-0.215755	0.656424	0.195186	0.756456
sll1229	hik41	two-component hybrid sensor and regulator	Regulatory functions		0.671717	0.0555679	0.530699	0.146643	-0.209851	0.702374
sll1555	hik42	two-component hybrid sensor and regulator	Regulatory functions		-0.791537	0.00764469	-0.193208	0.620717	-0.452264	0.205148
slr0322	hik43	two-component hybrid sensor and regulator	Regulatory functions		0.1207	0.724165	0.0250371	0.946737	0.244629	0.490449
sll1888	hik5	two-component sensor histidine kinase	Regulatory functions		0.236335	0.743943	0.185371	0.806328	-0.0897083	0.938443
sll1871	hik6	two-component system sensory histidine kinase	Regulatory functions		-0.890859	0.249343	-0.641644	0.438236	1.29769	0.0911364
sll0750	hik8, sasA	two-component sensor histidine kinase, KaiC-interacting protein, involved in circadian rhythm	Regulatory functions		-0.73783	0.0498412	-0.340907	0.432041	-0.0500665	0.952412
slr0210	hik9	two-component sensor histidine kinase	Regulatory functions		0.443408	0.565088	0.673726	0.34982	-0.431008	0.660874
slr1860	icfG	carbon metabolisms regulatory protein IcfG	Regulatory functions		-1.78857	1.24e-07	-1.54452	9.05e-06	-0.801596	0.045232
sll0396	NA	two-component response regulator OmpR subfamily	Regulatory functions		1.34694	0.000450124	0.745144	0.0799064	-0.14047	0.85397
sll0485	NA	two-component response regulator NarL subfamily	Regulatory functions		-0.403371	0.606613	-0.791063	0.260454	-0.84823	0.268979
sll0594	NA	transcriptional regulator	Regulatory functions		0.935171	0.261521	-0.0653082	0.950774	-0.364743	0.779115
sll0649	NA	two-component response regulator OmpR subfamily	Regulatory functions		-0.946855	0.020555	-0.16353	0.77147	0.382542	0.494137
sll0690	NA	probable transcription regulator	Regulatory functions		N/D	N/D	N/D	N/D	N/D	N/D
sll0782	NA	transcriptional regulator	Regulatory functions		-0.0076165	0.996008	-0.411406	0.701279	-1.4048	0.117234
sll0789	NA	two-component response regulator OmpR subfamily	Regulatory functions		N/D	N/D	N/D	N/D	N/D	N/D
sll0921	NA	two-component response regulator NarL subfamily	Regulatory functions		0.469775	0.0841192	0.43719	0.112653	0.07763	0.875577
sll1005	NA	MazG protein homolog	Regulatory functions		-0.849222	0.00920444	-0.719887	0.0266608	1.05917	0.00062042
sll1161	NA	probable adenylate cyclase	Regulatory functions		1.10919	0.0224673	1.01878	0.0392335	-0.288064	0.709626
sll1205	NA	transcriptional regulator	Regulatory functions		0.343082	0.565088	-0.0755944	0.913149	1.04545	0.0398312
sll1286	NA	transcriptional regulator	Regulatory functions		-2.58607	4.38e-13	-1.5078	8.75e-05	-0.958916	0.0228553
sll1291	NA	two-component response regulator PatA subfamily	Regulatory functions		0.399354	0.552316	1.79906	0.000482322	-0.429277	0.588912
sll1292	NA	two-component response regulator CheY subfamily	Regulatory functions		0.168007	0.75871	1.08176	0.00576518	-1.24476	0.00129916
sll1329	NA	inositol monophosphate family protein	Regulatory functions		-0.354715	0.1539	-0.603069	0.00816772	0.909222	1.99e-05
sll1330	NA	two-component system response regulator OmpR subfamily	Regulatory functions		0.785844	0.214177	1.33357	0.0223217	-0.748906	0.301293
sll1334	NA	two-component sensor histidine kinase	Regulatory functions		-0.365778	0.4134	0.47395	0.273428	-2.59661	3.26e-15
sll1383	NA	probable myo-inositol-1(or 4)-monophosphatase	Regulatory functions		0.347089	0.397562	1.06818	0.00179194	-1.13215	0.000946478
sll1392	NA	transcriptional regulator	Regulatory functions		1.08565	0.0424844	0.77054	0.173066	-0.0344412	0.980674
sll1408	NA	transcriptional regulator	Regulatory functions		N/D	N/D	N/D	N/D	N/D	N/D
sll1544	NA	two-component response regulator NarL subfamily	Regulatory functions		0.55425	0.370835	-0.272083	0.706213	1.25513	0.0242611
sll1592	NA	two-component response regulator NarL subfamily	Regulatory functions		0.513714	0.342109	-0.0761829	0.91186	-0.153209	0.865696
sll1624	NA	two-component response regulator	Regulatory functions		0.498938	0.035403	0.369786	0.133153	1.09791	1.14e-07
sll1626	NA	LexA repressor	Regulatory functions		-0.73117	0.343191	-0.661893	0.40349	-0.248479	0.840464
sll1670	NA	heat-inducible transcription repressor HrcA homolog	Regulatory functions		0.475471	0.316506	0.643697	0.149455	0.330916	0.589397
sll1673	NA	two-component response regulator	Regulatory functions		-0.109965	0.872906	-0.0844401	0.903607	-1.47838	0.00141948
sll1708	NA	two-component response regulator NarL subfamily	Regulatory functions		-0.179169	0.776228	0.0834784	0.901732	-1.14492	0.0149968
sll1872	NA	transcriptional regulator	Regulatory functions		1.11294	0.0190727	0.0474837	0.945528	0.302973	0.687033
sll1937	NA	ferric uptake regulation protein	Regulatory functions		-0.322523	0.365767	0.138166	0.752837	-0.544417	0.122021
sll1957	NA	transcriptional regulator	Regulatory functions		0.766498	0.123383	0.460224	0.406113	-0.254405	0.748855
sll2014	NA	sugar fermentation stimulation protein	Regulatory functions		0.732898	0.289254	0.379081	0.634686	-0.388667	0.692077
slr0081	NA	two-component response regulator OmpR subfamily	Regulatory functions		-0.221308	0.658059	0.199385	0.701133	-0.993132	0.01079
slr0152	NA	serine/threonine protein kinase	Regulatory functions		0.0307802	0.952347	0.00338163	0.992341	-0.00990549	0.988043
slr0240	NA	transcriptional regulator	Regulatory functions		-0.563112	0.176466	-0.627073	0.128729	0.0879161	0.909435
slr0312	NA	two-component response regulator NarL subfamily	Regulatory functions		-0.819485	0.0638653	-0.690154	0.131404	-0.791292	0.0944289
slr0321	NA	GTP-binding protein ERA homolog	Regulatory functions		1.68903	0.00310534	2.00335	0.000359969	-0.355349	0.707794
slr0418	NA	putative transcripton factor DevT homolog	Regulatory functions		0.715566	0.279207	-0.0581281	0.946592	0.0468691	0.974047
slr0449	NA	probable transcriptional regulator	Regulatory functions		-0.430504	0.50372	0.0812626	0.916037	0.498348	0.501358
slr0527	NA	transcription regulator ExsB homolog	Regulatory functions		0.511212	0.249588	-0.120546	0.833364	-0.298475	0.626218
slr0599	NA	serine/threonine kinase	Regulatory functions		-0.34067	0.612691	-0.238543	0.750877	0.449751	0.561637
slr0687	NA	probable two-component response regulator	Regulatory functions		-0.676844	0.360698	-0.184626	0.838897	-0.26351	0.819577
slr0701	NA	transcriptional regulator	Regulatory functions		-0.242518	0.738345	-0.450202	0.491305	0.185877	0.852923
slr0724	NA	HtaR suppressor protein homolog	Regulatory functions		-0.436424	0.580196	-0.304652	0.722012	0.253826	0.824974
slr0741	NA	transcriptional regulator	Regulatory functions		1.32638	0.000262752	1.22375	0.000890483	0.20064	0.758844
slr0835	NA	MoxR protein homolog	Regulatory functions		0.490054	0.349646	0.108985	0.870038	0.159696	0.851501
slr0895	NA	transcriptional regulator	Regulatory functions		0.487679	0.241628	0.149469	0.79112	-0.818097	0.0539056
slr1037	NA	two-component response regulator CheY subfamily	Regulatory functions		0.208659	0.695608	0.625969	0.150726	0.0681506	0.938955
slr1041	NA	two-component response regulator PatA subfamily	Regulatory functions		-0.312951	0.460991	-0.0250868	0.96105	0.325557	0.520835
slr1042	NA	two-component response regulator CheY subfamily	Regulatory functions		-0.314339	0.580196	-0.299305	0.612219	0.170576	0.840052
slr1090	NA	GTP-binding protein	Regulatory functions		-0.103248	0.855267	0.980603	0.0119669	-1.02529	0.00955919
slr1212	NA	similar to two-component sensor histidine kinase	Regulatory functions		-0.47371	0.407235	-0.69099	0.198872	-0.293326	0.709276
slr1213	NA	two-component response regulator AraC subfamily	Regulatory functions		0.993964	0.203377	-0.0316713	0.975201	-0.198501	0.88504
slr1214	NA	two-component response regulator PatA subfamily	Regulatory functions		0.770478	0.0601582	1.03374	0.00793071	0.0368046	0.969244
slr1225	NA	serine/threonine kinase	Regulatory functions		0.562187	0.0335514	0.318869	0.274553	0.208894	0.583694
slr1234	NA	protein kinase C inhibitor	Regulatory functions		-0.28695	0.580196	-0.212401	0.704607	0.336837	0.579604
slr1245	NA	transcriptional regulator	Regulatory functions		0.468645	0.557493	0.199838	0.827915	-0.732305	0.384188
slr1305	NA	two-component response regulator	Regulatory functions		0.604741	0.255872	-0.141275	0.834315	0.896324	0.0888296
slr1325	NA	GTP pyrophosphokinase	Regulatory functions		0.0458001	0.939511	-0.167253	0.771575	0.0297201	0.977119
slr1416	NA	similar to MorR protein	Regulatory functions		0.222733	0.574039	0.213964	0.604451	0.162938	0.764775
slr1443	NA	serine/threonine kinase	Regulatory functions		0.340508	0.365767	0.417543	0.25642	-0.203473	0.699262
slr1489	NA	transcriptional regulator	Regulatory functions		N/D	N/D	N/D	N/D	N/D	N/D
slr1584	NA	two-component transcription regulator OmpR subfamily	Regulatory functions		-1.18459	0.000535944	-1.54838	3.12e-06	-0.830384	0.0260672
slr1588	NA	two-component transcription regulator	Regulatory functions		0.210005	0.767993	0.396706	0.533065	-0.309491	0.707794
slr1594	NA	two-component response regulator PatA subfamily	Regulatory functions		2.19588	0.000110821	1.79527	0.00220115	0.56872	0.506762
slr1666	NA	pleiotropic regulatory protein homolog	Regulatory functions		-0.416856	0.464687	-0.630135	0.237855	-0.360157	0.61609
slr1693	NA	two-component response regulator PatA subfamily	Regulatory functions		-0.137294	0.820586	-0.223019	0.699427	0.152922	0.848277
slr1694	NA	expression activator appA homolog	Regulatory functions		-0.0333039	0.959576	0.228449	0.679669	-0.373734	0.53129
slr1697	NA	serine/threonine kinase	Regulatory functions		-0.0157616	0.968704	-0.260224	0.368015	0.339051	0.267333
slr1738	NA	transcription regulator Fur family	Regulatory functions		1.95722	0.0364194	1.90692	0.042237	-0.166226	0.933158
slr1760	NA	two-component response regulator	Regulatory functions		-0.50124	0.450335	-0.259832	0.73325	1.00816	0.105486
slr1837	NA	two-component system response regulator OmpR subfamily	Regulatory functions		0.155193	0.694015	-0.337708	0.326609	0.417877	0.253095
slr1871	NA	transcriptional regulator	Regulatory functions		0.413988	0.457951	0.303938	0.617903	-0.16387	0.851915
slr1909	NA	two-component response regulator NarL subfamily	Regulatory functions		-0.105849	0.867025	-0.0743057	0.906286	-0.250042	0.721762
slr1975	NA	N-acylglucosamine 2-epimerase	Regulatory functions		-0.0617448	0.929907	-0.0339534	0.960893	0.172992	0.845141
slr1982	NA	two-component response regulator CheY subfamily	Regulatory functions		-0.539598	0.37812	-0.59103	0.332606	0.227477	0.807104
slr1983	NA	two-component hybrid sensor and regulator	Regulatory functions		-1.34945	0.0163075	-0.9666	0.101944	-0.0231989	0.98466
slr2024	NA	two-component response regulator CheY subfamily	Regulatory functions		-0.215495	0.565088	-0.409561	0.219459	0.072521	0.903409
slr2041	NA	probable two-component response regulator	Regulatory functions		-0.305517	0.564305	-0.347269	0.503199	0.483737	0.384188
slr2100	NA	two-component response regulator	Regulatory functions		-0.1848	0.811582	-0.0313292	0.96965	-0.00053899	0.999569
ssl0564	NA	transcriptional regulator	Regulatory functions		-0.343547	0.489942	-0.277924	0.601132	0.00977717	0.990253
sll1594	ndhR	ndhF3 operon transcriptional regulator, LysR family protein	Regulatory functions		1.22756	0.0631345	1.56405	0.0138337	0.12389	0.926913
sll0797	nrsR,rppA	redox-responsive and/or Ni(II)-responsive regulator, two-component response regulator OmpR subfamily	Regulatory functions		N/D	N/D	N/D	N/D	N/D	N/D
sll0798	nrsS,rppB,hik30	Ni(II)-sensor and/or redox sensor, two-component sensor histidine kinase	Regulatory functions		N/D	N/D	N/D	N/D	N/D	N/D
sll1423	ntcA, ycf28	global nitrogen regulator	Regulatory functions		0.14686	0.775493	-0.25345	0.60382	0.436837	0.373609
sll1742	nusG	transcription antitermination protein NusG	Regulatory functions		-0.716562	0.0719803	-0.757894	0.0551744	0.239346	0.69478
sll0337	phoR, hik7	phosphate sensor, two-component sensor histidine kinase	Regulatory functions		0.349312	0.380235	0.710123	0.0455429	-0.0280401	0.973802
sll0038	pixG, pisG, taxP1, rer1	positive phototaxis protein, two-component response regulator PatA subfamily	Regulatory functions		-0.821703	0.125628	0.128546	0.858178	0.150132	0.875577
sll0039	pixH, pisH	positive phototaxis protein, two-component response regulator CheY subfamily	Regulatory functions		-0.658999	0.125628	-0.0707838	0.90379	-0.0288108	0.977929
sll0043	pixL, taxAY1, hik18	positive phototaxis protein, homologous to chemotaxis protein CheA, two-component hybrid histidine kinase	Regulatory functions		-1.31585	0.0033927	-0.831143	0.0851402	0.378096	0.572034
sll1124	plpA, hik3	two-component sensor histidine kinase, phytochrome-like protein	Regulatory functions		-0.33637	0.404067	-0.501263	0.182504	0.532815	0.188145
sll1771	pphA	protein serin-threonin phosphatase	Regulatory functions		0.474125	0.18015	0.00515574	0.988424	1.11792	0.000303203
sll1387	pppA	serine/threonine protein phosphatase PppA	Regulatory functions		0.0186192	0.964123	0.292091	0.326268	-0.363671	0.2478
slr0474	rcp1	two-component response regulator CheY subfamily, regulator for phytochrome 1 (Cph1)	Regulatory functions		-1.5093	0.0018437	-1.39157	0.00442944	0.579534	0.374112
slr0115	rpaA, ycf27	response regulator for energy transfer from phycobilisomes to photosystems	Regulatory functions		0.180839	0.587016	-0.160398	0.649193	-0.246393	0.521476
slr0947	rpaB, ycf27	response regulator for energy transfer from phycobilisomes to photosystems	Regulatory functions		0.408082	0.423495	0.516395	0.29124	0.439958	0.458244
sll1575	spkA	a part of spkA: serine/threonine protein kinase, regulates cellular motility ( disrupted by frameshift mutation)	Regulatory functions		N/D	N/D	N/D	N/D	N/D	N/D
sll1574	spkA'	a part of spkA: serine/threonine protein kinase, regulates cellular motility ( disrupted by frameshift mutation)	Regulatory functions		N/D	N/D	N/D	N/D	N/D	N/D
sll0776	spkD	serine/threonine kinase	Regulatory functions		-1.76701	0.0363116	-1.16756	0.196239	0.571977	0.658967
sll1371	sycrp1	cAMP receptor protein, essential for motility	Regulatory functions		0.946821	0.0306904	1.28752	0.00220115	-0.518935	0.361075
sll1924	sycrp2	cAMP receptor protein sycrp1 homolog	Regulatory functions		0.514337	0.432662	-0.553847	0.395292	0.659963	0.355871
slr1783	ycf29	two-component response regulator NarL subfamily	Regulatory functions		-1.12135	9.97e-05	-0.872953	0.00344873	0.0763328	0.900189
sll0998	ycf30	LysR family transcriptional regulator	Regulatory functions		-1.26186	0.00992746	-1.04389	0.0395971	0.145695	0.877373
sll1879	ycf55	two-component response regulator	Regulatory functions		0.316333	0.47028	0.57404	0.14317	-0.0200539	0.982567
sll0792	ziaR	Zinc-responsive repressor ZiaR	Regulatory functions		0.0515847	0.967031	0.128958	0.907377	1.25104	0.154215
sll0848	dnaA	chromosomal replication initiator protein DnaA	DNA replication, restriction, modification, recombination, and repair		0.395079	0.446408	1.15162	0.00792405	-0.73652	0.146734
slr0833	dnaB	replicative DNA helicase [Contains: Ssp dnaB intein]	DNA replication, restriction, modification, recombination, and repair		-1.91648	0.00109977	-1.77056	0.0028445	-0.471376	0.604606
sll1572	dnaE	DNA polymerase III alpha subunit [Contains: Ssp dnaE intein]	DNA replication, restriction, modification, recombination, and repair		0.0247654	0.972196	0.404157	0.430262	-0.427835	0.471409
slr0603	dnaE	DNA polymerase III alpha subunit [Contains: Ssp dnaE intein]	DNA replication, restriction, modification, recombination, and repair		-0.29891	0.565088	0.0396888	0.948425	-0.3629	0.548828
sll1868	dnaG	DNA primase	DNA replication, restriction, modification, recombination, and repair		-0.0943092	0.867644	-0.21784	0.66911	0.16821	0.803689
slr0965	dnaN	DNA polymerase III beta subunit	DNA replication, restriction, modification, recombination, and repair		0.275193	0.689516	-0.049497	0.948425	-0.0805061	0.946595
sll1360	dnaX	DNA polymerase III subunit gamma/tau [Contains: Ssp dnaX intein]	DNA replication, restriction, modification, recombination, and repair		0.313794	0.431565	0.645614	0.0693912	-1.40966	5.55e-06
slr0446	dnaX	DNA polymerase III delta' subunit	DNA replication, restriction, modification, recombination, and repair		0.460659	0.212524	0.706922	0.0415661	-0.0825129	0.903409
slr1689	fpg	formamidopyrimidine-DNA glycosylase	DNA replication, restriction, modification, recombination, and repair		-0.836054	0.0939909	-1.56964	0.000538295	0.227352	0.779115
sll1941	gyrA	DNA gyrase A subunit	DNA replication, restriction, modification, recombination, and repair		0.0624761	0.911177	0.172484	0.758124	0.408306	0.451125
slr0417	gyrA	DNA gyrase subunit A	DNA replication, restriction, modification, recombination, and repair		0.22653	0.676803	-0.223514	0.687076	0.614288	0.212846
sll2005	gyrB	DNA gyrase B subunit [Contains: Ssp gyrB intein]	DNA replication, restriction, modification, recombination, and repair		-0.422339	0.328035	-0.749072	0.0555633	0.175982	0.7887
sll1209	lig	DNA ligase	DNA replication, restriction, modification, recombination, and repair		-0.178843	0.614306	-0.684827	0.0150487	0.92576	0.000597614
slr1199	mutL	DNA mismatch repair protein MutL	DNA replication, restriction, modification, recombination, and repair		-0.476446	0.22022	0.131173	0.792349	0.304955	0.548828
sll1772	mutS	DNA mismatch repair protein MutS	DNA replication, restriction, modification, recombination, and repair		-0.25004	0.683919	-0.40091	0.480269	0.78905	0.139941
sll0021	NA	probable exonuclease	DNA replication, restriction, modification, recombination, and repair		0.225879	0.699041	0.593589	0.230623	-0.497027	0.395981
sll0270	NA	primosomal protein N'	DNA replication, restriction, modification, recombination, and repair		0.378861	0.35651	0.69336	0.0616311	0.0118914	0.986181
sll0377	NA	transcription-repair coupling factor	DNA replication, restriction, modification, recombination, and repair		0.2086	0.574039	0.376488	0.262804	-0.0914384	0.870408
sll0709	NA	putative endonuclease	DNA replication, restriction, modification, recombination, and repair		N/D	N/D	N/D	N/D	N/D	N/D
sll0729	NA	probable DNA methyltransferase	DNA replication, restriction, modification, recombination, and repair		-0.78271	0.0893833	-0.936996	0.0386956	-0.801314	0.101981
sll0887	NA	putative modulator of DNA gyrase; PmbA homolog	DNA replication, restriction, modification, recombination, and repair		-0.319952	0.534299	-0.302831	0.566065	-0.261947	0.695717
sll1045	NA	mutator MutT protein	DNA replication, restriction, modification, recombination, and repair		1.05383	0.293458	1.46266	0.121996	-0.0497298	0.982567
sll1165	NA	DNA mismatch repair protein	DNA replication, restriction, modification, recombination, and repair		-0.0869162	0.828273	-0.329392	0.307994	0.401584	0.244449
sll1366	NA	putative SNF2 helicase	DNA replication, restriction, modification, recombination, and repair		-0.0217044	0.973236	-0.423468	0.352899	1.14715	0.00296873
sll1537	NA	similar to mutator MutT protein	DNA replication, restriction, modification, recombination, and repair		1.12051	0.00987875	0.216654	0.717161	-0.00180516	0.998595
sll1629	NA	bacterial cryptochrome	DNA replication, restriction, modification, recombination, and repair		-0.169237	0.705607	0.0136666	0.977446	0.621337	0.0977109
sll1854	NA	exodeoxyribonuclease III	DNA replication, restriction, modification, recombination, and repair		-0.191437	0.811309	-0.402608	0.571928	0.44878	0.58953
slr0214	NA	cytosine-specific methyltransferase(5'-CGATCG-3')	DNA replication, restriction, modification, recombination, and repair		0.818106	0.0822197	0.605968	0.219459	1.2537	0.0048592
slr0451	NA	putative helicase	DNA replication, restriction, modification, recombination, and repair		0.322106	0.374803	0.404989	0.250094	0.374515	0.355491
slr0733	NA	integrase-recombinase protein	DNA replication, restriction, modification, recombination, and repair		0.0878154	0.808598	0.182591	0.571928	0.413389	0.165325
slr0790	NA	similar to ultraviolet light resistance protein B	DNA replication, restriction, modification, recombination, and repair		N/D	N/D	N/D	N/D	N/D	N/D
slr0915	NA	putative endonuclease	DNA replication, restriction, modification, recombination, and repair		N/D	N/D	N/D	N/D	N/D	N/D
slr0920	NA	mutator MutT protein	DNA replication, restriction, modification, recombination, and repair		-0.334511	0.451614	-0.278511	0.5544	-0.968149	0.0105834
slr0929	NA	chromosome partitioning protein, ParA family	DNA replication, restriction, modification, recombination, and repair		0.351135	0.391193	0.634411	0.0855376	0.166808	0.787166
slr1134	NA	mutator MutT homolog	DNA replication, restriction, modification, recombination, and repair		-0.0931114	0.864847	-0.462769	0.292718	-1.79897	1.6e-07
slr1543	NA	DNA-damage-inducible protein F	DNA replication, restriction, modification, recombination, and repair		-0.141516	0.788207	-0.0945402	0.862307	0.293696	0.602624
slr1597	NA	chromosome partitioning ATPase, ParA family	DNA replication, restriction, modification, recombination, and repair		0.14744	0.890869	-0.797732	0.371169	-0.207731	0.887757
slr1803	NA	adenine-specific DNA metylase	DNA replication, restriction, modification, recombination, and repair		-0.720888	0.459143	-1.4903	0.0808097	0.00351888	0.998595
slr1822	NA	endonuclease III	DNA replication, restriction, modification, recombination, and repair		-0.0244688	0.971821	0.277858	0.605421	1.26036	0.00194222
sll1143	pcrA	ATP-dependent helicase PcrA	DNA replication, restriction, modification, recombination, and repair		0.00377727	0.992169	-0.415827	0.0803318	0.393067	0.12678
slr0854	phrA	DNA photolyase	DNA replication, restriction, modification, recombination, and repair		0.0360182	0.967689	0.189701	0.808879	-0.320975	0.720736
slr0707	polA	DNA polymerase I	DNA replication, restriction, modification, recombination, and repair		0.1084	0.819579	-0.0859587	0.858178	0.14799	0.8033
slr0448	radA	DNA repair protein RadA	DNA replication, restriction, modification, recombination, and repair		0.743078	0.0312219	0.412189	0.273428	1.34923	1.32e-05
sll0766	radC	DNA repair protein RadC	DNA replication, restriction, modification, recombination, and repair		0.415212	0.413697	-0.015207	0.980061	0.539106	0.330047
sll0569	recA	RecA gene product	DNA replication, restriction, modification, recombination, and repair		0.833657	0.0852461	1.17706	0.010081	0.34662	0.618652
sll1277	recF	RecF protein	DNA replication, restriction, modification, recombination, and repair		-0.292985	0.348218	0.223553	0.5002	-0.205833	0.618014
slr0020	recG	DNA recombinase	DNA replication, restriction, modification, recombination, and repair		-0.21423	0.619899	-0.448657	0.240479	0.428179	0.326355
sll1354	recJ	single-strand-DNA-specific exonuclease RecJ	DNA replication, restriction, modification, recombination, and repair		0.0345207	0.936009	0.142231	0.721706	-0.75864	0.0104951
sll1520	recN	DNA repair protein RecN	DNA replication, restriction, modification, recombination, and repair		-0.258338	0.604719	-0.762564	0.0620475	1.0776	0.00615879
slr1536	recQ	ATP-dependent DNA helicase RecQ	DNA replication, restriction, modification, recombination, and repair		0.397547	0.573829	0.24878	0.756367	0.758091	0.279945
slr1426	recR	recombination protein RecR	DNA replication, restriction, modification, recombination, and repair		0.586783	0.172131	0.713636	0.0892915	-0.190648	0.783219
sll0876	ruvA	Holliday junction DNA helicase RuvA	DNA replication, restriction, modification, recombination, and repair		0.655186	0.0963525	-0.0974685	0.858161	0.0190385	0.982567
sll0613	ruvB	Holliday junction DNA helicase RuvB	DNA replication, restriction, modification, recombination, and repair		0.744634	0.0265388	0.576491	0.0970497	0.209761	0.692594
sll0896	ruvC	Holliday juction resolvase RuvC	DNA replication, restriction, modification, recombination, and repair		-0.0180211	0.981031	0.705453	0.1637	-1.68155	0.000119214
slr0925	ssb	single-stranded DNA-binding protein	DNA replication, restriction, modification, recombination, and repair		-0.482182	0.231126	-0.356549	0.404854	0.93234	0.0110834
slr1322	tldD	putative modulator of DNA gyrase; TldD	DNA replication, restriction, modification, recombination, and repair		1.27712	0.000587603	0.125548	0.820651	1.88674	5.29e-08
slr2058	topA	DNA topoisomerase I	DNA replication, restriction, modification, recombination, and repair		0.877875	0.0343723	0.744654	0.0797432	0.52818	0.298577
slr1844	uvrA	excinuclease ABC subunit A	DNA replication, restriction, modification, recombination, and repair		0.478853	0.193484	0.4693	0.208455	-0.190939	0.732468
sll0459	uvrB	excinuclease ABC subunit B	DNA replication, restriction, modification, recombination, and repair		0.809998	0.000168567	0.709494	0.00131425	-0.219959	0.494137
sll0865	uvrC	excinuclease ABC subunit C	DNA replication, restriction, modification, recombination, and repair		-0.0722131	0.936292	-0.50881	0.499328	0.252888	0.820007
sll0320	NA	probable ribonuclease D	Transcription	Degradation of RNA	0.482567	0.49222	-0.384256	0.606537	0.920215	0.173114
sll1290	NA	probable ribonuclease II	Transcription	Degradation of RNA	-0.0987934	0.826378	0.00647111	0.986927	0.311753	0.479344
slr1130	rhnB	ribonuclease HII	Transcription	Degradation of RNA	-0.108225	0.889177	-0.484666	0.464331	0.374942	0.666485
slr0346	rnc	ribonuclease III	Transcription	Degradation of RNA	0.237588	0.614306	0.304871	0.507782	0.10016	0.889495
slr1646	rnc	ribonuclease III	Transcription	Degradation of RNA	-0.325131	0.535956	-0.22881	0.688344	-0.379923	0.534226
slr1129	rne	ribonuclease E	Transcription	Degradation of RNA	-0.0100798	0.992525	-0.565318	0.462169	0.588698	0.515134
slr0080	rnhA	ribonuclease H	Transcription	Degradation of RNA	0.188639	0.668132	0.131084	0.787352	-0.491561	0.228121
slr0083	crhR	RNA helicase Light	Transcription	RNA synthesis, modification, and DNA transcription	-0.173859	0.869012	0.116881	0.911438	0.488866	0.668102
sll0271	NA	N utilization substance protein B homolog	Transcription	RNA synthesis, modification, and DNA transcription	-0.724208	0.136914	0.414128	0.447386	0.061477	0.952498
sll1043	NA	polyribonucleotide nucleotidyltransferase	Transcription	RNA synthesis, modification, and DNA transcription	-0.284489	0.687483	0.11406	0.886247	0.515994	0.490449
slr0743	NA	similar to N utilization substance protein	Transcription	RNA synthesis, modification, and DNA transcription	-0.153124	0.873228	-0.1714	0.858178	1.01642	0.198031
slr1856	NA	phosphoprotein substrate of icfG gene cluster	Transcription	RNA synthesis, modification, and DNA transcription	-1.23766	0.147279	-0.441931	0.676064	-0.421052	0.756456
slr1859	NA	anti-sigma f factor antagonist	Transcription	RNA synthesis, modification, and DNA transcription	-2.08432	6.47e-06	-1.44411	0.00333779	-0.303011	0.708603
slr1861	NA	probable sigma regulatory factor	Transcription	RNA synthesis, modification, and DNA transcription	-1.88499	9.69e-11	-1.45652	1.73e-06	-1.00307	0.00179551
slr1912	NA	putative PP2C-type protein phosphatase	Transcription	RNA synthesis, modification, and DNA transcription	1.16422	0.00712998	1.03654	0.0193146	-0.143158	0.862804
ssr1600	NA	similar to anti-sigma f factor antagonist	Transcription	RNA synthesis, modification, and DNA transcription	-0.476902	0.332207	0.0107336	0.984618	0.357736	0.565073
slr1469	rnpA	protein subunit of ribonuclease P (RNase P)	Transcription	RNA synthesis, modification, and DNA transcription	-0.501208	0.494733	-0.725951	0.290448	-0.51895	0.553807
sll1818	rpoA	RNA polymerase alpha subunit	Transcription	RNA synthesis, modification, and DNA transcription	-0.506291	0.563679	-0.44613	0.623538	-0.15956	0.909435
sll1787	rpoB	RNA polymerase beta subunit	Transcription	RNA synthesis, modification, and DNA transcription	-0.818301	0.214177	-0.612794	0.382313	-0.414115	0.662178
slr1265	rpoC1	RNA polymerase gamma-subunit	Transcription	RNA synthesis, modification, and DNA transcription	-0.118113	0.876408	0.367011	0.589223	-0.209526	0.829078
sll1789	rpoC2	RNA polymerase beta prime subunit	Transcription	RNA synthesis, modification, and DNA transcription	-1.05116	0.071087	-0.839734	0.163199	-0.561964	0.463603
slr0653	sigA,rpoDI	principal RNA polymerase sigma factor SigA	Transcription	RNA synthesis, modification, and DNA transcription	-1.17753	0.0390179	-0.864693	0.147656	0.41963	0.61609
sll0306	sigB	RNA polymerase group 2 sigma factor	Transcription	RNA synthesis, modification, and DNA transcription	-0.00441912	0.997637	-0.92756	0.362631	0.589088	0.670291
sll0184	sigC	group2 RNA polymerase sigma factor SigC	Transcription	RNA synthesis, modification, and DNA transcription	0.476399	0.364936	0.23905	0.696839	0.445822	0.482163
sll2012	sigD	group2 RNA polymerase sigma factor SigD	Transcription	RNA synthesis, modification, and DNA transcription	2.07016	0.00449718	2.2903	0.00141986	-0.0515979	0.979096
sll1689	sigE,rpoD2-V	group2 RNA polymerase sigma factor SigE	Transcription	RNA synthesis, modification, and DNA transcription	1.03837	0.148712	0.579503	0.4775	-0.106984	0.943442
slr1564	sigF	group 3 RNA polymerase sigma factor	Transcription	RNA synthesis, modification, and DNA transcription	-0.211684	0.72655	0.555161	0.276753	-1.13825	0.0131897
slr1545	sigG	RNA polymerase ECF-type (group 3) sigma-E factor	Transcription	RNA synthesis, modification, and DNA transcription	-0.625594	0.390323	-0.712931	0.320148	-0.649068	0.4458
sll0856	sigH	RNA polymerase ECF-type (group 3) sigma-E factor	Transcription	RNA synthesis, modification, and DNA transcription	0.158042	0.920635	-0.069227	0.967409	-1.56935	0.232132
sll0687	sigI	RNA polymerase ECF-type (group 3) sigma factor	Transcription	RNA synthesis, modification, and DNA transcription	-0.00060358	0.999651	-0.24233	0.804986	-0.0324918	0.982567
sll0362	alaS	alanyl-tRNA synthetase	Translation	Aminoacyl tRNA synthetases and tRNA modification	-0.417271	0.377141	-0.589234	0.18711	0.179656	0.8033
sll0502	argS	arginyl-tRNA-synthetase	Translation	Aminoacyl tRNA synthetases and tRNA modification	0.304682	0.310941	0.00903515	0.980275	-0.0315232	0.959856
sll0495	asnS	asparaginyl-tRNA synthetase	Translation	Aminoacyl tRNA synthetases and tRNA modification	0.935795	0.162176	-0.636713	0.382313	0.584732	0.506622
slr1720	aspS	aspartyl-tRNA synthetase	Translation	Aminoacyl tRNA synthetases and tRNA modification	0.0997159	0.921681	0.560851	0.513904	-0.433055	0.69906
slr0958	cysS	cysteinyl-tRNA synthetase	Translation	Aminoacyl tRNA synthetases and tRNA modification	1.04757	0.000825882	1.09851	0.000433407	0.215475	0.676716
slr0070	fmt	methionyl-tRNA formyltransferase	Translation	Aminoacyl tRNA synthetases and tRNA modification	0.334252	0.607834	0.17507	0.814661	-0.545395	0.445632
sll0179	gltX	glutamyl-tRNA synthetase	Translation	Aminoacyl tRNA synthetases and tRNA modification	0.376469	0.430218	0.612217	0.159857	0.14926	0.8409
slr0638	glyQ	glycyl-tRNA synthetase alpha chain	Translation	Aminoacyl tRNA synthetases and tRNA modification	0.155716	0.771038	0.0633864	0.910647	-0.112902	0.877649
slr0220	glyS	glycyl-tRNA synthetase beta chain	Translation	Aminoacyl tRNA synthetases and tRNA modification	-0.476313	0.314187	-0.641185	0.150326	-0.0809229	0.926913
slr1808	hemA	transfer RNA-Gln reductase	Translation	Aminoacyl tRNA synthetases and tRNA modification	-1.87127	4.99e-10	-1.89009	4.77e-10	-0.105731	0.868732
slr0357	hisS	histidyl-tRNA synthetase	Translation	Aminoacyl tRNA synthetases and tRNA modification	1.05394	0.0362971	0.490035	0.400175	-0.420855	0.555964
slr1560	hisS	histidyl tRNA synthetase	Translation	Aminoacyl tRNA synthetases and tRNA modification	0.128433	0.845096	0.0246992	0.97225	0.169591	0.840464
sll1362	ileS	isoleucyl-tRNA synthetase	Translation	Aminoacyl tRNA synthetases and tRNA modification	-0.833148	0.0363116	-1.21814	0.00109202	0.403414	0.445313
sll1074	leuS	leucyl-tRNA synthetase	Translation	Aminoacyl tRNA synthetases and tRNA modification	-0.224366	0.775493	-0.536218	0.434825	-0.2392	0.81626
slr1550	lysS	lysyl-tRNA synthetase	Translation	Aminoacyl tRNA synthetases and tRNA modification	-0.485038	0.449283	-0.874813	0.128487	0.000626304	0.999569
slr0649	metS	methionyl-tRNA synthetase	Translation	Aminoacyl tRNA synthetases and tRNA modification	-0.186812	0.580925	-0.0790258	0.837676	-0.449557	0.151304
sll0467	NA	S-adenosylmethionine:tRNA ribosyltransferase-isomerase	Translation	Aminoacyl tRNA synthetases and tRNA modification	-0.793845	0.00951173	-0.682901	0.0297843	-0.14426	0.788367
sll0817	NA	tRNA delta-2-isopentenylpyrophosphate (IPP) transferase	Translation	Aminoacyl tRNA synthetases and tRNA modification	-0.116453	0.844519	-0.106438	0.858161	0.0565681	0.952498
sll0844	NA	tRNA (5-methylaminomethyl-2-thiouridylate)-methyltransferase	Translation	Aminoacyl tRNA synthetases and tRNA modification	0.0531642	0.904556	0.290049	0.438889	0.127441	0.822524
sll0927	NA	S-adenosylmethionine synthetase	Translation	Aminoacyl tRNA synthetases and tRNA modification	0.280194	0.61192	-0.041042	0.948561	0.297254	0.670291
sll1198	NA	tRNA (guanine-N1)-methyltransferase	Translation	Aminoacyl tRNA synthetases and tRNA modification	-0.791626	0.185948	-2.10995	4.88e-05	-0.12572	0.909435
sll1435	NA	glutamyl-tRNA(Gln) amidotransferase subunit B	Translation	Aminoacyl tRNA synthetases and tRNA modification	-1.42872	0.000445163	-1.41618	0.000519717	0.000840101	0.999569
sll1820	NA	tRNA pseudouridine synthase 1	Translation	Aminoacyl tRNA synthetases and tRNA modification	-0.604145	0.514617	-0.46642	0.63816	0.149399	0.926509
slr0033	NA	glutamyl-tRNA(Gln) amidotransferase subunit C	Translation	Aminoacyl tRNA synthetases and tRNA modification	-0.772294	0.0465271	-0.724781	0.0649026	-0.181899	0.779115
slr0120	NA	probable tRNA/rRNA methyltransferase	Translation	Aminoacyl tRNA synthetases and tRNA modification	0.222328	0.772544	0.591771	0.37265	-0.872387	0.195941
slr0457	NA	tRNA pseudouridine synthase B	Translation	Aminoacyl tRNA synthetases and tRNA modification	0.0306566	0.967784	0.956297	0.0661716	-2.59021	3.14e-09
slr0612	NA	probable pseudouridine synthase	Translation	Aminoacyl tRNA synthetases and tRNA modification	0.541349	0.322734	0.634811	0.235465	-0.0526506	0.962324
slr0877	NA	glutamyl-tRNA(Gln) amidotransferase subunit A	Translation	Aminoacyl tRNA synthetases and tRNA modification	-0.0592882	0.909027	-0.0815402	0.878934	0.510493	0.255086
slr0955	NA	probable tRNA/rRNA methyltransferase	Translation	Aminoacyl tRNA synthetases and tRNA modification	-0.305401	0.722077	0.833561	0.244864	-0.249167	0.832168
slr0992	NA	probable tRNA/rRNA methyltransferase	Translation	Aminoacyl tRNA synthetases and tRNA modification	0.536461	0.599991	-0.546274	0.605421	-1.08553	0.281938
slr1592	NA	probable pseudouridine synthase	Translation	Aminoacyl tRNA synthetases and tRNA modification	-0.192613	0.771904	0.267829	0.672278	0.047072	0.966937
slr1673	NA	probable tRNA/rRNA methyltransferase	Translation	Aminoacyl tRNA synthetases and tRNA modification	0.442988	0.484775	1.15757	0.0285509	0.325874	0.699889
ssr1720	NA	similar to tyrosyl tRNA synthetase	Translation	Aminoacyl tRNA synthetases and tRNA modification	N/D	N/D	N/D	N/D	N/D	N/D
sll0454	pheS	phenylalanyl-tRNA synthetase alpha chain	Translation	Aminoacyl tRNA synthetases and tRNA modification	-0.242021	0.612691	-0.15715	0.77147	-0.730634	0.0815079
sll1553	pheT	phenylalanyl-tRNA synthetase	Translation	Aminoacyl tRNA synthetases and tRNA modification	-0.537274	0.3664	-0.548992	0.360034	-0.118666	0.909054
sll1425	proS	proline-tRNA ligase	Translation	Aminoacyl tRNA synthetases and tRNA modification	-0.996719	0.0266333	-1.50016	0.000482405	-3.16194	1.05e-16
slr0922	pth	peptidyl-tRNA hydrolase	Translation	Aminoacyl tRNA synthetases and tRNA modification	-0.280365	0.828249	-0.988262	0.351604	0.530042	0.721357
slr1703	serS	seryl-tRNA synthetase	Translation	Aminoacyl tRNA synthetases and tRNA modification	-1.0961	0.00181158	-1.44637	1.92e-05	-0.312802	0.549711
slr0713	tgt	tRNA-guanine transglycosylase	Translation	Aminoacyl tRNA synthetases and tRNA modification	0.11179	0.839498	-0.570832	0.175627	-0.279367	0.640864
sll0078	thrS	threonyl-tRNA synthetase	Translation	Aminoacyl tRNA synthetases and tRNA modification	-0.255649	0.476103	-0.482361	0.129665	-0.0861266	0.879288
slr1884	trpS	tryptophanyl-tRNA synthetase	Translation	Aminoacyl tRNA synthetases and tRNA modification	0.940617	0.221879	1.25908	0.0861503	-0.969018	0.255233
slr1031	tyrS	tyrosyl tRNA synthetase	Translation	Aminoacyl tRNA synthetases and tRNA modification	-0.600448	0.193484	-0.420204	0.400007	0.262403	0.69906
slr0557	valS	valyl-tRNA synthetase	Translation	Aminoacyl tRNA synthetases and tRNA modification	-0.428788	0.565088	-0.459759	0.539298	-0.497577	0.568394
slr1641	clpB1	ClpB protein	Translation	Degradation of proteins, peptides, and glycopeptides	-0.437579	0.725108	-2.14418	0.0218579	0.280603	0.871404
slr0156	clpB2	ClpB protein	Translation	Degradation of proteins, peptides, and glycopeptides	-0.6466	0.0973229	-0.84995	0.0237082	-0.463509	0.325299
slr0542	clpP	ATP-dependent protease ClpP	Translation	Degradation of proteins, peptides, and glycopeptides	-0.302749	0.50419	-0.539801	0.18381	0.00606482	0.994444
sll0534	clpP2	ATP-dependent Clp protease proteolytic subunit 2	Translation	Degradation of proteins, peptides, and glycopeptides	-0.506003	0.113026	-0.0576457	0.897031	0.202712	0.670291
slr0165	clpP3	ATP-dependent Clp protease proteolytic subunit	Translation	Degradation of proteins, peptides, and glycopeptides	-1.3775	3.14e-05	-0.96393	0.00593166	0.115536	0.864456
slr0164	clpP4	ATP-dependent Clp protease proteolytic subunit	Translation	Degradation of proteins, peptides, and glycopeptides	-1.16855	0.000895678	-0.683808	0.0747507	0.10697	0.877649
sll0535	clpX	ATP-dependent Clp protease ATPase subunit	Translation	Degradation of proteins, peptides, and glycopeptides	-0.408173	0.198497	-0.46817	0.132687	0.244479	0.561637
slr0008	ctpA	carboxyl-terminal processing protease	Translation	Degradation of proteins, peptides, and glycopeptides	-0.0535818	0.942221	-0.353345	0.578657	0.220648	0.802858
slr0257	ctpB	periplasmic carboxyl-terminal protease	Translation	Degradation of proteins, peptides, and glycopeptides	1.15363	0.0176669	0.424007	0.468073	0.378337	0.598605
sll1679	hhoA	periplasmic protease HhoA	Translation	Degradation of proteins, peptides, and glycopeptides	1.10791	0.194364	-0.222699	0.841158	0.0522108	0.980243
sll0020	NA	ATP-dependent Clp protease ATPase subunit	Translation	Degradation of proteins, peptides, and glycopeptides	0.0941525	0.857763	-0.429284	0.292718	0.648821	0.106901
sll0055	NA	processing protease	Translation	Degradation of proteins, peptides, and glycopeptides	-0.123369	0.828273	0.247806	0.63953	-0.0162534	0.984913
sll0136	NA	aminopeptidase P	Translation	Degradation of proteins, peptides, and glycopeptides	-0.246994	0.432662	-0.486252	0.0808097	0.784268	0.00256453
sll0195	NA	probable ATP-dependent protease	Translation	Degradation of proteins, peptides, and glycopeptides	1.59824	0.00167326	1.68135	0.00083047	0.462514	0.54496
sll1343	NA	aminopeptidase	Translation	Degradation of proteins, peptides, and glycopeptides	-0.426698	0.378067	-0.631024	0.16337	-0.285436	0.668052
sll1427	NA	protease	Translation	Degradation of proteins, peptides, and glycopeptides	0.880078	0.155077	0.125679	0.881555	-0.158083	0.886904
sll1703	NA	protease IV	Translation	Degradation of proteins, peptides, and glycopeptides	0.537526	0.177419	-0.244439	0.610968	-0.0706228	0.929442
sll2008	NA	processing protease	Translation	Degradation of proteins, peptides, and glycopeptides	-0.0387222	0.955418	1.07516	0.0167188	-1.16697	0.00974626
sll2009	NA	processing protease	Translation	Degradation of proteins, peptides, and glycopeptides	-0.123871	0.869789	0.551793	0.360633	-0.532064	0.454955
slr0021	NA	protease	Translation	Degradation of proteins, peptides, and glycopeptides	0.234587	0.595089	0.0522096	0.920173	-0.0265045	0.975564
slr0535	NA	protease	Translation	Degradation of proteins, peptides, and glycopeptides	0.45684	0.0910674	0.273631	0.358463	0.48657	0.0864034
slr0659	NA	oligopeptidase A	Translation	Degradation of proteins, peptides, and glycopeptides	0.0868461	0.908013	-0.318886	0.646624	1.09208	0.0547288
slr0807	NA	probable o-sialoglycoprotein endopeptidase	Translation	Degradation of proteins, peptides, and glycopeptides	-0.159015	0.673304	-0.423929	0.173659	0.409653	0.236898
slr1204	NA	protease	Translation	Degradation of proteins, peptides, and glycopeptides	0.794723	NA	-0.909852	NA	-1.5417	NA
slr1331	NA	periplasmic processing protease	Translation	Degradation of proteins, peptides, and glycopeptides	-0.341905	0.704255	-0.206844	0.831382	-0.453498	0.670724
slr1751	NA	periplasmic carboxyl-terminal protease	Translation	Degradation of proteins, peptides, and glycopeptides	1.43353	0.0694849	0.0404434	0.972454	-0.238135	0.867112
sll1120	NA	chromosome segregation protein SMC1	Translation	Nucleoproteins	-0.313136	0.361213	-0.0503726	0.907377	0.0345972	0.959856
sll1712	NA	DNA binding protein HU	Translation	Nucleoproteins	-1.44287	0.00146461	-1.43494	0.00152749	0.0364549	0.974112
slr1540	NA	mRNA-binding protein	Translation	Nucleoproteins	-1.23618	0.0173574	-1.21582	0.019342	0.0309444	0.98247
slr1894	NA	probable DNA-binding stress protein	Translation	Nucleoproteins	0.573385	0.310941	0.257625	0.698777	0.36097	0.636451
sll0517	rbp1,rbpA	putative RNA binding protein	Translation	Nucleoproteins	-0.0368995	0.971734	0.0311035	0.974236	0.896836	0.230869
ssr1480	rbp2	putative RNA-binding protein	Translation	Nucleoproteins	-0.170257	0.803526	-0.369023	0.539494	0.326433	0.670291
slr0193	rbp3	RNA-binding protein	Translation	Nucleoproteins	-0.765584	0.126201	-0.551953	0.299639	0.417484	0.534226
sll0869	aat	Leu/Phe-tRNA-protein transferase	Translation	Protein modification and translation factors	-0.268596	0.716735	-0.669873	0.311766	-3.72756	2.95e-14
slr0434	efp	elongation factor P	Translation	Protein modification and translation factors	-0.580303	0.333402	-1.55128	0.00220029	0.484935	0.515134
sll0145	frr, rrf	ribosome releasing factor	Translation	Protein modification and translation factors	-1.54449	5.98e-06	-1.83188	4.78e-08	0.295386	0.589548
sll0830	fus	elongation factor EF-G	Translation	Protein modification and translation factors	-0.960283	0.0184816	-0.929789	0.0231858	-0.171177	0.810197
sll1098	fus	elongation factor EF-G	Translation	Protein modification and translation factors	-0.849786	0.172131	-0.649647	0.326609	-0.392025	0.669217
slr1463	fus	elongation factor EF-G	Translation	Protein modification and translation factors	0.179372	0.840667	-0.189819	0.831123	0.7696	0.334122
ssl3441	infA	initiation factor IF-1	Translation	Protein modification and translation factors	-0.291371	0.546349	-0.61644	0.140242	0.138405	0.848277
slr0744	infB	translation initiation factor IF-2	Translation	Protein modification and translation factors	0.185562	0.748055	0.340324	0.512728	0.230276	0.746699
slr0974	infC	initiation factor IF-3	Translation	Protein modification and translation factors	-1.38383	0.000679285	-1.26353	0.00217198	-0.441568	0.445632
sll0408	NA	peptidyl-prolyl cis-trans isomerase	Translation	Protein modification and translation factors	-0.732678	0.0939909	-0.845461	0.0482968	0.334552	0.582138
sll0546	NA	probable translation initiation factor	Translation	Protein modification and translation factors	-1.6104	3.65e-10	-1.30233	8.9e-07	0.135413	0.789352
sll0555	NA	methionine aminopeptidase	Translation	Protein modification and translation factors	0.0512168	0.922114	-0.925586	0.00967254	1.48413	7.55e-06
sll1394	NA	peptide methionine sulfoxide reductase	Translation	Protein modification and translation factors	1.31552	0.00477963	1.21144	0.0103275	0.817863	0.131937
sll2001	NA	leucine aminopeptidase	Translation	Protein modification and translation factors	0.0797735	0.859999	-0.213333	0.592079	0.811383	0.00971746
slr0328	NA	low molecular weight phosphotyrosine protein phosphatase	Translation	Protein modification and translation factors	0.0413029	0.932411	-0.0658738	0.893137	-0.0470402	0.95195
slr0786	NA	methionine aminopeptidase	Translation	Protein modification and translation factors	0.491424	0.430218	1.08429	0.0445736	0.302795	0.726141
slr0918	NA	methionine aminopeptidase	Translation	Protein modification and translation factors	-0.331789	0.614456	0.281838	0.687419	0.00248328	0.998595
slr1105	NA	GTP-binding protein TypA/BipA homolog	Translation	Protein modification and translation factors	0.748024	0.321034	0.51414	0.528696	0.0803878	0.959856
slr1228	NA	peptide-chain-release factor 3	Translation	Protein modification and translation factors	-0.160709	0.722077	-0.53462	0.138995	-0.0214756	0.981364
slr1251	NA	peptidyl-prolyl cis-trans isomerase	Translation	Protein modification and translation factors	-1.04031	0.0140525	-1.31263	0.00130906	-0.651133	0.1895
slr1435	NA	PmbA protein homolog	Translation	Protein modification and translation factors	0.010228	0.985602	-0.424248	0.256414	0.306074	0.520897
slr1549	NA	polypeptide deformylase	Translation	Protein modification and translation factors	0.097833	0.886494	-0.532727	0.342606	0.873018	0.108749
slr1795	NA	peptide methionine sulfoxide reductase	Translation	Protein modification and translation factors	-0.0177298	0.982063	-0.195308	0.771689	-0.123318	0.893185
slr1938	NA	putative translation initiation factor EIF-2b subunit 1	Translation	Protein modification and translation factors	0.0670596	0.898089	0.00178867	0.996181	-0.489285	0.289786
sll0227	ppiB	peptidyl-prolyl cis-trans isomerase B, periplasmic protein	Translation	Protein modification and translation factors	-0.317666	0.574384	-0.632184	0.207721	0.06977	0.946595
sll1110	prfA	peptide chain release factor 1	Translation	Protein modification and translation factors	-0.234978	0.505557	-0.208093	0.577279	-1.48647	9.3e-09
sll1865	prfB	peptide chain release factor 2	Translation	Protein modification and translation factors	-1.42278	0.000181644	-0.903275	0.0278212	-0.620867	0.189388
sll1261	tsf	elongation factor TS	Translation	Protein modification and translation factors	-0.93452	0.149072	-0.968937	0.135329	-0.335224	0.739665
sll1099	tufA	elongation factor Tu	Translation	Protein modification and translation factors	-0.976706	0.212524	-0.368713	0.701133	-0.303589	0.809172
sll0754	NA	ribosome binding factor A	Translation	Ribosomal proteins: synthesis and modification	0.46574	0.198162	0.592972	0.0885136	0.175161	0.756456
sll0825	NA	polyA polymerase	Translation	Ribosomal proteins: synthesis and modification	0.0184446	0.981449	0.272501	0.658181	-0.492121	0.441797
sll1909	NA	probable methyltransferase	Translation	Ribosomal proteins: synthesis and modification	-0.150422	0.812916	0.0143826	0.981375	0.20803	0.791591
sll1967	NA	probable RNA methyltransferase	Translation	Ribosomal proteins: synthesis and modification	-0.0714124	0.899914	-0.335613	0.493631	0.423921	0.438142
slr0361	NA	probable ribosomal large subunit pseudouridine synthase B	Translation	Ribosomal proteins: synthesis and modification	-0.0493415	0.930726	-0.0477751	0.934202	1.15126	0.00217264
slr0808	NA	16S rRNA processing protein RimM homolog	Translation	Ribosomal proteins: synthesis and modification	-0.187973	0.716735	-0.572498	0.175627	-0.160607	0.817712
slr0853	NA	ribosomal-protein-alanine acetyltransferase	Translation	Ribosomal proteins: synthesis and modification	-0.33909	0.716284	-0.193605	0.847151	-0.371095	0.755343
slr1629	NA	ribosomal large subunit pseudouridine synthase D	Translation	Ribosomal proteins: synthesis and modification	1.93219	1.51e-07	1.36413	0.000516159	-0.228788	0.739665
ssl0438	NA	similar to 50S ribosomal protein L12	Translation	Ribosomal proteins: synthesis and modification	-0.116308	0.903714	-0.878028	0.248001	0.607756	0.532325
slr1984	nbp1,rps1b	nucleic acid-binding protein, 30S ribosomal protein S1 homolog	Translation	Ribosomal proteins: synthesis and modification	0.0475961	0.922114	-0.0867261	0.858178	0.303558	0.532347
sll1744	rpl1	50S ribosomal protein L1	Translation	Ribosomal proteins: synthesis and modification	-1.31235	0.0626103	-1.62369	0.0171137	-0.245911	0.844575
sll1745	rpl10	50S ribosomal protein L10	Translation	Ribosomal proteins: synthesis and modification	-1.97281	0.015667	-2.03695	0.0119669	-0.858447	0.435995
sll1743	rpl11	50S ribosomal protein L11	Translation	Ribosomal proteins: synthesis and modification	-0.815584	0.324838	-0.79847	0.341081	-0.188187	0.892242
sll1746	rpl12	50S ribosomal protein L12	Translation	Ribosomal proteins: synthesis and modification	-1.87211	0.00695598	-2.15145	0.00152286	-0.834248	0.359198
sll1821	rpl13	50S ribosomal protein L13	Translation	Ribosomal proteins: synthesis and modification	-0.568959	0.529527	-0.571966	0.531875	-0.285349	0.832757
sll1806	rpl14	50S ribosomal protein L14	Translation	Ribosomal proteins: synthesis and modification	-0.4332	0.705065	-0.61364	0.575481	-0.470528	0.746092
sll1813	rpl15	50S ribosomal protein L15	Translation	Ribosomal proteins: synthesis and modification	-1.05765	0.149975	-0.942995	0.213357	-0.686135	0.468706
sll1805	rpl16	50S ribosomal protein L16	Translation	Ribosomal proteins: synthesis and modification	-0.0814987	0.955532	0.124165	0.930682	0.304104	0.865696
sll1819	rpl17	50S ribosomal protein L17	Translation	Ribosomal proteins: synthesis and modification	-0.702764	0.374643	-0.703026	0.380367	-1.04029	0.199113
sll1811	rpl18	50S ribosomal protein L18	Translation	Ribosomal proteins: synthesis and modification	-0.758361	0.391193	-0.313811	0.77147	-0.321497	0.811408
sll1740	rpl19	50S ribosomal protein L19	Translation	Ribosomal proteins: synthesis and modification	0.315212	0.510385	0.0155648	0.978182	0.286481	0.636451
sll1802	rpl2	50S ribosomal protein L2	Translation	Ribosomal proteins: synthesis and modification	-0.205403	0.87564	-0.76498	0.493484	0.141699	0.946595
sll0767	rpl20	50S ribosomal protein L20	Translation	Ribosomal proteins: synthesis and modification	-0.625009	0.0671399	-1.07553	0.000580603	0.44578	0.267333
slr1678	rpl21	50S ribosomal protein L21	Translation	Ribosomal proteins: synthesis and modification	-0.941656	0.046539	-0.660653	0.187293	0.209518	0.79379
sll1803	rpl22	50S ribosomal protein L22	Translation	Ribosomal proteins: synthesis and modification	-0.345396	0.815738	-0.508125	0.722012	-0.036996	0.985675
sll1801	rpl23	50S ribosomal protein L23	Translation	Ribosomal proteins: synthesis and modification	-0.181193	0.889177	-1.17609	0.25362	-0.420133	0.793731
sll1807	rpl24	50S ribosomal protein L24	Translation	Ribosomal proteins: synthesis and modification	-0.150563	0.901695	-0.463208	0.688344	-0.0455401	0.982567
sll1824	rpl25	50S ribosomal protein L25	Translation	Ribosomal proteins: synthesis and modification	N/D	N/D	N/D	N/D	N/D	N/D
ssr2799	rpl27	50S ribosomal protein L27	Translation	Ribosomal proteins: synthesis and modification	-0.664458	0.113182	-0.675338	0.107263	0.0814081	0.923156
ssr1604	rpl28	50S ribosomal protein L28	Translation	Ribosomal proteins: synthesis and modification	-0.573451	0.159104	-1.13605	0.00195539	-0.723301	0.0834967
ssl3436	rpl29	50S ribosomal protein L29	Translation	Ribosomal proteins: synthesis and modification	0.0365877	0.981816	-0.158327	0.910647	0.0612876	0.981364
sll1799	rpl3	50S ribosomal protein L3	Translation	Ribosomal proteins: synthesis and modification	0.0365585	0.978387	-0.782402	0.396781	-0.0622625	0.974047
ssl3445	rpl31	50S ribosomal protein L31	Translation	Ribosomal proteins: synthesis and modification	-1.69268	6.21e-05	-1.33508	0.00236822	-0.141828	0.8677
ssr1736	rpl32	50S ribosomal protein L32	Translation	Ribosomal proteins: synthesis and modification	-0.605111	0.0830493	-0.796023	0.0173139	-0.427417	0.308282
ssr1398	rpl33	50S ribosomal protein L33	Translation	Ribosomal proteins: synthesis and modification	N/D	N/D	N/D	N/D	N/D	N/D
smr0011	rpl34	50S ribosomal protein L34	Translation	Ribosomal proteins: synthesis and modification	N/D	N/D	N/D	N/D	N/D	N/D
ssl1426	rpl35	50S ribosomal protein L35	Translation	Ribosomal proteins: synthesis and modification	-0.575003	0.108743	-0.681186	0.051907	-0.242047	0.645795
sml0006	rpl36	50S ribosomal protein L36	Translation	Ribosomal proteins: synthesis and modification	N/D	N/D	N/D	N/D	N/D	N/D
sll1800	rpl4	50S ribosomal protein L4	Translation	Ribosomal proteins: synthesis and modification	-0.214049	0.856558	-0.979468	0.284945	-0.140347	0.937059
sll1808	rpl5	50S ribosomal protein L5	Translation	Ribosomal proteins: synthesis and modification	-0.35533	0.772544	-0.671574	0.544639	-0.417459	0.788232
sll1810	rpl6	50S ribosomal protein L6	Translation	Ribosomal proteins: synthesis and modification	-0.609684	0.534635	-0.291698	0.797165	-0.719913	0.527094
sll1244	rpl9	50S ribosomal protein L9	Translation	Ribosomal proteins: synthesis and modification	-0.739374	0.134295	-0.937431	0.0497054	0.646201	0.250576
sll1101	rps10	30S ribosomal protein S10	Translation	Ribosomal proteins: synthesis and modification	-0.224242	0.799901	0.0360958	0.969267	0.182643	0.877649
sll1817	rps11	30S ribosomal protein S11	Translation	Ribosomal proteins: synthesis and modification	-0.444212	0.546349	0.0604602	0.945528	-0.450942	0.613317
sll1096	rps12	30S ribosomal protein S12	Translation	Ribosomal proteins: synthesis and modification	-0.572229	0.185192	0.00727675	0.987824	0.0893188	0.910197
sll1816	rps13	30S ribosomal protein S13	Translation	Ribosomal proteins: synthesis and modification	-0.549341	0.322734	-0.0855943	0.903607	-0.481211	0.474054
slr0628	rps14	30S ribosomal protein S14	Translation	Ribosomal proteins: synthesis and modification	-0.465733	0.128837	-0.819991	0.00344873	-0.200692	0.658825
ssl1784	rps15	30S ribosomal protein S15	Translation	Ribosomal proteins: synthesis and modification	-0.445112	0.248512	0.338005	0.408189	0.397651	0.379135
ssr0482	rps16	30S ribosomal protein S16	Translation	Ribosomal proteins: synthesis and modification	0.123552	0.808598	0.0344441	0.948359	0.207329	0.722184
ssl3437	rps17	30S ribosomal protein S17	Translation	Ribosomal proteins: synthesis and modification	-0.164683	0.890561	-0.271793	0.822309	-0.165385	0.927378
ssr1399	rps18	30S ribosomal protein S18	Translation	Ribosomal proteins: synthesis and modification	-1.05352	0.00761254	-1.11274	0.00434923	0.269587	0.670291
ssl3432	rps19	30S ribosomal protein S19	Translation	Ribosomal proteins: synthesis and modification	-0.285987	0.837067	-0.504475	0.701133	1.0011	0.454068
slr1356	rps1a	30S ribosomal protein S1	Translation	Ribosomal proteins: synthesis and modification	-0.160936	0.769232	-0.362675	0.443527	0.0107213	0.98926
sll1260	rps2	30S ribosomal protein S2	Translation	Ribosomal proteins: synthesis and modification	-1.05284	0.0572569	-1.15149	0.0353815	-0.16473	0.868732
ssl2233	rps20	30S ribosomal protein S20	Translation	Ribosomal proteins: synthesis and modification	-0.458738	0.129144	-0.521278	0.0799323	0.232339	0.572933
ssl0601	rps21	30S ribosomal protein S21	Translation	Ribosomal proteins: synthesis and modification	N/D	N/D	N/D	N/D	N/D	N/D
sll1804	rps3	30S ribosomal protein S3	Translation	Ribosomal proteins: synthesis and modification	-0.0403361	0.978387	0.0396693	0.975201	-0.323441	0.840464
slr0469	rps4	30S ribosomal protein S4	Translation	Ribosomal proteins: synthesis and modification	-0.178516	0.756959	-0.013765	0.981	0.242157	0.721357
sll1812	rps5	30S ribosomal protein S5	Translation	Ribosomal proteins: synthesis and modification	-0.781883	0.312873	-0.31218	0.739924	-0.515443	0.612656
sll1767	rps6	30S ribosomal protein S6	Translation	Ribosomal proteins: synthesis and modification	-0.94685	0.0018437	-0.937505	0.0020315	-0.581436	0.0960655
sll1097	rps7	30S ribosomal protein S7	Translation	Ribosomal proteins: synthesis and modification	-0.686763	0.136508	-0.0718378	0.90994	0.0750233	0.936899
sll1809	rps8	30S ribosomal protein S8	Translation	Ribosomal proteins: synthesis and modification	-0.458898	0.636562	-0.207558	0.848847	-0.76651	0.463342
sll1822	rps9	30S ribosomal protein S9	Translation	Ribosomal proteins: synthesis and modification	-1.4379	0.0209841	-1.18678	0.064673	-0.38763	0.694219
sll0108	amt1	ammonium/methylammonium permease	Transport and binding proteins		-0.115091	0.853659	0.165312	0.787352	0.342027	0.588352
sll1017	amt2	ammonium/methylammonium permease	Transport and binding proteins		0.614295	0.383037	1.50349	0.0136747	-0.441689	0.639433
sll0537	amt3	ammonium/methylammonium permease	Transport and binding proteins		0.590156	0.101247	0.544579	0.129665	0.624135	0.105669
ssr2857	atx1	mercuric transport protein periplasmic component precursor	Transport and binding proteins		-0.537862	0.106431	-0.112493	0.80677	-1.52542	1.15e-07
slr1735	bgtA	ATP-binding subunit of the ABC-type Bgt permease for basic amino acids and glutamine	Transport and binding proteins		0.670869	0.138989	1.2919	0.00168023	-1.02668	0.0190322
sll1270	bgtB	periplasmic substrate-binding and integral membrane protein of the ABC-type Bgt permease for basic amino acids and glutamine BgtB	Transport and binding proteins		0.331466	0.564305	1.30348	0.00386888	-2.08975	5.67e-07
slr0040	cmpA	bicarbonate transport system substrate-binding protein	Transport and binding proteins		0.65743	0.234659	0.460286	0.438889	0.168621	0.857404
slr0041	cmpB	bicarbonate transport system permease protein	Transport and binding proteins		0.956267	0.125628	0.169551	0.834315	1.7057	0.00295135
slr0043	cmpC	bicarbonate transport system ATP-binding protein	Transport and binding proteins		1.23041	0.0102962	0.897991	0.0760545	0.0960337	0.926488
slr0044	cmpD	bicarbonate transport system ATP-binding protein	Transport and binding proteins		0.825657	0.071738	0.232184	0.691689	0.569793	0.305436
slr0797	coaT	cobalt-transporting P-type ATPase (cobalt efflux pump) involved in cobalt tolerance	Transport and binding proteins		N/D	N/D	N/D	N/D	N/D	N/D
slr1950	ctaA	copper-transporting P-type ATPase CtaA	Transport and binding proteins		0.451329	0.232828	0.145669	0.76233	0.0123982	0.985675
sll1041	cysA	similar to sulfate transport ATP-binding protein CysA	Transport and binding proteins		0.494097	0.357975	-0.124976	0.852279	-0.183424	0.830266
slr1455	cysA	sulfate transport system ATP-binding protein	Transport and binding proteins		1.17228	0.00870893	-0.254536	0.670439	0.138719	0.870408
slr1453	cysT	sulfate transport system permease protein	Transport and binding proteins		1.88102	0.000695967	0.0676143	0.940418	0.0526523	0.970833
slr1454	cysW	sulfate transport system permease protein	Transport and binding proteins		1.31426	0.00974581	-0.589471	0.311863	0.762313	0.215151
slr1392	feoB	ferrous iron transport protein B	Transport and binding proteins		1.25991	0.146703	2.81502	0.000272613	-0.986245	0.343618
slr1295	futA1	iron transport system substrate-binding protein	Transport and binding proteins		-0.159088	0.890561	-1.70738	0.0435233	-0.857558	0.442826
slr0747	ggtA	glucosylglycerol transport system ATP-binding protein	Transport and binding proteins		-0.302228	0.574458	0.062182	0.922982	1.19278	0.00542562
slr0529	ggtB	glucosylglycerol transport system substrate-binding protein	Transport and binding proteins		0.996788	0.00795288	1.0958	0.00312469	-0.00955548	0.990236
slr0530	ggtC	glucosylglycerol transport system permease protein	Transport and binding proteins		0.64022	0.00951173	0.482968	0.0578788	0.77614	0.00134987
slr0531	ggtD	glucosylglycerol transport system permease protein	Transport and binding proteins		0.788351	0.0910674	0.525428	0.295688	0.176805	0.829078
sll0771	glcP, gtr	glucose transport protein	Transport and binding proteins		-0.747601	0.289323	-1.74068	0.00395523	1.54247	0.0147962
slr1145	gltS	Monocomponent sodium-dependent glutamate permease GltS	Transport and binding proteins		-0.111436	0.772544	-0.232429	0.49422	-0.153721	0.742648
sll1102	gtrA	integral membrane protein (small) of a TRAP-type permease that mediates sodium-dependent glutamate transport GtrA	Transport and binding proteins		1.09663	0.141887	0.423761	0.646594	-1.05439	0.206792
sll1103	gtrB	integral membrane protein (large) of a TRAP-type permease that mediates sodium-dependent glutamate transport GtrB	Transport and binding proteins		0.307304	0.599775	0.306993	0.613897	-0.958336	0.0576385
sll1104	gtrC	periplasmic substrate-binding protein of a TRAP-type permease that mediates sodium-dependent glutamate transport GtrC	Transport and binding proteins		0.0947002	0.820732	0.0961329	0.820651	0.0370331	0.958697
slr1728	kdpA	potassium-transporting P-type ATPase A chain	Transport and binding proteins		0.932643	0.0174763	-0.123997	0.823143	-0.482593	0.33566
slr1729	kdpB	potassium-transporting P-type ATPase B chain	Transport and binding proteins		1.34565	0.00181158	0.792638	0.092586	-0.242536	0.749239
slr1730	kdpC	potassium-transporting P-type ATPase C chain	Transport and binding proteins		0.196461	0.760536	-0.318837	0.595188	0.455591	0.483384
slr1731	kdpD	potassium-transporting P-type ATPase D chain	Transport and binding proteins		0.777719	0.00384637	0.189052	0.587817	1.12951	7.65e-06
slr1509	ktrB, ntpJ	membrane subunit of a Ktr-like ion transport system	Transport and binding proteins		-0.532014	0.310408	-0.971007	0.0396556	0.145465	0.86711
slr0817	menF	salicylate biosynthesis isochorismate synthase	Transport and binding proteins		-0.0323542	0.964567	0.138046	0.831382	-0.424282	0.5092
sll1599	mntA	manganese transport system ATP-binding protein MntA	Transport and binding proteins		2.43135	0.00244464	1.7476	0.0383332	0.566234	0.670544
sll1600	mntB	manganese transport system membrane protein MntB	Transport and binding proteins		1.41941	0.0016867	0.654	0.204967	0.134962	0.880193
sll1598	mntC	Mn transporter MntC	Transport and binding proteins		1.79405	0.00136118	1.50873	0.00816772	0.457198	0.606089
sll0064	NA	periplasmic protein, putative polar amino acid transport system substrate-binding protein	Transport and binding proteins		0.543585	0.361019	0.70396	0.217902	0.147326	0.880614
sll0142	NA	probable cation efflux system protein	Transport and binding proteins		1.18609	0.146368	0.765837	0.393205	0.181701	0.904017
sll0182	NA	ABC transporter ATP-binding protein	Transport and binding proteins		-0.645237	0.0270368	-0.698263	0.0152029	-0.521831	0.103048
sll0221	NA	bacterioferritin comigratory protein	Transport and binding proteins		0.398734	0.32869	0.421687	0.296507	0.0377939	0.963829
sll0224	NA	amino-acid ABC transporter binding protein	Transport and binding proteins		0.989489	0.0549479	0.140723	0.842172	0.181943	0.843614
sll0240	NA	ABC transporter ATP-binding protein	Transport and binding proteins		0.00320342	0.996008	-0.0751723	0.895307	0.113736	0.877649
sll0312	NA	probable oligopeptides ABC transporter permease protein	Transport and binding proteins		0.505511	0.0562283	0.0569249	0.8787	-0.00852594	0.986181
sll0385	NA	ATP-binding protein of ABC transporter	Transport and binding proteins		-0.850774	0.219899	-0.462111	0.560084	-0.733139	0.371307
sll0415	NA	ATP-binding protein of ABC transporter	Transport and binding proteins		0.45849	0.350885	0.280992	0.613044	-0.70562	0.154215
sll0477	NA	putative biopolymer transport ExbB-like protein	Transport and binding proteins		0.294092	0.564305	-1.01111	0.0133644	0.518381	0.315575
sll0484	NA	ATP-binding protein of ABC transporter	Transport and binding proteins		0.27485	0.601361	0.247681	0.654468	-0.640209	0.196022
sll0489	NA	ATP-binding protein of ABC transporter	Transport and binding proteins		-0.00687885	0.991264	0.0802024	0.870442	0.0781504	0.908625
sll0507	NA	probable cation transporter	Transport and binding proteins		-0.603291	0.0995872	-0.946996	0.00578594	-0.914562	0.0092195
sll0536	NA	probable potassium channel protein	Transport and binding proteins		1.3994	0.00309268	1.25427	0.00921556	0.125565	0.893396
sll0540	NA	phosphate-binding protein PstS homolog	Transport and binding proteins		2.51471	NA	0.0107565	NA	-1.45293	NA
sll0556	NA	Na+/H+ antiporter	Transport and binding proteins		-0.220866	0.73489	0.384357	0.521991	-1.36425	0.00451374
sll0574	NA	probable permease protein of lipopolysaccharide ABC transporter	Transport and binding proteins		-0.583898	0.230016	-0.831122	0.0727664	-0.724392	0.153925
sll0575	NA	probable lipopolysaccharide ABC transporter ATP binding subunit	Transport and binding proteins		-0.53227	0.268105	-0.761631	0.090957	-0.0874173	0.923156
sll0640	NA	probable sodium/sulfate symporter	Transport and binding proteins		-0.506333	0.265057	-0.47979	0.294496	0.151961	0.839617
sll0671	NA	probable cation transporter	Transport and binding proteins		-2.00883	0.0307767	-1.41021	0.15009	-0.870996	0.49344
sll0679	NA	periplasmic phosphate-binding protein of ABC transporter	Transport and binding proteins		1.91053	0.0217667	1.28216	0.147656	-0.521999	0.692501
sll0680	NA	phosphate-binding periplasmic protein precursor (PBP)	Transport and binding proteins		1.36865	0.102187	0.711452	0.456138	-1.03984	0.293857
sll0681	NA	phosphate transport system permease protein PstC homolog	Transport and binding proteins		0.587923	0.269044	1.06886	0.0271501	-1.07512	0.031368
sll0682	NA	phosphate transport system permease protein PstA homolog	Transport and binding proteins		0.217189	0.772892	0.993937	0.0849202	-0.426632	0.602937
sll0683	NA	phosphate transport ATP-binding protein PstB homolog	Transport and binding proteins		0.710774	0.119331	0.40574	0.4258	1.63663	3.72e-05
sll0684	NA	phosphate transport ATP-binding protein PstB homolog	Transport and binding proteins		0.0285025	0.971386	-0.140254	0.834822	0.177687	0.840052
sll0738	NA	molybdate-binding periplasmic protein	Transport and binding proteins		0.897236	0.153793	0.760631	0.247359	0.139953	0.90801
sll0739	NA	ATP-binding protein of molybdate ABC transporter	Transport and binding proteins		0.423137	0.501413	0.465262	0.451116	0.515296	0.471588
sll0759	NA	ABC transporter ATP-binding protein	Transport and binding proteins		1.11629	0.00120716	1.21195	0.00039547	0.576371	0.16655
sll0778	NA	ABC transporter, ATP-binding protein	Transport and binding proteins		-0.125857	0.89165	-0.376144	0.665086	-0.843475	0.311437
sll0833	NA	probable oligopeptides ABC transporter permease protein	Transport and binding proteins		0.258397	0.527264	-0.207282	0.636145	-0.235666	0.656527
sll0834	NA	low affinity sulfate transporter	Transport and binding proteins		0.396841	0.405171	0.745774	0.0817013	-0.244051	0.710465
sll0855	NA	putative channel transporter	Transport and binding proteins		0.294449	0.585357	0.388378	0.451116	1.26896	0.00261997
sll0895	NA	CysQ protein homolog	Transport and binding proteins		0.467129	0.166717	0.478162	0.156488	0.292917	0.515134
sll0912	NA	ABC transporter ATP binding protein	Transport and binding proteins		-0.148692	0.649897	-0.271701	0.353718	0.457609	0.106402
sll0993	NA	potassium channel	Transport and binding proteins		0.524743	0.126201	0.274767	0.48494	-0.159786	0.776892
sll1001	NA	ATP-binding protein of ABC transporter	Transport and binding proteins		1.23826	0.00366132	1.33701	0.00151194	0.109317	0.900971
sll1081	NA	ABC transport system permease protein	Transport and binding proteins		0.802726	0.0761358	0.739046	0.108021	-0.0912828	0.920317
sll1082	NA	ABC transport system ATP-binding protein	Transport and binding proteins		-0.839456	0.0378033	-0.46713	0.296127	-0.296164	0.618185
sll1087	NA	similar to sodium/glucose cotransporter	Transport and binding proteins		-0.247081	0.702295	0.265958	0.684316	-1.24047	0.0125079
sll1180	NA	toxin secretion ABC transporter ATP-binding protein	Transport and binding proteins		0.373986	0.379534	0.279303	0.542076	0.0658523	0.934491
sll1202	NA	iron(III) dicitrate-binding protein of ABC transporter, FecB homolog	Transport and binding proteins		N/D	N/D	N/D	N/D	N/D	N/D
sll1204	NA	similar to macrolide efflux protein	Transport and binding proteins		N/D	N/D	N/D	N/D	N/D	N/D
sll1206	NA	ferric aerobactin receptor, FhuA homolog	Transport and binding proteins		0.971974	0.0340194	1.06109	0.0198812	-0.403236	0.535513
sll1263	NA	cation efflux system protein	Transport and binding proteins		0.211125	0.725108	-0.0866383	0.897031	-0.263623	0.717511
sll1276	NA	ATP-binding protein of ABC transporter	Transport and binding proteins		0.683198	0.0375	0.487389	0.158939	-0.00494812	0.994696
sll1341	NA	bacterioferritin	Transport and binding proteins		0.366402	0.296322	-0.254207	0.499063	0.684779	0.0350432
sll1374	NA	probable sugar transporter	Transport and binding proteins		0.917226	0.183446	0.429795	0.602051	-0.726288	0.382858
sll1404	NA	biopolymer transport ExbB protein homolog	Transport and binding proteins		-1.28717	0.1556	0.347308	0.780568	-4.53426	3.24e-09
sll1405	NA	biopolymer transport ExbD protein homolog	Transport and binding proteins		-1.78008	0.042938	0.359349	0.790194	-4.61631	1.61e-08
sll1406	NA	ferrichrome-iron receptor	Transport and binding proteins		0.0397726	0.959744	0.648064	0.251535	-1.26379	0.0137428
sll1409	NA	ferrichrome-iron receptor	Transport and binding proteins		N/D	N/D	N/D	N/D	N/D	N/D
sll1428	NA	probable sodium-dependent transporter	Transport and binding proteins		0.317263	0.670066	-0.479291	0.483994	3.30165	2.2e-11
sll1481	NA	ABC-transporter membrane fusion protein	Transport and binding proteins		1.33514	0.00065355	0.946212	0.0228992	-0.42961	0.443129
sll1482	NA	ABC transporter permease protein	Transport and binding proteins		0.27141	0.606583	0.109248	0.857114	0.04987	0.959856
sll1623	NA	ABC transporter ATP-binding protein	Transport and binding proteins		0.342973	0.431565	0.773534	0.0415661	-0.100454	0.889036
sll1699	NA	oligopeptide-binding protein of oligopeptide ABC transporter	Transport and binding proteins		0.2612	0.562009	0.165459	0.740957	-0.436399	0.346078
sll1725	NA	ATP-binding protein of ABC transporter	Transport and binding proteins		2.19846	NA	0.750535	NA	-0.721025	NA
sll1762	NA	periplasmic protein, putative polar amino acid transport system substrate-binding protein	Transport and binding proteins		-0.462241	0.362897	-0.26224	0.65147	0.155325	0.849889
sll1768	NA	probable oligopeptides ABC transporter permease protein	Transport and binding proteins		0.445396	0.0448674	0.0545824	0.858178	0.584197	0.00695284
sll1864	NA	probable chloride channel protein	Transport and binding proteins		-0.681115	0.157637	-0.450698	0.394364	-0.233463	0.758844
sll1870	NA	ATP-binding protein of ABC transporter	Transport and binding proteins		-0.324379	0.55972	-1.0107	0.0272235	-0.608034	0.268499
sll1878	NA	iron(III)-transport ATP-binding protein	Transport and binding proteins		-0.180532	0.828249	-1.031	0.0977666	0.868771	0.216387
sll1927	NA	ABC transporter ATP-binding protein	Transport and binding proteins		0.0585467	0.932788	-0.737388	0.144075	0.349621	0.623506
slr0014	NA	Mg2+ transport ATPase	Transport and binding proteins		0.279101	0.554039	-0.0159535	0.976399	-0.132449	0.851686
slr0096	NA	low affinity sulfate transporter	Transport and binding proteins		2.5287	0.00307517	3.12334	0.000178712	-0.333336	0.837489
slr0242	NA	bacterioferritin comigratory protein homolog	Transport and binding proteins		-1.08602	0.00120576	-1.16281	0.000482405	-0.0977175	0.882617
slr0324	NA	probable oligopeptides ABC transporter permease protein	Transport and binding proteins		-0.531632	0.256596	-0.820444	0.0599054	0.175705	0.812272
slr0327	NA	iron(III) ABC transporter, permease protein	Transport and binding proteins		-0.780389	0.0300392	-0.29165	0.496801	-0.825395	0.0236324
slr0347	NA	probable permease protein of ABC transporter	Transport and binding proteins		0.592057	0.106914	0.265413	0.539494	-0.169101	0.779115
slr0354	NA	ATP-binding protein of ABC transporter	Transport and binding proteins		2.5585	NA	-0.0207849	NA	-0.101495	NA
slr0369	NA	RND multidrug efflux transporter	Transport and binding proteins		1.02254	0.0200242	1.00132	0.0229897	-0.0480614	0.962003
slr0401	NA	periplasmic polyamine-binding protein of ABC transporter	Transport and binding proteins		-0.975262	0.00290026	-0.546322	0.129665	-0.312543	0.513425
slr0454	NA	RND multidrug efflux transporter	Transport and binding proteins		-0.216272	0.725108	-0.0170517	0.978963	-0.166694	0.844479
slr0513	NA	iron transport system substrate-binding protein, periplasmic protein	Transport and binding proteins		-0.751612	0.43378	-1.97281	0.0154851	-0.53917	0.671174
slr0544	NA	ATP-binding protein of ABC transporter	Transport and binding proteins		1.03936	0.0457656	0.326386	0.619196	0.0275136	0.982567
slr0615	NA	ATP-binding protein of ABC transporter	Transport and binding proteins		-0.222651	0.390687	-0.257028	0.311863	0.0188735	0.972633
slr0639	NA	mechanosensitive ion channel homolog	Transport and binding proteins		0.642187	0.234407	0.605885	0.269303	0.131548	0.888369
slr0677	NA	biopolymer transport ExbB like protein	Transport and binding proteins		0.216472	0.562195	-0.110196	0.795722	-0.00194188	0.998557
slr0678	NA	biopolymer transport ExbD like protein	Transport and binding proteins		-0.108294	0.820231	-0.164638	0.720935	0.125986	0.840052
slr0681	NA	probable sodium/calcium exchanger protein	Transport and binding proteins		-0.586693	0.109286	-0.30325	0.468073	-0.0769988	0.911175
slr0753	NA	probable transport protein	Transport and binding proteins		0.563404	0.354884	-0.0784687	0.920173	0.706862	0.278514
slr0822	NA	cation-transporting P-type ATPase PacL	Transport and binding proteins		-0.37704	0.422925	-0.373453	0.432294	0.387969	0.484551
slr0864	NA	ATP-binding protein of ABC transporter	Transport and binding proteins		0.803721	0.111912	0.530288	0.33439	-0.239851	0.77086
slr0875	NA	large-conductance mechanosensitive channel	Transport and binding proteins		0.173351	0.658075	-0.647257	0.0350944	0.745439	0.0154428
slr0896	NA	multi-drug efflux transporter	Transport and binding proteins		1.11962	0.00160014	0.736965	0.0538372	-0.193828	0.758298
slr0944	NA	multidrug-efflux transporter	Transport and binding proteins		0.84925	0.0845491	0.847847	0.077879	3.50585	1.59e-18
slr0977	NA	ABC transporter, permease component	Transport and binding proteins		-0.257956	0.636542	0.0813973	0.897345	-0.874699	0.0572315
slr0982	NA	probable polysaccharide ABC transporter ATP binding subunit	Transport and binding proteins		N/D	N/D	N/D	N/D	N/D	N/D
slr1113	NA	ATP-binding protein of ABC transporter	Transport and binding proteins		0.981905	0.119331	0.122363	0.890242	0.41281	0.658825
slr1149	NA	ATP-binding protein of ABC transporter	Transport and binding proteins		0.571039	0.164789	0.147921	0.787113	0.0575961	0.948391
slr1200	NA	urea transport system permease protein	Transport and binding proteins		0.231069	0.772552	0.619344	0.359827	0.0302221	0.982567
slr1201	NA	urea transport system permease protein	Transport and binding proteins		-0.053194	0.953399	0.225272	0.790194	-0.0982582	0.938955
slr1202	NA	permease protein of sugar ABC transporter	Transport and binding proteins		0.0282358	0.947238	-0.0491664	0.905491	0.555538	0.0762624
slr1216	NA	Mg2+ transport protein	Transport and binding proteins		0.167453	0.664122	0.765405	0.00992926	-0.69521	0.0261137
slr1224	NA	ATP-binding protein of sugar ABC transporter	Transport and binding proteins		0.188021	0.648107	0.257776	0.509564	0.393284	0.33566
slr1229	NA	sulfate permease	Transport and binding proteins		N/D	N/D	N/D	N/D	N/D	N/D
slr1247	NA	phosphate-binding periplasmic protein precursor (PBP)	Transport and binding proteins		0.568106	0.269227	0.132735	0.838798	0.0614703	0.953394
slr1248	NA	phosphate transport system permease protein PstC homolog	Transport and binding proteins		0.789546	0.040126	0.724027	0.0635085	0.137609	0.848147
slr1249	NA	phosphate transport system permease protein PstA homolog	Transport and binding proteins		0.833276	0.011354	1.06012	0.00115744	-0.369968	0.434147
slr1250	NA	phosphate transport ATP-binding protein PstB homolog	Transport and binding proteins		0.103361	0.869408	0.28813	0.605421	-0.27377	0.692501
slr1316	NA	ABC-type iron(III) dicitrate transport system permease protein	Transport and binding proteins		0.489028	0.147279	0.0996387	0.823222	0.194105	0.70558
slr1317	NA	ABC-type iron(III) dicitrate transport system permease protein	Transport and binding proteins		0.159585	0.742509	0.306456	0.482176	0.0363854	0.96668
slr1318	NA	iron(III) dicitrate transport system ATP-binding protein	Transport and binding proteins		0.542385	0.445172	0.569395	0.424226	0.0471971	0.974047
slr1319	NA	iron(III) dicitrate transport system substrate-binding protein	Transport and binding proteins		1.83075	NA	0.0196637	NA	-0.491723	NA
slr1336	NA	H+/Ca2+ exchanger	Transport and binding proteins		0.531699	0.112493	0.266641	0.487768	0.81564	0.0106322
slr1457	NA	chromate transport protein	Transport and binding proteins		0.602906	0.190746	0.0378737	0.950225	0.783892	0.0963448
slr1488	NA	multidrug resistance family ABC transporter	Transport and binding proteins		-0.6581	0.31652	0.624958	0.351184	-1.35076	0.0242611
slr1490	NA	ferrichrome-iron receptor	Transport and binding proteins		N/D	N/D	N/D	N/D	N/D	N/D
slr1491	NA	iron(III) dicitrate transport system substrate-binding protein	Transport and binding proteins		N/D	N/D	N/D	N/D	N/D	N/D
slr1492	NA	iron(III) dicitrate transport system substrate-binding protein	Transport and binding proteins		0.0856008	0.9046	1.00418	0.0657082	-1.31933	0.0131897
slr1494	NA	MDR (multidrug resistance) family ABC transporter	Transport and binding proteins		-0.603611	0.049948	0.472265	0.137598	0.0346759	0.959856
slr1575	NA	probable potassium efflux system	Transport and binding proteins		0.934139	0.000370294	0.833165	0.00193869	-0.253297	0.52772
slr1651	NA	ABC transporter ATP-binding protein	Transport and binding proteins		0.576272	0.505557	0.472019	0.606177	0.340738	0.781089
slr1723	NA	permease protein of sugar ABC transporter	Transport and binding proteins		0.913424	0.0200304	0.741947	0.0657539	0.911399	0.0240139
slr1727	NA	Na+/H+ antiporter	Transport and binding proteins		0.851581	0.0715723	0.421999	0.434825	-0.153114	0.857404
slr1740	NA	oligopeptide binding protein of ABC transporter	Transport and binding proteins		0.430771	0.391193	0.401441	0.436986	-0.633501	0.219312
slr1776	NA	high affinity sulfate transporter	Transport and binding proteins		N/D	N/D	N/D	N/D	N/D	N/D
slr1794	NA	probable anion transporting ATPase	Transport and binding proteins		0.473659	0.483211	0.167658	0.833364	-0.0626358	0.961615
slr1890	NA	bacterioferritin	Transport and binding proteins		-1.65964	4.07e-11	-1.06431	7.7e-05	-0.457789	0.167631
slr1897	NA	periplasmic sugar-binding protein of ABC transporter	Transport and binding proteins		0.172412	0.732448	-0.0507751	0.929728	-0.569371	0.198031
slr1901	NA	ATP-binding protein of ABC transporter	Transport and binding proteins		0.042596	0.936009	-0.480813	0.235333	-0.265458	0.633051
slr2019	NA	ATP-binding protein of ABC transporter	Transport and binding proteins		-0.587388	0.181316	-0.479695	0.294496	1.33046	0.000597614
slr2043	NA	zinc transport system substrate-binding protein	Transport and binding proteins		1.29983	0.076059	0.754125	0.326609	3.41372	3.42e-08
slr2044	NA	zinc transport system ATP-binding protein	Transport and binding proteins		1.20468	0.00843865	1.3189	0.00130531	1.22654	0.00987586
slr2045	NA	zinc transport system permease protein	Transport and binding proteins		0.620686	0.108086	0.88068	0.0173139	-0.209933	0.736081
slr2057	NA	water channel protein	Transport and binding proteins		-1.23244	0.0608855	-0.0312745	0.974236	-0.873123	0.257453
slr2077	NA	probable ABC transporter, periplasmic binding protein	Transport and binding proteins		-1.29405	0.0685821	-1.08789	0.135574	0.5706	0.562641
slr2107	NA	probable polysaccharide ABC transporter permease protein	Transport and binding proteins		N/D	N/D	N/D	N/D	N/D	N/D
slr2108	NA	probable polysaccharide ABC transporter ATP binding subunit	Transport and binding proteins		N/D	N/D	N/D	N/D	N/D	N/D
slr2131	NA	RND multidrug efflux transporter	Transport and binding proteins		1.06562	0.0270926	0.890184	0.0718082	0.702381	0.211282
ssl3127	NA	similar to permease protein of ABC transporter	Transport and binding proteins		0.88286	0.0905116	0.408105	0.495548	1.26406	0.0119228
slr0467	natA	conserved component of ABC transporter for natural amino acids	Transport and binding proteins		0.919603	0.0359347	1.05555	0.0140224	-0.215745	0.773797
slr0559	natB	periplasmic binding protein of ABC transporter for natural amino acids	Transport and binding proteins		0.8918	0.352373	-0.766478	0.440286	-0.608847	0.634279
sll0146	natC	Integral membrane protein of the ABC-type, Nat permease for neutral amino acids	Transport and binding proteins		-0.363656	0.177501	-0.412963	0.116913	0.465373	0.0914313
slr0949	natD	Integral membrane protein of the ABC-type Nat permease for neutral amino acids NatD	Transport and binding proteins		0.358708	0.559789	0.507817	0.383033	-0.608661	0.343083
slr1881	natE	ATP-binding subunit of the ABC-type Nat permease for neutral amino acids	Transport and binding proteins		0.199564	0.811368	0.755062	0.253831	-0.157769	0.889275
sll0273	nhaS2	Na+/H+ antiporter	Transport and binding proteins		0.0657553	0.886494	0.159035	0.720935	0.297118	0.524464
sll0689	nhaS3	Na+/H+ antiporter	Transport and binding proteins		0.849525	0.114816	0.950325	0.0731179	0.444667	0.543755
slr1595	nhaS4	Na+/H+ antiporter	Transport and binding proteins		1.28284	0.0179034	1.22461	0.0247448	0.0761927	0.95195
slr0415	nhaS5	Na+/H+ antiporter	Transport and binding proteins		0.679529	0.136727	0.394409	0.438861	0.637788	0.209694
slr0794	nrsA	cation efflux system protein involved in nickel and cobalt tolerance	Transport and binding proteins		N/D	N/D	N/D	N/D	N/D	N/D
slr0796	nrsD	nickel permease involved in nickel and cobalt tolerance	Transport and binding proteins		N/D	N/D	N/D	N/D	N/D	N/D
sll1450	nrtA	nitrate/nitrite transport system substrate-binding protein	Transport and binding proteins		1.76147	0.0302338	0.563335	0.577279	1.16794	0.217392
sll1451	nrtB	nitrate/nitrite transport system permease protein	Transport and binding proteins		1.59952	0.0986371	0.207991	0.876544	1.3067	0.23716
sll1452	nrtC	nitrate/nitrite transport system ATP-binding protein	Transport and binding proteins		2.18278	0.0154166	0.493055	0.679275	1.63859	0.101981
sll1453	nrtD	nitrate/nitrite transport system ATP-binding protein	Transport and binding proteins		N/D	N/D	N/D	N/D	N/D	N/D
sll0672	pacL	cation-transporting p-type ATPase PacL	Transport and binding proteins		-0.536035	0.049899	-0.582848	0.0297025	0.447198	0.137802
sll1076	pacL	cation-transporting ATPase PacL	Transport and binding proteins		-0.209375	0.617757	0.318038	0.424226	-0.238062	0.647404
sll1920	pacS	copper-transporting P-type ATPase PacS	Transport and binding proteins		0.108733	0.841135	-0.0569185	0.919228	0.627134	0.151304
sll1614	pma1	cation-transporting P-type ATPase	Transport and binding proteins		0.793017	0.0444871	0.425922	0.337094	-0.0486752	0.957598
slr1596	pxcA	a protein in the cytoplasmic membrane involved in light-induced proton extrusion.	Transport and binding proteins		-0.112025	0.878979	-0.441891	0.489491	0.0328614	0.98173
slr1452	sbpA	sulfate transport system substrate-binding protein	Transport and binding proteins		1.70053	0.00462966	-0.283046	0.724585	2.9072	1.11e-07
slr0447	urtA	periplasmic protein, ABC-type urea transport system substrate-binding protein	Transport and binding proteins		0.569599	0.341113	0.531067	0.382914	1.65513	0.000985263
sll0764	urtD	urea transport system ATP-binding protein	Transport and binding proteins		0.518627	0.0478134	0.562403	0.0297425	-0.385028	0.20145
sll0374	urtE	urea transport system ATP-binding protein	Transport and binding proteins		1.11924	1.91e-07	0.91111	4.88e-05	0.144183	0.709744
slr0075	ycf16	ABC transporter ATP-binding protein	Transport and binding proteins		-0.0585913	0.932788	-0.663445	0.202963	0.0556658	0.959856
slr0074	ycf24	ABC transporter subunit	Transport and binding proteins		-0.0238484	0.97666	-0.0481469	0.945528	0.589522	0.33566
slr0251	ycf85	ATP-binding protein of ABC transporter	Transport and binding proteins		1.14451	0.152423	0.374726	0.711188	-0.715128	0.494137
slr0798	ziaA	zinc-transporting P-type ATPase (zinc efflux pump) involved in zinc tolerance	Transport and binding proteins		-1.16252	0.0412883	0.545103	0.406113	-2.1214	3.62e-05
slr2002	cphA	cyanophycin synthetase	Other categories	Adaptations and atypical conditions	-0.206136	0.767993	-0.0150375	0.981375	0.533683	0.434026
slr2001	cphB	cyanophycinase	Other categories	Adaptations and atypical conditions	0.442556	0.476103	0.893271	0.10104	-0.139871	0.887757
ssl2542	hliA, scpC	high light-inducible polypeptide HliA, CAB/ELIP/HLIP superfamily	Other categories	Adaptations and atypical conditions	2.95913	0.0052852	3.9641	0.000104437	0.334604	0.868732
ssr2595	hliB, scpD	high light-inducible polypeptide HliB, CAB/ELIP/HLIP superfamily	Other categories	Adaptations and atypical conditions	3.07116	0.00518481	3.94749	0.000212643	0.924326	0.570284
ssr1789	hliD, scpE	CAB/ELIP/HLIP-related protein HliD	Other categories	Adaptations and atypical conditions	N/D	N/D	N/D	N/D	N/D	N/D
sll0947	lrtA	light repressed protein A homolog	Other categories	Adaptations and atypical conditions	-4.08737	3.6e-12	-3.45562	8.48e-09	-0.856063	0.313044
sll1283	NA	similar to stage II sporulation protein D	Other categories	Adaptations and atypical conditions	0.950298	0.0497782	0.615802	0.24216	-0.771154	0.155198
sll1677	NA	similar to spore maturation protein B	Other categories	Adaptations and atypical conditions	0.905219	0.229509	-0.11865	0.904611	-0.460529	0.670291
sll1678	NA	similar to spore maturation protein A	Other categories	Adaptations and atypical conditions	0.283609	0.724165	-0.662502	0.339289	-0.0594156	0.966937
slr2047	NA	PhoH like protein	Other categories	Adaptations and atypical conditions	-0.160341	0.666534	-0.0121891	0.976399	-1.0337	0.000141441
ssr1169	NA	stress induced hydrophobic peptide homolog	Other categories	Adaptations and atypical conditions	N/D	N/D	N/D	N/D	N/D	N/D
slr0746	stpA	glucosylglycerolphosphate phosphatase	Other categories	Adaptations and atypical conditions	0.0479965	0.959576	0.460824	0.532628	0.309935	0.758709
slr0946	arsC	arsenate reductase	Other categories	Drug and analog sensitivity	0.624553	0.191585	0.28219	0.611948	1.86644	2.68e-06
sll0698	dspA, dfr, hik33, nblS	drug sensory protein A, low temperature sensor, two-component sensor histidine kinase	Other categories	Drug and analog sensitivity	-0.180339	0.565088	-0.392744	0.147656	0.0427072	0.938443
sll0002	NA	penicillin-binding protein	Other categories	Drug and analog sensitivity	0.79896	0.0176158	0.365416	0.344003	0.384201	0.379135
sll0086	NA	putative arsenical pump-driving ATPase	Other categories	Drug and analog sensitivity	0.90693	0.138308	1.08518	0.0703088	0.387131	0.670291
sll0210	NA	bacitracin resistance protein	Other categories	Drug and analog sensitivity	0.237942	0.508006	-0.0323513	0.941745	-0.172347	0.721357
sll0648	NA	probable glycosyltransferase	Other categories	Drug and analog sensitivity	-0.152397	0.827867	0.285694	0.660086	-0.0391254	0.974047
sll0708	NA	dimethyladenosine transferase	Other categories	Drug and analog sensitivity	-0.411911	0.35716	0.120695	0.82967	-0.863602	0.0362177
sll1154	NA	putative antibiotic efflux protein	Other categories	Drug and analog sensitivity	1.12143	0.0319141	1.16796	0.0241494	-0.0572025	0.961615
sll1159	NA	probable bacterioferritin comigratory protein	Other categories	Drug and analog sensitivity	1.86242	1.32e-05	1.1805	0.0107112	0.165803	0.848421
sll1434	NA	penicillin-binding protein	Other categories	Drug and analog sensitivity	0.00195346	0.996008	-0.422701	0.0589732	0.670021	0.00132734
sll1833	NA	penicillin-binding protein	Other categories	Drug and analog sensitivity	0.482253	0.476934	1.22953	0.0328802	-0.666067	0.360014
slr0067	NA	MRP protein homolog	Other categories	Drug and analog sensitivity	-0.862815	0.23702	-0.483135	0.558955	-0.143124	0.915185
slr0319	NA	beta-lactamase	Other categories	Drug and analog sensitivity	-0.668585	0.330944	-1.19152	0.0555688	0.304606	0.767156
slr0378	NA	similar to 7-beta-(4-carbaxybutanamido)cephalosporanic acid acylase	Other categories	Drug and analog sensitivity	0.00063719	0.999651	0.229228	0.77147	-0.848325	0.196403
slr0580	NA	aluminum resistance protein homolog	Other categories	Drug and analog sensitivity	0.432222	0.415577	-0.622354	0.212838	0.869926	0.0801653
slr0945	NA	arsenical resistance protein ArsH homolog	Other categories	Drug and analog sensitivity	0.930213	0.023541	0.906807	0.0237832	2.68807	1.05e-14
slr1198	NA	antioxidant protein	Other categories	Drug and analog sensitivity	-1.89047	1.83e-07	-1.3237	0.000597717	0.33622	0.565073
slr1710	NA	penicillin-binding protein	Other categories	Drug and analog sensitivity	-0.343441	0.513734	-0.398528	0.438861	-0.429321	0.47124
slr1719	NA	DrgA protein homolog	Other categories	Drug and analog sensitivity	0.282965	0.693634	0.719843	0.239104	-0.223571	0.820145
slr1764	NA	similar to tellurium resistance protein TerE	Other categories	Drug and analog sensitivity	-0.137531	0.877721	-2.14702	0.00037205	2.15432	0.000319635
slr1849	NA	probable mercuric reductase	Other categories	Drug and analog sensitivity	0.0810635	0.872048	0.504741	0.180459	0.751809	0.0409486
ssl2250	NA	bacterioferritin-associated ferredoxin	Other categories	Drug and analog sensitivity	1.07603	0.171273	-0.627144	0.486322	-0.339645	0.792256
sll1910	zam	protein conferring resistance to acetazolamide Zam	Other categories	Drug and analog sensitivity	-0.519552	0.373722	-0.782208	0.150674	-0.0656124	0.955396
sll1220	hoxE	putative diaphorase subunit of the bidirectional hydrogenase	Other categories	Hydrogenase	-0.190491	0.808598	0.1851	0.814661	0.459557	0.567355
sll1221	hoxF	diaphorase subunit of the bidirectional hydrogenase	Other categories	Hydrogenase	0.218094	0.792865	0.376272	0.623578	0.881817	0.209111
sll1226	hoxH	hydrogenase subunit of the bidirectional hydrogenase	Other categories	Hydrogenase	-0.583431	0.152255	-0.57951	0.157484	0.322299	0.557051
sll1223	hoxU	diaphorase subunit of the bidirectional hydrogenase	Other categories	Hydrogenase	-0.368917	0.525914	0.00845537	0.987824	-0.0998457	0.920144
sll1224	hoxY	hydrogenase subunit of the bidirectional hydrogenase	Other categories	Hydrogenase	0.12586	0.875299	-0.271548	0.721706	-0.0210507	0.985675
slr2135	hupE	hydrogenase accessory protein HupE	Other categories	Hydrogenase	-1.12567	0.139763	-0.712336	0.397078	-0.0760185	0.963829
slr1675	hypA1	putative hydrogenase expression/formation protein HypA1	Other categories	Hydrogenase	-0.775482	0.565088	-1.98216	0.081703	-0.963422	0.534685
sll1078	hypA2	putative hydrogenase expression/formation protein HypA	Other categories	Hydrogenase	0.0915382	0.878554	-0.254774	0.648787	0.208858	0.779115
sll1079	hypB	putative hydrogenase expression/formation protein HypB	Other categories	Hydrogenase	0.0175845	0.977388	-0.204849	0.674199	-0.444133	0.346834
sll1432	hypB	putative hydrogenase expression/formation protein HypB	Other categories	Hydrogenase	0.430993	0.295328	0.807211	0.0285431	-0.111282	0.870408
ssl3580	hypC	putative hydrogenase expression/formation protein HypC	Other categories	Hydrogenase	0.479792	0.35651	0.923129	0.0353815	1.30297	0.00313765
slr1498	hypD	putative hydrogenase expression/formation protein HypD	Other categories	Hydrogenase	1.11149	9.39e-05	0.692116	0.0241494	0.707891	0.0258509
sll1462	hypE	putative hydrogenase expression/formation protein HypE	Other categories	Hydrogenase	-0.292751	0.403398	-0.30118	0.391965	0.299681	0.468953
sll0322	hypF	putative hydrogenase expression/formation protein HypF	Other categories	Hydrogenase	0.722018	0.0555679	-0.199415	0.679321	0.700226	0.0803448
sll1559	NA	soluble hydrogenase 42 kD subunit	Other categories	Hydrogenase	-0.16447	0.839117	0.206549	0.798053	-0.467481	0.570284
sll1900	act	acetyltransferase	Other categories	Other	0.341909	0.547373	0.572509	0.265602	0.407489	0.534226
sll0621	ccdA	putative c-type cytochrome biogenesis protein CcdA	Other categories	Other	0.0589606	0.899914	0.569374	0.10733	-0.688957	0.0539056
sll1032	ccmN	carbon dioxide concentrating mechanism protein CcmN, putative carboxysome assembly protein	Other categories	Other	-0.394533	0.413648	-1.18593	0.00303603	0.117065	0.880614
slr2087	ccs1, ycf44	c-type cytochrome biogenesis protein Ccs1	Other categories	Other	0.148309	0.811368	-0.742126	0.111912	-0.294748	0.670291
sll1513	ccsA, ycf5	c-type cytochrome synthesis protein	Other categories	Other	-0.449804	0.0601582	-0.148157	0.620561	-0.254655	0.404448
sll1489	cpmA	circadian phase modifier CpmA homolog	Other categories	Other	1.00206	0.0244703	1.32854	0.00243277	-0.879659	0.0803448
slr1302	cupB	protein involved in constitutive low affinity CO2 uptake	Other categories	Other	-0.609183	0.133101	-0.784376	0.0457278	-0.569598	0.206792
slr2094	fbpI	fructose-1,6-/sedoheptulose-1,7-bisphosphatase	Other categories	Other	-2.35153	4.31e-06	-2.25056	1.45e-05	0.745979	0.280615
slr2097	glbN	cyanoglobin	Other categories	Other	0.257415	0.537521	1.01691	0.00530167	-1.90387	6.25e-09
slr0756	kaiA	circadian clock protein KaiA homolog	Other categories	Other	-0.510168	0.61956	-0.971616	0.292718	0.409704	0.77086
slr0757	kaiB1	circadian clock protein KaiB homolog	Other categories	Other	-0.255206	0.813424	-0.839192	0.34515	0.624636	0.577727
sll1596	kaiB2	circadian clock protein KaiB homolog	Other categories	Other	-0.916259	0.149975	-2.05049	0.000287492	0.868804	0.217392
sll0486	kaiB3	circadian clock protein KaiB homolog	Other categories	Other	-0.44807	0.460991	0.0526922	0.944263	-0.557101	0.411929
slr0758	kaiC1	circadian clock protein KaiC homolog	Other categories	Other	0.0382719	0.972219	-0.693464	0.372555	0.29231	0.80364
sll1595	kaiC2	circadian clock protein KaiC homolog	Other categories	Other	0.164087	0.743943	-0.624594	0.113411	0.281486	0.613591
slr1942	kaiC3	circadian clock protein KaiC homolog	Other categories	Other	-0.341868	0.522257	-0.802322	0.0783176	0.707977	0.159353
sll1653	menG	2-phytyl-1,4-benzoquinone methyltransferase	Other categories	Other	0.872762	0.245924	0.567435	0.492971	-0.804929	0.359331
sll0019	NA	1-deoxy-d-xylulose 5-phosphate reductoisomerase	Other categories	Other	-0.430104	0.365767	-0.470784	0.314124	2.01484	3.79e-08
sll0034	NA	putative carboxypeptidase	Other categories	Other	-0.741779	0.0842266	0.0264631	0.966451	-0.362465	0.535959
sll0135	NA	putative 5'-methylthioadenosine phosphorylase	Other categories	Other	0.151417	0.768912	0.199592	0.688059	-0.413825	0.400132
sll0217	NA	flavoprotein	Other categories	Other	0.879191	0.0671691	-0.387524	0.491305	-2.41229	3.14e-09
sll0219	NA	flavoprotein	Other categories	Other	1.28293	0.00384637	0.420102	0.438889	0.160238	0.850713
sll0222	NA	putative purple acid phosphatase	Other categories	Other	-0.165416	0.801225	-0.379315	0.502573	-0.373994	0.580323
sll0245	NA	probable GTP binding protein	Other categories	Other	0.371126	0.442487	-0.0905179	0.878403	0.340239	0.565073
sll0264	NA	probable dioxygenase Rieske iron-sulfur component	Other categories	Other	0.880203	0.212524	0.159112	0.864638	-0.546621	0.557051
sll0395	NA	phosphoglycerate mutase	Other categories	Other	0.599734	0.101991	0.720985	0.0456013	-0.929815	0.0081157
sll0480	NA	probable aminotransferase	Other categories	Other	-0.92392	0.148595	-1.08568	0.0835991	-0.544081	0.523934
sll0501	NA	probable glycosyltransferase	Other categories	Other	0.588499	0.193117	-0.0370175	0.950356	-0.258811	0.69906
sll0506	NA	undecaprenyl pyrophosphate synthetase	Other categories	Other	-0.131878	0.813424	-0.371273	0.433604	-0.207081	0.758392
sll0550	NA	flavoprotein	Other categories	Other	-0.0319072	0.959744	-0.186156	0.740006	0.498207	0.33566
sll0576	NA	putative sugar-nucleotide epimerase/dehydratease	Other categories	Other	-0.842626	0.235349	-1.16935	0.0817329	-0.111958	0.936786
sll0626	NA	putative neutral invertase	Other categories	Other	-0.377045	0.236018	0.00362125	0.990713	-0.178399	0.69906
sll0644	NA	probable esterase	Other categories	Other	-0.134912	0.877446	0.638035	0.376476	-1.51166	0.0167716
sll0654	NA	alkaline phosphatase	Other categories	Other	1.02261	0.000723217	1.25473	2.15e-05	-0.466687	0.219312
sll0686	NA	probable cytochrome c-type biogenesis protein	Other categories	Other	0.0994616	0.873931	0.025783	0.968462	0.192088	0.8033
sll0711	NA	isopentenyl monophosphate kinase	Other categories	Other	-0.304261	0.505094	-0.264616	0.583592	-1.12469	0.00226331
sll0777	NA	putative carboxypeptidase	Other categories	Other	-0.685152	0.413648	-0.874023	0.276083	1.14519	0.165545
sll0816	NA	probable oxidoreductase	Other categories	Other	0.345093	0.473532	0.430758	0.356874	-0.938808	0.0247142
sll0818	NA	tetrapyrrole methylase family protein	Other categories	Other	0.410974	0.341113	0.274732	0.563688	-0.816163	0.0409938
sll0829	NA	probable methyltransferase	Other categories	Other	0.745615	0.0256197	0.276704	0.489491	0.185486	0.733205
sll0873	NA	carboxynorspermidine decarboxylase	Other categories	Other	1.89096	0.00187849	2.28545	0.000118685	0.306905	0.779115
sll0915	NA	periplasmic protease	Other categories	Other	-0.0460503	0.950378	0.165399	0.810854	1.93043	1.67e-05
sll0936	NA	putative oxidoreductase	Other categories	Other	0.0948247	0.826378	0.0320833	0.943005	0.201221	0.676539
sll0990	NA	glutathione-dependent formaldehyde dehydrogenase	Other categories	Other	-1.11102	0.040491	-0.713682	0.223124	-0.601457	0.382997
sll0992	NA	putative esterase	Other categories	Other	-1.47215	0.00180718	-0.995604	0.0474516	0.0363314	0.975857
sll1020	NA	plobable glycosyltransferase	Other categories	Other	0.17036	0.798705	1.00475	0.0396556	-1.05579	0.0348761
sll1033	NA	probable protein phosphatase	Other categories	Other	0.614914	0.193484	0.424459	0.407648	0.261569	0.707794
sll1108	NA	stationary-phase survival protein SurE homolog	Other categories	Other	-1.08848	0.00897391	-0.684752	0.123897	0.316395	0.613591
sll1129	NA	2-hydroxy-6-oxohepta-2,4-dienoate hydrolase	Other categories	Other	-0.132902	0.794465	0.295424	0.508162	-0.58803	0.164168
sll1253	NA	similar to polyA polymerase	Other categories	Other	-0.491817	0.0867447	0.0910584	0.814953	-0.924648	0.000409407
sll1284	NA	esterase	Other categories	Other	0.429072	0.516403	0.418988	0.536452	-0.486311	0.533889
sll1297	NA	probable dioxygenase, Rieske iron-sulfur component	Other categories	Other	-1.5943	0.0161775	0.400457	0.646594	-2.80058	3.7e-06
sll1298	NA	putative carboxymethylenebutenolidase	Other categories	Other	-0.0155899	0.982722	0.357838	0.51913	0.982603	0.0389603
sll1300	NA	putative methyltransferase	Other categories	Other	-0.112647	0.749513	0.300718	0.299639	0.358866	0.253974
sll1305	NA	probable hydrolase	Other categories	Other	-0.774508	0.212524	-0.224877	0.779173	0.105187	0.930227
sll1308	NA	probable oxidoreductase	Other categories	Other	-0.248049	0.64996	-0.17059	0.773703	0.413651	0.482163
sll1369	NA	putative peptidase	Other categories	Other	0.50305	0.115957	0.678613	0.0262819	0.159425	0.756456
sll1377	NA	probable glycosyltransferase	Other categories	Other	-0.582437	0.240484	-0.681511	0.157484	0.423243	0.498948
sll1407	NA	probable methyltransferase	Other categories	Other	-0.194026	0.86283	-0.229533	0.834315	0.0644888	0.972633
sll1459	NA	stationary-phase survival protein SurE homolog	Other categories	Other	0.0910624	0.857915	-0.0331335	0.948359	0.40589	0.374112
sll1466	NA	probable glycosyltransferase	Other categories	Other	-0.8527	0.061356	-1.00148	0.0241447	0.138968	0.86711
sll1521	NA	flavoprotein	Other categories	Other	-1.45828	0.00228982	-0.602292	0.279078	-0.445744	0.526519
sll1534	NA	probable glycosyltransferase	Other categories	Other	-0.574809	0.190694	-1.00568	0.0126983	-0.0445865	0.962003
sll1556	NA	isopentenyl-dephosphate delta-isomerase	Other categories	Other	-0.290142	0.466327	0.350546	0.361195	0.115846	0.851686
sll1621	NA	AhpC/TSA family protein	Other categories	Other	0.10845	0.929326	0.731835	0.468028	-1.48291	0.112485
sll1636	NA	ferripyochelin binding protein	Other categories	Other	-0.156206	0.841135	0.715062	0.24578	-1.40424	0.0116562
sll1647	NA	probable phosphinothricin N-acetyltransferase	Other categories	Other	-0.29477	0.453855	-0.072156	0.879228	0.220876	0.670544
sll1664	NA	probable glycosyl transferase	Other categories	Other	0.386618	0.448514	-0.207253	0.722012	-0.614156	0.232362
sll1704	NA	probable short chain dehydrogenase	Other categories	Other	0.323377	0.379534	0.102516	0.822309	-0.479399	0.209763
sll1723	NA	probable glycosyltransferase	Other categories	Other	2.715	0.077944	0.937053	0.623538	-0.434959	0.877373
sll1758	NA	MrsA protein homolog	Other categories	Other	0.855129	0.0300742	0.923225	0.0185638	-1.62753	4.49e-06
sll1848	NA	putative acyltransferas	Other categories	Other	0.104733	0.877296	0.786194	0.124274	-0.934325	0.076238
sll1849	NA	probable dioxygenase Rieske iron-sulfur component	Other categories	Other	-0.0193706	0.981665	0.163025	0.820651	-1.04303	0.054027
sll1869	NA	probable dioxygenase, Rieske iron-sulfur component	Other categories	Other	0.164736	0.758383	0.269388	0.591278	-0.44276	0.388243
sll1945	NA	1-deoxyxylulose-5-phosphate synthase	Other categories	Other	-0.42763	0.30752	-0.599175	0.12698	0.053187	0.950804
sll1959	NA	probable inositol monophosphatase	Other categories	Other	-0.764271	0.216505	-1.31255	0.0207837	0.378042	0.670291
sll1971	NA	probable hexosyltransferase	Other categories	Other	0.618469	0.226199	0.286561	0.636372	-0.591361	0.313258
slr0007	NA	probable sugar-phosphate nucleotidyltransferase	Other categories	Other	-0.0600556	0.909027	-0.185959	0.711188	0.22988	0.700115
slr0078	NA	putative 6-pyruvoyl tetrahydrobiopterin synthase	Other categories	Other	0.429961	0.375831	0.539552	0.254085	-0.461122	0.413254
slr0095	NA	O-methyltransferase	Other categories	Other	-0.259174	0.801788	-0.550628	0.544639	-0.269528	0.8409
slr0201	NA	heterodisulfide reductase subunit B	Other categories	Other	0.561386	0.0749295	0.726176	0.016307	0.386857	0.309966
slr0231	NA	probable DNA-3-methyladenine glycosylase	Other categories	Other	1.0331	0.25063	0.532809	0.610968	0.0294801	0.985675
slr0245	NA	Histone deacetylase family protein	Other categories	Other	-0.659007	0.109519	-0.309221	0.518886	-0.0554016	0.951651
slr0298	NA	FraH protein homolog	Other categories	Other	-0.42339	0.347336	-0.111553	0.840273	0.278594	0.648045
slr0309	NA	probable methyltransferase	Other categories	Other	0.456822	0.46707	-0.106494	0.891465	-0.456816	0.545953
slr0314	NA	non-heme chloroperoxidase	Other categories	Other	-0.401186	0.517345	0.0256939	0.972814	1.21222	0.0187718
slr0315	NA	probable oxidoreductase	Other categories	Other	0.222003	0.733023	-0.0380902	0.955735	-0.509858	0.442636
slr0338	NA	probable oxidoreductase	Other categories	Other	1.42292	6.07e-05	0.500584	0.239419	0.476485	0.328723
slr0379	NA	thymidylate kinase	Other categories	Other	0.656433	0.254021	0.640523	0.271208	-0.285942	0.740015
slr0381	NA	lactoylglutathione lyase	Other categories	Other	3.27903	3.6e-12	3.25904	7.98e-12	0.150105	0.88504
slr0537	NA	putative sugar kinase	Other categories	Other	0.26887	0.650268	0.165132	0.802344	-0.986121	0.044627
slr0541	NA	probable amidotransferase	Other categories	Other	0.287041	0.477662	0.280692	0.494577	-0.45643	0.27317
slr0604	NA	GTP-binding protein	Other categories	Other	0.25187	0.398888	-0.0605123	0.871954	-0.388295	0.200511
slr0626	NA	probable glycosyltransferase	Other categories	Other	0.354834	0.331772	0.0628425	0.895263	0.0741505	0.90801
slr0665	NA	aconitate hydratase	Other categories	Other	0.568286	0.0874295	0.90741	0.00321556	-0.352159	0.399262
slr0679	NA	sun protein	Other categories	Other	-0.0735864	0.907097	-0.623734	0.204688	-0.430032	0.490449
slr0697	NA	5-oxoprolinase homolog	Other categories	Other	-1.05124	0.0894522	-0.897047	0.158338	-1.21622	0.0539056
slr0700	NA	probable amino acid permease	Other categories	Other	-0.119208	0.855267	-0.183995	0.771575	0.0185211	0.98466
slr0782	NA	putative flavin-containing monoamine oxidase	Other categories	Other	0.519643	0.289214	0.917071	0.0393284	-0.066591	0.946595
slr0788	NA	similar to pre-B cell enhancing factor	Other categories	Other	0.122438	0.872874	0.256383	0.721706	0.0770946	0.950804
slr0825	NA	probable peptidase	Other categories	Other	-0.540275	0.295328	-0.776308	0.107263	0.28445	0.69587
slr0862	NA	probable sugar kinase	Other categories	Other	0.154025	0.763696	-0.236191	0.621891	0.198493	0.754375
slr0880	NA	similar to fibronectin binding protein	Other categories	Other	-0.0697829	0.904556	-0.53495	0.248001	-0.644044	0.182418
slr0951	NA	4-diphosphocytidyl-2C-methyl-D-erythritol synthase	Other categories	Other	1.10198	0.041751	0.419345	0.500337	4.14201	1.41e-20
slr1019	NA	phenazine biosynthetic protein PhzF homolog	Other categories	Other	-0.445041	0.476437	0.51934	0.40317	-0.887713	0.140789
slr1063	NA	plobable glycosyltransferase	Other categories	Other	N/D	N/D	N/D	N/D	N/D	N/D
slr1065	NA	plobable glycosyltransferase	Other categories	Other	N/D	N/D	N/D	N/D	N/D	N/D
slr1076	NA	plobable glycosyltransferase	Other categories	Other	-1.50834	0.00578236	0.200589	0.800933	-0.670482	0.347785
slr1077	NA	plobable glycosyltransferase	Other categories	Other	-0.628931	0.0890606	0.492493	0.202963	-0.637616	0.105694
slr1085	NA	plobable glycosyltransferase	Other categories	Other	-0.610806	0.129343	-0.286122	0.544598	-0.8249	0.0394802
slr1106	NA	prohibitin	Other categories	Other	0.108842	0.878132	0.24937	0.716025	0.204571	0.822524
slr1109	NA	similar to ankyrin	Other categories	Other	-1.24394	0.000650584	-0.779841	0.0480455	-0.929412	0.017433
slr1115	NA	probable methyltransferase	Other categories	Other	0.823719	0.0978686	0.620622	0.23828	0.702904	0.208874
slr1140	NA	DegT/DnrJ/EryC1/StrS family protein	Other categories	Other	-1.11808	0.0013656	-0.875238	0.0159763	-0.0207248	0.982567
slr1192	NA	probable alcohol dehydrogenase	Other categories	Other	0.00979944	0.990272	0.090107	0.883451	-0.516424	0.33478
slr1197	NA	SMF protein	Other categories	Other	0.0703803	0.899677	0.107405	0.850007	-0.424022	0.428712
slr1205	NA	similar to chlorobenzene dioxygenase, ferredoxin component	Other categories	Other	N/D	N/D	N/D	N/D	N/D	N/D
slr1208	NA	probable oxidoreductase	Other categories	Other	-0.0764096	0.903714	-0.10819	0.866685	1.80156	9.62e-06
slr1420	NA	probable sugar kinase	Other categories	Other	0.440395	0.385716	-0.273492	0.635228	-0.699169	0.174014
slr1501	NA	probable acetyltransferase	Other categories	Other	1.00874	0.0234534	0.750035	0.117862	-2.41229	9.46e-10
slr1508	NA	probable glycosyltransferase	Other categories	Other	0.212662	0.728856	-0.0389665	0.951436	-0.296109	0.683821
slr1520	NA	oxidoreductase, aldo/keto reductase family	Other categories	Other	-0.754193	0.0635587	-0.245646	0.628149	-0.0499912	0.956073
slr1521	NA	GTP-binding protein	Other categories	Other	-1.04669	0.012995	-0.627422	0.168571	-0.161412	0.8352
slr1542	NA	2-C-methyl-D-erythritol 2,4-cyclodiphosphate synthase	Other categories	Other	-0.440956	0.564305	-0.470574	0.535731	0.634404	0.445632
slr1556	NA	2-hydroxyacid dehydrogenase homolog	Other categories	Other	0.172714	0.733023	0.192491	0.704411	-0.452477	0.348738
slr1610	NA	putative C-3 methyl transferase	Other categories	Other	N/D	N/D	N/D	N/D	N/D	N/D
slr1626	NA	dihydroneopterin aldolase	Other categories	Other	0.380101	0.510385	0.382197	0.512052	-0.387975	0.573953
slr1639	NA	SsrA-binding protein	Other categories	Other	-0.29554	0.676803	0.133472	0.865194	-0.578208	0.428975
slr1748	NA	probable phosphoglycerate mutase	Other categories	Other	-0.0793639	0.909027	-0.20134	0.771575	0.438308	0.533889
slr1761	NA	FKBP-type peptidyl-prolyl cis-trans isomerase, periplasmic protein	Other categories	Other	-2.64498	1.34e-07	-0.870161	0.146422	-0.187871	0.857369
slr1763	NA	probable methyltransferase	Other categories	Other	-1.63384	6.74e-06	-1.26655	0.0007305	0.873897	0.0338075
slr1772	NA	probable hydrolase, periplasmic protein	Other categories	Other	-0.481175	0.18499	-0.40442	0.286329	-0.6172	0.0979591
slr1853	NA	carboxymuconolactone decarboxylase	Other categories	Other	-0.37417	0.703652	-1.06174	0.192228	-0.915854	0.33566
slr1888	NA	4-hydroxybutyrate coenzyme A transferase.	Other categories	Other	0.0596591	0.862551	0.191108	0.512002	-0.0753166	0.86711
slr1916	NA	probable esterase	Other categories	Other	-1.00941	0.29215	-1.68404	0.0545961	0.26629	0.867112
slr1974	NA	GTP binding protein	Other categories	Other	-0.0218603	0.967689	0.0782159	0.872824	-0.572898	0.133626
slr2053	NA	putative hydrolase	Other categories	Other	-0.78551	0.0745202	-0.250837	0.653817	-0.723309	0.133626
slr2123	NA	similar to D-3-phosphoglycerate dehydrogenase	Other categories	Other	N/D	N/D	N/D	N/D	N/D	N/D
slr2126	NA	probable glycosyltransferase	Other categories	Other	N/D	N/D	N/D	N/D	N/D	N/D
slr2136	NA	GcpE protein homolog	Other categories	Other	-1.36799	0.0103618	-0.991113	0.0782484	0.140701	0.890622
slr0116	pcyA	phycocyanobilin:ferredoxin oxidoreductase	Other categories	Other	-0.324329	0.457054	-0.54547	0.166664	0.181979	0.773797
sll1968	pmgA	photomixotrophic growth related protein, PmgA	Other categories	Other	0.224388	0.650268	0.101558	0.853517	0.575887	0.205299
sll1786	tatD	putative deoxyribonuclease, tatD homolog	Other categories	Other	-0.481737	0.315394	-0.395231	0.430262	-0.191526	0.79379
sll0012	NA	putative transposase [ISY523_f]	Other categories	Transposon-related functions	0.704742	0.361756	0.0637246	0.948359	0.732082	0.415584
sll0092	NA	putative transposase [ISY391_c]	Other categories	Transposon-related functions	N/D	N/D	N/D	N/D	N/D	N/D
sll0161	NA	putative transposase [ISY524_p]	Other categories	Transposon-related functions	N/D	N/D	N/D	N/D	N/D	N/D
sll0200	NA	putative transposase [ISY100_s]	Other categories	Transposon-related functions	N/D	N/D	N/D	N/D	N/D	N/D
sll0201	NA	putative transposase [ISY100_s]	Other categories	Transposon-related functions	N/D	N/D	N/D	N/D	N/D	N/D
sll0315	NA	putative transposase [ISY203_i2]	Other categories	Transposon-related functions	N/D	N/D	N/D	N/D	N/D	N/D
sll0317	NA	putative transposase [ISY203_i1]	Other categories	Transposon-related functions	N/D	N/D	N/D	N/D	N/D	N/D
sll0431	NA	putative transposase [ISY100_h]	Other categories	Transposon-related functions	N/D	N/D	N/D	N/D	N/D	N/D
sll0650	NA	putative transposase [ISY100_j]	Other categories	Transposon-related functions	N/D	N/D	N/D	N/D	N/D	N/D
sll0651	NA	putative transposase [ISY100_j]	Other categories	Transposon-related functions	N/D	N/D	N/D	N/D	N/D	N/D
sll0665	NA	putative transposase [ISY523_r]	Other categories	Transposon-related functions	N/D	N/D	N/D	N/D	N/D	N/D
sll0666	NA	putative transposase [ISY523_r]	Other categories	Transposon-related functions	N/D	N/D	N/D	N/D	N/D	N/D
sll0667	NA	putative transposase [ISY352_e2]	Other categories	Transposon-related functions	N/D	N/D	N/D	N/D	N/D	N/D
sll0668	NA	putative transposase [ISY352_e2]	Other categories	Transposon-related functions	N/D	N/D	N/D	N/D	N/D	N/D
sll0677	NA	putative transposase [ISY523_h]	Other categories	Transposon-related functions	0.266321	0.767242	-1.12961	0.0942043	2.60861	9.79e-06
sll0699	NA	putative transposase [ISY100_i]	Other categories	Transposon-related functions	N/D	N/D	N/D	N/D	N/D	N/D
sll0700	NA	putative transposase [ISY100_i]	Other categories	Transposon-related functions	N/D	N/D	N/D	N/D	N/D	N/D
sll0808	NA	putative transposase [ISY508_a]	Other categories	Transposon-related functions	N/D	N/D	N/D	N/D	N/D	N/D
sll0986	NA	putative transposase [ISY120_f]	Other categories	Transposon-related functions	N/D	N/D	N/D	N/D	N/D	N/D
sll1094	NA	putative transposase	Other categories	Transposon-related functions	N/D	N/D	N/D	N/D	N/D	N/D
sll1156	NA	putative transposase [ISY120_b]	Other categories	Transposon-related functions	N/D	N/D	N/D	N/D	N/D	N/D
sll1157	NA	putative transposase [ISY120_b]	Other categories	Transposon-related functions	N/D	N/D	N/D	N/D	N/D	N/D
sll1255	NA	putative transposase [ISY203_c]	Other categories	Transposon-related functions	N/D	N/D	N/D	N/D	N/D	N/D
sll1256	NA	putative transposase [ISY100_p]	Other categories	Transposon-related functions	N/D	N/D	N/D	N/D	N/D	N/D
sll1257	NA	putative transposase [ISY100_p]	Other categories	Transposon-related functions	N/D	N/D	N/D	N/D	N/D	N/D
sll1397	NA	putative transposase [ISY100_a]	Other categories	Transposon-related functions	N/D	N/D	N/D	N/D	N/D	N/D
sll1436	NA	putative transposase [ISY100_q]	Other categories	Transposon-related functions	N/D	N/D	N/D	N/D	N/D	N/D
sll1437	NA	putative transposase [ISY100_q]	Other categories	Transposon-related functions	N/D	N/D	N/D	N/D	N/D	N/D
sll1474	NA	putative transposase [ISY203_g]	Other categories	Transposon-related functions	N/D	N/D	N/D	N/D	N/D	N/D
sll1560	NA	putative transposase [ISY203_d]	Other categories	Transposon-related functions	N/D	N/D	N/D	N/D	N/D	N/D
sll1710	NA	putative transposase [ISY523_b]	Other categories	Transposon-related functions	0.380277	0.546349	-0.140486	0.846817	0.572387	0.392297
sll1716	NA	putative transposase [ISY523_a]	Other categories	Transposon-related functions	0.100733	0.883232	0.536299	0.341377	-0.816858	0.144926
sll1780	NA	putative transposase [ISY203_b]	Other categories	Transposon-related functions	N/D	N/D	N/D	N/D	N/D	N/D
sll1791	NA	putative transposase [ISY802_a]	Other categories	Transposon-related functions	N/D	N/D	N/D	N/D	N/D	N/D
sll1792	NA	putative transposase [ISY802_a]	Other categories	Transposon-related functions	N/D	N/D	N/D	N/D	N/D	N/D
sll1860	NA	putative transposase [ISY523_d]	Other categories	Transposon-related functions	0.464518	0.426926	0.344948	0.579566	0.768988	0.185908
sll1861	NA	putative transposase [ISY523_o]	Other categories	Transposon-related functions	-0.699131	0.20246	-0.839004	0.112579	1.0374	0.0518617
sll1930	NA	putative transposase [ISY100_k]	Other categories	Transposon-related functions	N/D	N/D	N/D	N/D	N/D	N/D
sll1982	NA	putative transposase [ISY352_c2]	Other categories	Transposon-related functions	N/D	N/D	N/D	N/D	N/D	N/D
sll1983	NA	putative transposase [ISY100_n]	Other categories	Transposon-related functions	N/D	N/D	N/D	N/D	N/D	N/D
sll1984	NA	putative transposase [ISY100_n]	Other categories	Transposon-related functions	N/D	N/D	N/D	N/D	N/D	N/D
sll1985	NA	putative transposase [ISY352_c1]	Other categories	Transposon-related functions	N/D	N/D	N/D	N/D	N/D	N/D
sll1997	NA	putative transposase [ISY203_h2]	Other categories	Transposon-related functions	N/D	N/D	N/D	N/D	N/D	N/D
sll1998	NA	putative transposase [ISY100_d]	Other categories	Transposon-related functions	N/D	N/D	N/D	N/D	N/D	N/D
sll1999	NA	putative transposase [ISY203_h1]	Other categories	Transposon-related functions	N/D	N/D	N/D	N/D	N/D	N/D
slr0099	NA	putative transposase [ISY352_f]	Other categories	Transposon-related functions	-0.787512	0.313097	-1.30791	0.0670507	-0.298855	0.80364
slr0166	NA	putative transposase [ISY523_n]	Other categories	Transposon-related functions	N/D	N/D	N/D	N/D	N/D	N/D
slr0180	NA	putative transposase [ISY203_f]	Other categories	Transposon-related functions	N/D	N/D	N/D	N/D	N/D	N/D
slr0230	NA	putative transposase [ISY100_f]	Other categories	Transposon-related functions	N/D	N/D	N/D	N/D	N/D	N/D
slr0265	NA	putative transposase [ISY523_c]	Other categories	Transposon-related functions	0.134166	0.872906	0.696052	0.305728	-1.82264	0.00161465
slr0350	NA	putative transposase [ISY523_e]	Other categories	Transposon-related functions	0.621617	0.244769	-1.08055	0.0251394	1.88563	1.91e-05
slr0352	NA	putative transposase [ISY100_e]	Other categories	Transposon-related functions	N/D	N/D	N/D	N/D	N/D	N/D
slr0460	NA	putative transposase [ISY352_g1]	Other categories	Transposon-related functions	N/D	N/D	N/D	N/D	N/D	N/D
slr0462	NA	putative transposase [ISY352_g2]	Other categories	Transposon-related functions	N/D	N/D	N/D	N/D	N/D	N/D
slr0511	NA	putative transposase [ISY523_g]	Other categories	Transposon-related functions	0.878503	0.163063	0.717495	0.265273	2.21653	4.21e-05
slr0703	NA	putative transposase [ISY523_i]	Other categories	Transposon-related functions	0.261919	0.741745	0.028151	0.974236	0.909296	0.185339
slr0704	NA	putative transposase [ISY100_g]	Other categories	Transposon-related functions	N/D	N/D	N/D	N/D	N/D	N/D
slr0799	NA	putative transposase [ISY802_c]	Other categories	Transposon-related functions	N/D	N/D	N/D	N/D	N/D	N/D
slr0800	NA	putative transposase [ISY802_c]	Other categories	Transposon-related functions	N/D	N/D	N/D	N/D	N/D	N/D
slr0856	NA	putative transposase [ISY100_l]	Other categories	Transposon-related functions	N/D	N/D	N/D	N/D	N/D	N/D
slr0857	NA	putative transposase [ISY100_l]	Other categories	Transposon-related functions	N/D	N/D	N/D	N/D	N/D	N/D
slr1075	NA	putative transposase [ISY100_b]	Other categories	Transposon-related functions	N/D	N/D	N/D	N/D	N/D	N/D
slr1246	NA	putative transposase [ISY802_b]	Other categories	Transposon-related functions	N/D	N/D	N/D	N/D	N/D	N/D
slr1282	NA	putative transposase [ISY508_b]	Other categories	Transposon-related functions	N/D	N/D	N/D	N/D	N/D	N/D
slr1283	NA	putative transposase [ISY508_b]	Other categories	Transposon-related functions	N/D	N/D	N/D	N/D	N/D	N/D
slr1357	NA	putative transposase [ISY100_c]	Other categories	Transposon-related functions	N/D	N/D	N/D	N/D	N/D	N/D
slr1496	NA	putative transposase	Other categories	Transposon-related functions	N/D	N/D	N/D	N/D	N/D	N/D
slr1522	NA	putative transposase [ISY352_d]	Other categories	Transposon-related functions	-0.915752	0.320951	-0.659466	0.502709	1.02009	0.317243
slr1523	NA	putative transposase	Other categories	Transposon-related functions	N/D	N/D	N/D	N/D	N/D	N/D
slr1524	NA	putative transposase [ISY100_u]	Other categories	Transposon-related functions	N/D	N/D	N/D	N/D	N/D	N/D
slr1585	NA	putative transposase [ISY508_c]	Other categories	Transposon-related functions	N/D	N/D	N/D	N/D	N/D	N/D
slr1586	NA	putative transposase [ISY508_c]	Other categories	Transposon-related functions	N/D	N/D	N/D	N/D	N/D	N/D
slr1635	NA	putative transposase [ISY203_e]	Other categories	Transposon-related functions	N/D	N/D	N/D	N/D	N/D	N/D
slr1682	NA	putative transposase [ISY391_b1]	Other categories	Transposon-related functions	-0.00991183	0.992169	-0.939834	0.126131	1.36119	0.0222599
slr1683	NA	putative transposase [ISY391_b2]	Other categories	Transposon-related functions	-1.32647	0.042938	-1.57106	0.0134054	0.297945	0.78638
slr1684	NA	putative transposase [ISY391_b2]	Other categories	Transposon-related functions	N/D	N/D	N/D	N/D	N/D	N/D
slr1715	NA	putative transposase [ISY100_m]	Other categories	Transposon-related functions	N/D	N/D	N/D	N/D	N/D	N/D
slr1716	NA	putative transposase [ISY100_m]	Other categories	Transposon-related functions	N/D	N/D	N/D	N/D	N/D	N/D
slr1902	NA	putative transposase [ISY120_a]	Other categories	Transposon-related functions	N/D	N/D	N/D	N/D	N/D	N/D
slr1903	NA	putative transposase [ISY120_a]	Other categories	Transposon-related functions	N/D	N/D	N/D	N/D	N/D	N/D
slr1936	NA	putative transposase [ISY100_r]	Other categories	Transposon-related functions	N/D	N/D	N/D	N/D	N/D	N/D
slr1937	NA	putative transposase [ISY101_r]	Other categories	Transposon-related functions	N/D	N/D	N/D	N/D	N/D	N/D
slr1960	NA	putative transposase	Other categories	Transposon-related functions	N/D	N/D	N/D	N/D	N/D	N/D
slr2036	NA	putative transposase [ISY203_a]	Other categories	Transposon-related functions	N/D	N/D	N/D	N/D	N/D	N/D
slr2062	NA	putative transposase [ISY052_a]	Other categories	Transposon-related functions	-0.116553	0.853318	0.451596	0.368863	0.766672	0.115179
slr2095	NA	putative transposase [ISY120_c]	Other categories	Transposon-related functions	N/D	N/D	N/D	N/D	N/D	N/D
slr2096	NA	putative transposase [ISY120_c]	Other categories	Transposon-related functions	N/D	N/D	N/D	N/D	N/D	N/D
slr2112	NA	putative transposase [ISY100_o]	Other categories	Transposon-related functions	N/D	N/D	N/D	N/D	N/D	N/D
slr2113	NA	putative transposase [ISY100_o]	Other categories	Transposon-related functions	N/D	N/D	N/D	N/D	N/D	N/D
sml0010	NA	putative transposase	Other categories	Transposon-related functions	N/D	N/D	N/D	N/D	N/D	N/D
smr0002	NA	putative transposase [ISY100_v2]	Other categories	Transposon-related functions	N/D	N/D	N/D	N/D	N/D	N/D
smr0012	NA	putative transposase	Other categories	Transposon-related functions	N/D	N/D	N/D	N/D	N/D	N/D
ssl0172	NA	putative transposase [ISY391_c]	Other categories	Transposon-related functions	N/D	N/D	N/D	N/D	N/D	N/D
ssl0296	NA	putative transposase [ISY523_p]	Other categories	Transposon-related functions	N/D	N/D	N/D	N/D	N/D	N/D
ssl0426	NA	putative transposase [ISY100_t]	Other categories	Transposon-related functions	N/D	N/D	N/D	N/D	N/D	N/D
ssl0769	NA	putative transposase	Other categories	Transposon-related functions	N/D	N/D	N/D	N/D	N/D	N/D
ssl1277	NA	putative transposase	Other categories	Transposon-related functions	N/D	N/D	N/D	N/D	N/D	N/D
ssl1507	NA	putative transposase [ISY508_a]	Other categories	Transposon-related functions	N/D	N/D	N/D	N/D	N/D	N/D
ssl1920	NA	putative transposase [ISY523_l]	Other categories	Transposon-related functions	N/D	N/D	N/D	N/D	N/D	N/D
ssl1922	NA	putative transposase [ISY523_l]	Other categories	Transposon-related functions	N/D	N/D	N/D	N/D	N/D	N/D
ssl2789	NA	similar to resolvase	Other categories	Transposon-related functions	-1.47833	0.0473453	-0.625904	0.402121	4.09377	7.97e-13
ssl3649	NA	putative transposase	Other categories	Transposon-related functions	N/D	N/D	N/D	N/D	N/D	N/D
ssr0256	NA	putative transposase [ISY523_n]	Other categories	Transposon-related functions	N/D	N/D	N/D	N/D	N/D	N/D
ssr0817	NA	putative transposase [ISY352_g2]	Other categories	Transposon-related functions	N/D	N/D	N/D	N/D	N/D	N/D
ssr0871	NA	putative transposase [ISY352_e1]	Other categories	Transposon-related functions	N/D	N/D	N/D	N/D	N/D	N/D
ssr1175	NA	putative transposase [ISY100_v1]	Other categories	Transposon-related functions	N/D	N/D	N/D	N/D	N/D	N/D
ssr1176	NA	putative transposase [ISY100_v3]	Other categories	Transposon-related functions	N/D	N/D	N/D	N/D	N/D	N/D
ssr2078	NA	putative transposase [ISY802_b]	Other categories	Transposon-related functions	N/D	N/D	N/D	N/D	N/D	N/D
ssr2227	NA	putative transposase	Other categories	Transposon-related functions	N/D	N/D	N/D	N/D	N/D	N/D
ssr2699	NA	putative transposase [ISY523_k]	Other categories	Transposon-related functions	N/D	N/D	N/D	N/D	N/D	N/D
ssr2898	NA	putative transposase [ISY523_m]	Other categories	Transposon-related functions	N/D	N/D	N/D	N/D	N/D	N/D
ssr2899	NA	putative transposase	Other categories	Transposon-related functions	N/D	N/D	N/D	N/D	N/D	N/D
ssr3452	NA	putative transposase [ISY352_a]	Other categories	Transposon-related functions	N/D	N/D	N/D	N/D	N/D	N/D
slr0143	hat	WD-repeat protein, Hat protein, involved in the control of a high-affinity transport system for inorganic carbon	Other categories	WD repeat proteins	0.0392439	0.932788	-0.223371	0.577549	0.589417	0.0925473
sll0163	NA	WD-repeat protein	Other categories	WD repeat proteins	0.223003	0.508006	0.445223	0.133153	-0.607748	0.0372016
sll1491	NA	periplasmic WD-repeat protein	Other categories	WD repeat proteins	1.57357	NA	-0.0312767	NA	0.160241	NA
slr1409	NA	periplasmic WD-repeat protein	Other categories	WD repeat proteins	0.228812	0.658123	-0.195858	0.719728	-0.0957829	0.903551
slr1410	NA	periplasmic WD-repeat protein	Other categories	WD repeat proteins	-1.06032	0.00121834	-0.172735	0.707353	-0.656951	0.0794554
slr0197	comA	competence protein	Hypothetical		0.534017	0.0736224	0.477228	0.117083	0.0384857	0.952568
ssl3364	cp12	CP12 polypeptide	Hypothetical		-0.669091	0.175839	-1.12165	0.0143741	0.23429	0.764416
sll0821	cph2	phytochrome-like protein	Hypothetical		0.28381	0.585357	-1.09734	0.00755177	0.781007	0.0899517
sll0033	crtH	carotene isomerase	Hypothetical		0.267586	0.716284	0.594165	0.351604	-0.111252	0.924019
sll1734	cupA	protein involved in low CO2-inducible, high affinity CO2 uptake	Hypothetical		-0.16511	0.645807	-0.0379885	0.929562	-0.240415	0.549711
ssl1911	gifA	glutamine synthetase inactivating factor IF7	Hypothetical		-1.90908	0.265575	-4.14992	0.0055882	-0.614464	0.824067
ssl1633	hliC, scpB	high light-inducible polypeptide HliC, CAB/ELIP/HLIP superfamily	Hypothetical		N/D	N/D	N/D	N/D	N/D	N/D
slr1515	ictB	putative membrane protein required for bicarbonate uptake	Hypothetical		-0.178362	0.668104	0.392646	0.271238	1.94007	1.69e-12
sgl0001	NA	hypothetical protein	Hypothetical		N/D	N/D	N/D	N/D	N/D	N/D
sgl0002	NA	hypothetical protein	Hypothetical		N/D	N/D	N/D	N/D	N/D	N/D
sll0005	NA	hypothetical protein	Hypothetical		-1.21147	0.0174363	-2.13237	4.31e-06	1.09862	0.0396583
sll0007	NA	hypothetical protein	Hypothetical		0.397025	0.326156	0.310294	0.468073	0.35685	0.463925
sll0023	NA	hypothetical protein	Hypothetical		-0.288943	0.732448	-0.675053	0.353441	-0.347632	0.739665
sll0031	NA	hypothetical protein	Hypothetical		0.515426	0.197585	0.616812	0.115916	-0.451872	0.339578
sll0036	NA	hypothetical protein	Hypothetical		0.925547	0.0306904	1.74215	7.02e-06	-1.07975	0.0113635
sll0037	NA	hypothetical protein	Hypothetical		-0.762634	0.161696	-0.217306	0.761421	-1.06579	0.0490306
sll0051	NA	hypothetical protein	Hypothetical		-0.32637	0.685126	-0.632165	0.37739	-0.153557	0.899703
sll0060	NA	hypothetical protein	Hypothetical		0.543821	0.360776	0.489527	0.428826	-0.186873	0.845959
sll0062	NA	hypothetical protein	Hypothetical		0.912963	0.00211846	0.696898	0.0241494	0.487433	0.174937
sll0063	NA	hypothetical protein	Hypothetical		-0.0904176	0.872906	0.306285	0.529679	0.120099	0.870452
sll0069	NA	hypothetical protein	Hypothetical		0.401097	0.492705	0.78362	0.129801	-0.36928	0.611139
sll0071	NA	hypothetical protein	Hypothetical		0.468695	0.365767	-1.38344	0.0015775	-0.03767	0.972633
sll0072	NA	hypothetical protein	Hypothetical		-0.607709	0.434678	-0.506334	0.542022	-1.26966	0.0814993
sll0082	NA	hypothetical protein	Hypothetical		0.20621	0.675417	-0.195148	0.696851	1.06372	0.00414008
sll0088	NA	hypothetical protein	Hypothetical		1.07685	0.0283804	0.404753	0.490079	-0.151571	0.867137
sll0095	NA	hypothetical protein	Hypothetical		-0.919403	0.0154166	-0.606948	0.134341	-0.25692	0.668718
sll0096	NA	hypothetical protein	Hypothetical		-0.385074	0.486041	-0.00185278	0.996274	-0.075942	0.938955
sll0098	NA	hypothetical protein	Hypothetical		0.128012	0.850899	0.73936	0.140014	0.608608	0.298577
sll0102	NA	hypothetical protein	Hypothetical		-0.539261	0.0830658	-0.0311308	0.943005	0.114356	0.833774
sll0103	NA	hypothetical protein	Hypothetical		-0.507281	0.248026	-0.377625	0.420425	0.337297	0.553524
sll0141	NA	hypothetical protein	Hypothetical		2.77314	3.39e-05	2.39955	0.000507785	0.119291	0.938955
sll0147	NA	hypothetical protein	Hypothetical		-0.69629	0.0316772	-0.722855	0.0241494	0.138593	0.80364
sll0148	NA	hypothetical protein	Hypothetical		-0.821467	0.0174559	-0.691144	0.0514906	-0.13569	0.829078
sll0149	NA	hypothetical protein	Hypothetical		0.159679	0.729919	0.0617831	0.90224	0.14619	0.809172
sll0154	NA	hypothetical protein	Hypothetical		0.174336	0.758383	0.201516	0.720315	-0.0187553	0.982567
sll0157	NA	hypothetical protein	Hypothetical		2.22357	0.000161033	2.85897	4.64e-07	0.520717	0.567056
sll0160	NA	hypothetical protein	Hypothetical		0.456626	0.355543	0.700431	0.123897	1.4721	0.000278077
sll0162	NA	hypothetical protein	Hypothetical		-0.47295	0.335973	-0.459587	0.35398	0.515859	0.348499
sll0168	NA	hypothetical protein	Hypothetical		0.428017	0.131337	0.662848	0.016902	-0.631397	0.0313407
sll0174	NA	hypothetical protein	Hypothetical		N/D	N/D	N/D	N/D	N/D	N/D
sll0175	NA	hypothetical protein	Hypothetical		0.635666	0.117921	0.937129	0.0157053	-1.07112	0.00536252
sll0176	NA	hypothetical protein	Hypothetical		N/D	N/D	N/D	N/D	N/D	N/D
sll0177	NA	hypothetical protein	Hypothetical		0.0866595	0.85336	0.247816	0.538402	-0.309975	0.494137
sll0178	NA	hypothetical protein	Hypothetical		N/D	N/D	N/D	N/D	N/D	N/D
sll0180	NA	hypothetical protein	Hypothetical		-0.305377	0.562195	-0.704643	0.116913	-0.20286	0.779115
sll0183	NA	hypothetical protein	Hypothetical		0.987995	0.0230256	0.376406	0.468073	-0.0239071	0.982567
sll0185	NA	hypothetical protein	Hypothetical		0.430836	0.542379	1.84149	0.000786878	-1.8074	0.00106669
sll0189	NA	hypothetical protein	Hypothetical		0.323564	0.582053	-0.354502	0.549279	-0.431887	0.523745
sll0192	NA	hypothetical protein	Hypothetical		1.18744	0.00411437	0.560649	0.24216	-0.0952804	0.9135
sll0198	NA	hypothetical protein	Hypothetical		-0.00792996	0.992169	-0.320966	0.605421	-0.0955221	0.925703
sll0205	NA	hypothetical protein	Hypothetical		-0.436202	0.567761	-0.611276	0.400383	-0.175157	0.880614
sll0208	NA	hypothetical protein	Hypothetical		-0.278107	0.693333	-0.62412	0.304751	0.127757	0.904017
sll0209	NA	hypothetical protein	Hypothetical		0.728749	0.0894522	0.207994	0.705826	0.146485	0.846468
sll0216	NA	hypothetical protein	Hypothetical		0.525678	0.308959	0.349829	0.52877	0.954937	0.0478663
sll0218	NA	hypothetical protein	Hypothetical		1.9129	0.00160897	0.474575	0.526371	1.20833	0.089069
sll0230	NA	hypothetical protein	Hypothetical		0.656187	0.0299394	-0.00530408	0.987824	0.391427	0.290881
sll0249	NA	hypothetical protein	Hypothetical		-0.922762	0.463692	0.765168	0.566527	-3.11338	0.00259872
sll0253	NA	hypothetical protein	Hypothetical		-1.33995	0.0808797	-1.59462	0.0336273	-0.599582	0.572852
sll0257	NA	hypothetical protein	Hypothetical		0.954313	0.00880776	1.59369	2.61e-06	-0.500769	0.277535
sll0260	NA	hypothetical protein	Hypothetical		0.28591	0.609805	-0.162792	0.797165	0.389693	0.54496
sll0261	NA	hypothetical protein	Hypothetical		2.0394	5.98e-05	2.33013	3.55e-06	-1.5253	0.00512293
sll0268	NA	hypothetical protein	Hypothetical		1.17099	0.0113677	0.720911	0.14752	1.25287	0.00709398
sll0269	NA	hypothetical protein	Hypothetical		1.09374	0.0340194	1.27951	0.00959111	0.991009	0.0742278
sll0272	NA	hypothetical protein	Hypothetical		0.5076	0.334601	1.30185	0.00333779	0.635211	0.257974
sll0274	NA	hypothetical protein	Hypothetical		0.231398	0.614259	-0.535724	0.171429	1.26294	0.000241731
sll0283	NA	hypothetical protein	Hypothetical		-2.77288	0.000552614	-2.52352	0.00190963	-1.22809	0.220356
sll0284	NA	hypothetical protein	Hypothetical		-0.63162	0.229509	-0.424235	0.457801	-0.127872	0.888448
sll0294	NA	hypothetical protein	Hypothetical		0.91295	0.0128531	0.601061	0.125054	0.400003	0.415816
sll0295	NA	hypothetical protein	Hypothetical		-0.204492	0.804463	-0.0957483	0.911203	-2.55877	1.37e-06
sll0296	NA	hypothetical protein	Hypothetical		-0.193852	0.725261	-0.0776224	0.897696	0.00377892	0.998227
sll0297	NA	hypothetical protein	Hypothetical		1.02349	0.00743388	0.819817	0.0396556	-0.331705	0.554498
sll0298	NA	hypothetical protein	Hypothetical		1.16925	4.86e-05	0.640131	0.0425691	1.68916	5.18e-10
sll0301	NA	hypothetical protein	Hypothetical		-0.349839	0.63994	-0.136465	0.872824	-0.421017	0.640864
sll0310	NA	hypothetical protein	Hypothetical		0.211583	0.801225	0.257526	0.759013	-1.18021	0.0684261
sll0314	NA	periplasmic protein, function unknown	Hypothetical		2.29526	NA	0.235786	NA	-0.163961	NA
sll0318	NA	hypothetical protein	Hypothetical		0.280113	0.429848	0.342427	0.323682	-0.546809	0.106773
sll0319	NA	periplasmic protein, function unknown	Hypothetical		0.718282	0.35724	0.1568	0.873318	-0.570388	0.56108
sll0325	NA	hypothetical protein	Hypothetical		0.708137	0.125628	0.188781	0.758124	0.641933	0.213428
sll0335	NA	hypothetical protein	Hypothetical		0.225942	0.77047	0.697734	0.26792	-0.474533	0.557051
sll0350	NA	hypothetical protein	Hypothetical		0.75919	0.247459	0.543783	0.438889	-0.110758	0.929492
sll0354	NA	hypothetical protein	Hypothetical		0.133572	0.83565	0.00755287	0.988404	-0.65299	0.232129
sll0355	NA	hypothetical protein	Hypothetical		0.953632	0.0239204	1.45226	0.000240615	0.266207	0.692077
sll0359	NA	hypothetical protein	Hypothetical		-0.111457	0.869408	0.553878	0.292258	0.509217	0.408818
sll0360	NA	hypothetical protein	Hypothetical		0.876194	0.13201	0.972071	0.0892915	0.646961	0.359374
sll0361	NA	hypothetical protein	Hypothetical		0.720985	0.0606155	0.440426	0.296437	-0.238588	0.692077
sll0364	NA	hypothetical protein	Hypothetical		0.747089	0.211889	-0.126238	0.873318	0.457502	0.565073
sll0372	NA	hypothetical protein	Hypothetical		0.233181	0.404639	-0.0523269	0.880894	0.227519	0.499388
sll0381	NA	hypothetical protein	Hypothetical		-0.498914	0.468714	-0.518915	0.45078	-0.177506	0.868732
sll0382	NA	hypothetical protein	Hypothetical		-1.17457	0.0758247	-0.905626	0.190185	-0.409942	0.682126
sll0397	NA	hypothetical protein	Hypothetical		0.769628	0.00675684	0.431658	0.168571	0.0204955	0.978559
sll0400	NA	hypothetical protein	Hypothetical		0.721292	0.097931	1.14225	0.00477643	-0.31277	0.616169
sll0410	NA	hypothetical protein	Hypothetical		0.187628	0.716284	-0.275666	0.566527	0.807399	0.0500077
sll0412	NA	hypothetical protein	Hypothetical		-0.255405	0.612268	-0.58411	0.180128	0.311227	0.602624
sll0413	NA	hypothetical protein	Hypothetical		0.29528	0.486349	0.0898004	0.858178	0.268613	0.610335
sll0414	NA	hypothetical protein	Hypothetical		0.667444	0.0927299	0.263457	0.582173	0.889794	0.022735
sll0423	NA	hypothetical protein	Hypothetical		-0.608658	0.223112	0.161053	0.803635	-0.742048	0.155198
sll0424	NA	hypothetical protein	Hypothetical		-0.853952	0.00606799	-0.0563293	0.903568	-0.910558	0.00357142
sll0436	NA	hypothetical protein	Hypothetical		0.682103	0.204157	0.323452	0.612329	-0.205832	0.81669
sll0442	NA	hypothetical protein	Hypothetical		0.000784546	0.999499	-0.329747	0.521991	0.883977	0.0501978
sll0451	NA	hypothetical protein	Hypothetical		-0.210118	0.772544	-0.0971735	0.900722	-0.130604	0.901484
sll0456	NA	hypothetical protein	Hypothetical		0.0394858	0.967116	0.878009	0.167926	-0.286987	0.779115
sll0462	NA	hypothetical protein	Hypothetical		1.02134	0.0947627	0.894536	0.151962	0.0467419	0.974047
sll0470	NA	hypothetical protein	Hypothetical		1.87284	NA	0.0829813	NA	-0.501269	NA
sll0471	NA	hypothetical protein	Hypothetical		1.18959	0.25489	-0.354153	0.790638	-0.424608	0.794117
sll0487	NA	hypothetical protein	Hypothetical		-0.606603	0.0525584	-0.813252	0.00650985	-0.427485	0.244264
sll0488	NA	hypothetical protein	Hypothetical		-0.0942427	0.88606	-0.432681	0.433341	1.43764	0.00134987
sll0493	NA	hypothetical protein	Hypothetical		0.017227	0.981449	-0.433569	0.393205	0.0253561	0.98247
sll0496	NA	hypothetical protein	Hypothetical		0.487787	0.462876	-0.29725	0.688561	-0.0751825	0.952498
sll0497	NA	hypothetical protein	Hypothetical		0.697557	0.111912	-0.0563306	0.929562	0.113651	0.886904
sll0498	NA	hypothetical protein	Hypothetical		0.0982128	0.903714	-0.157404	0.848478	0.511192	0.533889
sll0499	NA	hypothetical protein	Hypothetical		0.555085	0.0549479	0.299003	0.354806	0.308105	0.406678
sll0503	NA	hypothetical protein	Hypothetical		1.18627	0.00136849	0.532187	0.213497	-0.820824	0.0468137
sll0505	NA	hypothetical protein	Hypothetical		0.340421	0.598578	-0.182745	0.803735	0.0626385	0.959856
sll0513	NA	hypothetical protein	Hypothetical		0.831089	0.00880776	0.180538	0.669665	0.744226	0.0256731
sll0514	NA	hypothetical protein	Hypothetical		0.678456	0.0758291	0.665768	0.0815642	0.598403	0.155198
sll0524	NA	hypothetical protein	Hypothetical		0.914578	0.00973198	0.324248	0.448376	0.19189	0.753214
sll0525	NA	hypothetical protein	Hypothetical		N/D	N/D	N/D	N/D	N/D	N/D
sll0528	NA	hypothetical protein	Hypothetical		1.023	0.391193	-0.819564	0.517804	2.08844	0.0585229
sll0529	NA	hypothetical protein	Hypothetical		-0.993462	0.154263	-1.15294	0.0917532	1.16573	0.109645
sll0532	NA	hypothetical protein	Hypothetical		N/D	N/D	N/D	N/D	N/D	N/D
sll0543	NA	hypothetical protein	Hypothetical		-2.88925	3.64e-08	-1.6256	0.00461859	-0.560644	0.494137
sll0544	NA	hypothetical protein	Hypothetical		-0.374214	0.561066	-0.24971	0.721706	-0.89161	0.126455
sll0545	NA	hypothetical protein	Hypothetical		-0.298184	0.398976	-0.399661	0.240212	-0.120136	0.829328
sll0549	NA	hypothetical protein	Hypothetical		1.86777	0.000113876	1.65104	0.000861831	0.440598	0.555964
sll0553	NA	hypothetical protein	Hypothetical		1.50919	NA	-0.0972966	NA	-0.379748	NA
sll0564	NA	hypothetical protein	Hypothetical		-0.507289	0.286124	-0.429348	0.381656	0.13104	0.8677
sll0565	NA	hypothetical protein	Hypothetical		0.0430361	0.945257	0.220713	0.694337	0.66725	0.174937
sll0572	NA	hypothetical protein	Hypothetical		-1.23234	0.175425	-0.820287	0.409479	0.172621	0.923156
sll0577	NA	hypothetical protein	Hypothetical		-1.62284	2.29e-06	-1.61128	3.45e-06	-0.466532	0.330494
sll0585	NA	hypothetical protein	Hypothetical		-0.0603045	0.893033	0.0394108	0.934302	-0.172364	0.749371
sll0586	NA	hypothetical protein	Hypothetical		0.312075	0.263401	0.267269	0.357173	-0.0718608	0.880986
sll0596	NA	hypothetical protein	Hypothetical		0.238536	0.668337	0.280823	0.611175	0.00120112	0.999555
sll0597	NA	hypothetical protein	Hypothetical		-0.190629	0.600758	0.0323855	0.940847	0.561728	0.0767391
sll0602	NA	hypothetical protein	Hypothetical		0.600598	0.278119	0.569947	0.30787	-0.667477	0.269559
sll0606	NA	hypothetical protein	Hypothetical		1.21308	0.000707936	0.744056	0.054891	0.436631	0.374112
sll0609	NA	hypothetical protein	Hypothetical		1.29179	0.0715723	1.84094	0.0217052	-1.1397	0.25871
sll0611	NA	hypothetical protein	Hypothetical		-0.821268	0.0938887	-0.728831	0.144075	0.599079	0.305436
sll0615	NA	hypothetical protein	Hypothetical		-0.281505	0.547373	-0.351007	0.434825	0.0222296	0.98247
sll0638	NA	periplasmic protein, function unknown	Hypothetical		-0.0358463	0.920016	-0.124893	0.711026	-0.697341	0.00462376
sll0639	NA	hypothetical protein	Hypothetical		-0.549162	0.310941	-0.375125	0.522497	-0.469963	0.473921
sll0658	NA	hypothetical protein	Hypothetical		N/D	N/D	N/D	N/D	N/D	N/D
sll0659	NA	hypothetical protein	Hypothetical		-0.253283	0.564305	-0.592485	0.113411	0.346645	0.477666
sll0662	NA	4Fe-4S type iron-sulfur protein	Hypothetical		-0.480623	0.577604	-0.680035	0.406784	-0.149818	0.916453
sll0670	NA	hypothetical protein	Hypothetical		-0.7463	0.361213	-1.2682	0.0899051	0.0336438	0.982567
sll0676	NA	hypothetical protein	Hypothetical		-0.372508	0.749513	-0.645325	0.543035	0.520841	0.70558
sll0678	NA	hypothetical protein	Hypothetical		-0.259488	0.845102	-1.50854	0.123687	3.67449	1.38e-05
sll0685	NA	hypothetical protein	Hypothetical		-1.33238	0.0448674	-0.935098	0.180828	0.928819	0.22728
sll0691	NA	hypothetical protein	Hypothetical		0.656777	0.0990509	0.422211	0.329582	0.417813	0.405303
sll0696	NA	hypothetical protein	Hypothetical		0.847894	0.00498411	0.88242	0.00335873	-0.0747135	0.903409
sll0727	NA	hypothetical protein	Hypothetical		0.065965	0.908608	0.210718	0.702817	-0.672389	0.154333
sll0732	NA	hypothetical protein	Hypothetical		0.424617	0.408068	0.392627	0.480682	-1.60276	0.000188139
sll0735	NA	hypothetical protein	Hypothetical		-1.52631	9.94e-06	-1.28966	0.000332866	0.217335	0.721357
sll0736	NA	hypothetical protein	Hypothetical		-0.976648	0.0113058	-0.655214	0.108021	0.712633	0.0960655
sll0737	NA	hypothetical protein	Hypothetical		0.160896	0.736025	0.153159	0.7584	0.529496	0.206792
sll0740	NA	hypothetical protein	Hypothetical		0.492136	0.492705	0.287021	0.721706	0.213643	0.845959
sll0742	NA	hypothetical protein	Hypothetical		-1.51635	0.0367661	-1.64217	0.021964	-0.262851	0.840464
sll0743	NA	hypothetical protein	Hypothetical		-2.1223	0.013031	-2.15295	0.0114129	0.527196	0.700293
sll0744	NA	hypothetical protein	Hypothetical		-1.42296	0.000902609	-1.51079	0.000405769	-0.214791	0.779115
sll0749	NA	hypothetical protein	Hypothetical		-0.220548	0.738345	0.20369	0.767487	0.678975	0.253115
sll0752	NA	hypothetical protein	Hypothetical		N/D	N/D	N/D	N/D	N/D	N/D
sll0763	NA	hypothetical protein	Hypothetical		N/D	N/D	N/D	N/D	N/D	N/D
sll0765	NA	hypothetical protein	Hypothetical		1.02621	0.000322296	0.502746	0.116472	0.332542	0.410087
sll0781	NA	hypothetical protein	Hypothetical		-0.07167	0.942733	-0.398647	0.654468	-0.651661	0.490449
sll0787	NA	hypothetical protein	Hypothetical		-0.0120575	0.989682	-0.131922	0.848032	0.40097	0.567355
sll0788	NA	hypothetical protein	Hypothetical		N/D	N/D	N/D	N/D	N/D	N/D
sll0793	NA	hypothetical protein	Hypothetical		N/D	N/D	N/D	N/D	N/D	N/D
sll0800	NA	hypothetical protein	Hypothetical		N/D	N/D	N/D	N/D	N/D	N/D
sll0802	NA	hypothetical protein	Hypothetical		-0.258769	0.510686	-0.48037	0.160882	1.13569	0.000165851
sll0803	NA	hypothetical protein	Hypothetical		N/D	N/D	N/D	N/D	N/D	N/D
sll0804	NA	hypothetical protein	Hypothetical		-0.403507	0.417895	-0.514817	0.281013	0.179589	0.810197
sll0809	NA	hypothetical protein	Hypothetical		0.634733	0.30419	0.0471493	0.950356	2.7254	1.21e-08
sll0812	NA	hypothetical protein	Hypothetical		0.573363	0.158655	0.230829	0.640695	0.261411	0.665049
sll0814	NA	hypothetical protein	Hypothetical		1.14572	0.0299394	1.1931	0.0222123	0.305733	0.713477
sll0822	NA	hypothetical protein	Hypothetical		0.224344	0.678729	0.286555	0.589223	-0.310462	0.618661
sll0827	NA	hypothetical protein	Hypothetical		-0.310121	0.564305	-0.573598	0.236135	-0.320268	0.627228
sll0832	NA	hypothetical protein	Hypothetical		0.100166	0.883358	0.0423721	0.950356	0.206279	0.811614
sll0837	NA	periplasmic protein, function unknown	Hypothetical		0.61009	0.0495049	0.218885	0.562989	0.600404	0.0655004
sll0839	NA	hypothetical protein	Hypothetical		-0.00144421	0.997637	0.103385	0.820559	1.80761	2.46e-10
sll0846	NA	hypothetical protein	Hypothetical		-1.0212	0.394486	-2.80053	0.00559222	0.63533	0.70102
sll0853	NA	hypothetical protein	Hypothetical		0.430466	0.333418	0.706079	0.082371	0.390181	0.468479
sll0854	NA	hypothetical protein	Hypothetical		-0.201288	0.689516	0.0305994	0.954809	-0.100344	0.890622
sll0858	NA	hypothetical protein	Hypothetical		0.266606	0.845358	-0.292099	0.830457	-0.622967	0.678569
sll0860	NA	hypothetical protein	Hypothetical		0.0635105	0.897478	0.0780361	0.877456	0.206577	0.713477
sll0861	NA	hypothetical protein	Hypothetical		0.119295	0.714276	-0.285316	0.307128	-0.398922	0.160606
sll0862	NA	hypothetical protein	Hypothetical		-0.899951	0.0572569	-0.7794	0.107228	0.0682893	0.948696
sll0863	NA	hypothetical protein	Hypothetical		-1.08638	0.0820675	-0.710929	0.287302	0.00935852	0.994571
sll0864	NA	hypothetical protein	Hypothetical		0.0470453	0.942213	-0.332925	0.538402	0.537355	0.339578
sll0867	NA	hypothetical protein	Hypothetical		-0.601156	0.207584	-0.703777	0.130262	0.415164	0.494137
sll0871	NA	hypothetical protein	Hypothetical		0.308657	0.662314	0.644659	0.294496	-0.101502	0.92957
sll0875	NA	hypothetical protein	Hypothetical		0.39453	0.524024	0.118631	0.871954	0.388557	0.611139
sll0877	NA	hypothetical protein	Hypothetical		0.141721	0.791507	0.190395	0.714693	0.444621	0.374112
sll0886	NA	hypothetical protein	Hypothetical		0.609626	0.126753	0.536886	0.187252	0.478853	0.314927
sll0888	NA	hypothetical protein	Hypothetical		0.469637	0.633706	-0.139539	0.901732	1.4492	0.0895621
sll0898	NA	hypothetical protein	Hypothetical		-1.16372	0.0234808	-1.2058	0.0178149	0.437685	0.548828
sll0905	NA	hypothetical protein	Hypothetical		-1.33331	0.00137392	0.0459096	0.943005	-1.04152	0.0190322
sll0913	NA	hypothetical protein	Hypothetical		0.390098	0.308959	0.33858	0.389735	0.407981	0.344375
sll0924	NA	hypothetical protein	Hypothetical		0.513673	0.143457	0.573828	0.100707	-0.486657	0.218547
sll0925	NA	hypothetical protein	Hypothetical		0.38051	0.360698	0.892849	0.0156148	-1.25155	0.000340613
sll0926	NA	hypothetical protein	Hypothetical		0.216827	0.490288	0.340014	0.248001	-0.581106	0.0363791
sll0931	NA	hypothetical protein	Hypothetical		0.1079	0.893033	0.188472	0.814953	0.137651	0.903409
sll0932	NA	hypothetical protein	Hypothetical		-0.0392994	0.967031	0.408158	0.57864	0.449562	0.602694
sll0933	NA	hypothetical protein	Hypothetical		-0.284679	0.513297	0.352721	0.402121	0.514847	0.228121
sll0939	NA	hypothetical protein	Hypothetical		-0.606428	0.665119	-2.32106	0.0350944	-1.06518	0.472704
sll0944	NA	hypothetical protein	Hypothetical		-0.210202	0.841135	0.867922	0.296437	-0.758678	0.447675
sll0983	NA	hypothetical protein	Hypothetical		-0.195422	0.708113	0.457226	0.30787	-0.620314	0.178681
sll0984	NA	hypothetical protein	Hypothetical		-0.358961	0.564305	0.175714	0.804965	0.088177	0.935906
sll0994	NA	hypothetical protein	Hypothetical		0.910279	0.0555679	0.327436	0.575885	-0.000623926	0.999569
sll0995	NA	hypothetical protein	Hypothetical		-0.108774	0.812459	-0.349115	0.352631	0.260592	0.584407
sll0996	NA	hypothetical protein	Hypothetical		0.0432017	0.945257	0.297149	0.581963	0.095754	0.910197
sll0997	NA	hypothetical protein	Hypothetical		-1.1184	0.00517304	-1.09278	0.0065079	-0.603222	0.213428
sll1004	NA	hypothetical protein	Hypothetical		-0.174502	0.769232	0.0975594	0.876544	-0.14167	0.861028
sll1011	NA	hypothetical protein	Hypothetical		-0.334877	0.389069	-0.258637	0.532697	0.416648	0.328969
sll1021	NA	hypothetical protein	Hypothetical		-0.613536	0.115703	-0.114102	0.827915	-0.622374	0.137802
sll1022	NA	hypothetical protein	Hypothetical		-0.670042	0.383851	-0.615336	0.438114	-0.477514	0.64261
sll1024	NA	hypothetical protein	Hypothetical		-0.819758	0.0520912	-0.203376	0.715505	-1.01808	0.0147962
sll1025	NA	hypothetical protein	Hypothetical		0.277639	0.383037	0.227938	0.498699	-0.552828	0.0655004
sll1036	NA	hypothetical protein	Hypothetical		-0.274273	0.398966	-0.578256	0.0445736	0.16659	0.710465
sll1039	NA	hypothetical protein	Hypothetical		0.296139	0.526711	0.971257	0.0101738	0.136531	0.847709
sll1049	NA	hypothetical protein	Hypothetical		1.51162	0.00304733	1.40451	0.00634821	0.354261	0.670291
sll1052	NA	hypothetical protein	Hypothetical		0.153659	0.80134	0.117704	0.849402	0.0215593	0.982567
sll1053	NA	hypothetical protein	Hypothetical		1.22382	4.61e-05	1.03608	0.000800521	0.647298	0.065313
sll1054	NA	hypothetical protein	Hypothetical		1.01122	0.0694849	0.700425	0.234367	1.11395	0.0516429
sll1060	NA	hypothetical protein	Hypothetical		-0.257471	0.476103	-0.387251	0.248615	0.273874	0.522664
sll1063	NA	hypothetical protein	Hypothetical		0.0806262	0.886494	0.470515	0.308386	-0.745224	0.101823
sll1064	NA	hypothetical protein	Hypothetical		-0.513426	0.49208	0.522756	0.487768	-2.04772	0.000513062
sll1071	NA	hypothetical protein	Hypothetical		1.03681	0.0779385	0.773307	0.212838	-0.135362	0.903409
sll1072	NA	hypothetical protein	Hypothetical		0.82626	0.248512	-0.213313	0.814953	0.274068	0.809023
sll1080	NA	ABC transport system substrate-binding protein	Hypothetical		0.782563	0.093892	0.87301	0.0580203	0.101544	0.909435
sll1084	NA	hypothetical protein	Hypothetical		-0.261476	0.50419	-0.253868	0.522207	0.554339	0.129087
sll1092	NA	hypothetical protein	Hypothetical		-1.11415	0.171451	-2.13765	0.0038168	-0.507328	0.670291
sll1095	NA	hypothetical protein	Hypothetical		0.966056	0.0032072	0.196424	0.65567	0.54868	0.164168
sll1106	NA	hypothetical protein	Hypothetical		-1.31873	0.0300392	-1.96041	0.000551788	0.392886	0.674168
sll1109	NA	hypothetical protein	Hypothetical		-0.539067	0.403036	-0.822525	0.165258	0.829079	0.202799
sll1118	NA	hypothetical protein	Hypothetical		0.598495	0.080134	0.515079	0.162165	-1.42443	4.34e-06
sll1119	NA	hypothetical protein	Hypothetical		-0.141079	0.862551	0.886555	0.140317	-0.355527	0.692103
sll1121	NA	hypothetical protein	Hypothetical		0.379066	0.278844	0.490642	0.139743	0.44768	0.230245
sll1123	NA	hypothetical protein	Hypothetical		0.150878	0.787709	0.594959	0.171429	0.487614	0.344769
sll1138	NA	hypothetical protein	Hypothetical		-0.0251689	0.971821	-0.681134	0.14064	0.618632	0.231257
sll1142	NA	hypothetical protein	Hypothetical		-0.0217842	0.980255	-0.265614	0.696839	0.744619	0.216505
sll1144	NA	hypothetical protein	Hypothetical		0.0521499	0.942213	-0.200974	0.77147	-1.406	0.00333345
sll1150	NA	hypothetical protein	Hypothetical		-1.2711	0.0234808	-1.27357	0.0229897	0.00452244	0.998227
sll1155	NA	hypothetical protein	Hypothetical		-0.34902	0.565088	-0.35374	0.566527	0.0173163	0.985675
sll1158	NA	hypothetical protein	Hypothetical		2.90309	2.73e-07	3.47531	6.17e-10	-1.00642	0.176088
sll1160	NA	hypothetical protein	Hypothetical		1.20858	0.031824	1.23361	0.0277457	-0.254823	0.7927
sll1162	NA	hypothetical protein	Hypothetical		1.65325	0.0109044	1.59935	0.0173139	-0.632279	0.513425
sll1164	NA	hypothetical protein	Hypothetical		-0.331035	0.721648	-0.0207172	0.981375	-0.0271212	0.984957
sll1166	NA	hypothetical protein	Hypothetical		0.12037	0.88576	-0.00910256	0.988581	1.08746	0.0979591
sll1169	NA	hypothetical protein	Hypothetical		0.430295	0.565088	-0.137468	0.875156	1.4042	0.0247142
sll1173	NA	hypothetical protein	Hypothetical		-0.000301262	0.999651	0.0697023	0.930682	0.351336	0.678569
sll1186	NA	hypothetical protein	Hypothetical		-0.148237	0.801788	0.15739	0.792349	-0.82339	0.0736653
sll1188	NA	hypothetical protein	Hypothetical		-1.20003	6.02e-05	-0.86233	0.00723591	-1.12968	0.000206276
sll1191	NA	hypothetical protein	Hypothetical		2.25713	0.00880776	0.224259	0.858178	-0.146827	0.938443
sll1192	NA	hypothetical protein	Hypothetical		1.46081	0.0106813	1.02982	0.0825185	2.00159	0.000232637
sll1193	NA	hypothetical protein	Hypothetical		0.00965199	0.992169	0.203961	0.800107	0.106158	0.929492
sll1200	NA	hypothetical protein	Hypothetical		1.11754	0.0598156	1.11316	0.0607084	0.353685	0.70102
sll1201	NA	hypothetical protein	Hypothetical		0.106844	0.813424	-0.113858	0.804965	-0.263803	0.573931
sll1203	NA	hypothetical protein	Hypothetical		N/D	N/D	N/D	N/D	N/D	N/D
sll1219	NA	hypothetical protein	Hypothetical		N/D	N/D	N/D	N/D	N/D	N/D
sll1222	NA	hypothetical protein	Hypothetical		-0.458754	0.408641	0.100089	0.887183	0.268279	0.732069
sll1232	NA	hypothetical protein	Hypothetical		-0.141607	0.844264	-0.15024	0.833814	-0.509213	0.460931
sll1233	NA	hypothetical protein	Hypothetical		-0.0519904	0.922114	0.370124	0.40349	-1.16335	0.00133416
sll1242	NA	hypothetical protein	Hypothetical		-0.641463	0.101105	-0.530193	0.190987	0.117543	0.86711
sll1247	NA	hypothetical protein	Hypothetical		-0.322697	0.604719	1.03783	0.0418635	-2.79311	1.23e-10
sll1250	NA	hypothetical protein	Hypothetical		N/D	N/D	N/D	N/D	N/D	N/D
sll1251	NA	hypothetical protein	Hypothetical		1.73762	0.00150032	2.77927	5.24e-08	-0.223155	0.830266
sll1252	NA	hypothetical protein	Hypothetical		-0.291008	0.494733	0.342266	0.411619	-0.240982	0.668102
sll1254	NA	hypothetical protein	Hypothetical		-0.28039	0.605076	0.105324	0.866685	0.283483	0.677113
sll1262	NA	hypothetical protein	Hypothetical		0.3381	0.452377	0.0364748	0.948123	-0.396325	0.441096
sll1274	NA	hypothetical protein	Hypothetical		0.418201	0.357514	0.76962	0.0611305	-0.0395349	0.966937
sll1280	NA	hypothetical protein	Hypothetical		N/D	N/D	N/D	N/D	N/D	N/D
sll1285	NA	hypothetical protein	Hypothetical		-0.584402	0.459374	-0.222534	0.813063	-0.43999	0.671174
sll1289	NA	hypothetical protein	Hypothetical		-0.0968887	0.808598	-0.0943569	0.814661	-0.0272496	0.967769
sll1307	NA	periplasmic protein, function unknown	Hypothetical		-1.61588	0.00335961	-0.707936	0.26792	-0.936747	0.150075
sll1314	NA	putative C4-dicarboxylase binding protein, periplasmic protein	Hypothetical		0.984176	0.162176	0.68878	0.365733	0.222527	0.856736
sll1318	NA	hypothetical protein	Hypothetical		0.560602	0.308587	0.288783	0.648281	0.142568	0.877649
sll1319	NA	hypothetical protein	Hypothetical		-0.494717	0.300995	-0.212848	0.710355	-0.630891	0.206928
sll1336	NA	hypothetical protein	Hypothetical		0.349909	0.568542	-0.0654275	0.930682	0.0795671	0.942055
sll1340	NA	hypothetical protein	Hypothetical		1.46526	5.98e-06	1.14913	0.00083047	-0.0116626	0.987474
sll1348	NA	hypothetical protein	Hypothetical		-0.369486	0.476103	0.272075	0.627184	-0.303478	0.656527
sll1350	NA	hypothetical protein	Hypothetical		0.670042	0.0760131	0.455251	0.265124	-0.334649	0.518598
sll1355	NA	hypothetical protein	Hypothetical		N/D	N/D	N/D	N/D	N/D	N/D
sll1358	NA	putative oxalate decarboxylase, periplasmic protein	Hypothetical		-1.4359	0.0248238	-1.82388	0.0028445	0.19662	0.8677
sll1367	NA	hypothetical protein	Hypothetical		-0.44617	0.430911	-0.588473	0.280385	-1.84025	3.62e-05
sll1372	NA	hypothetical protein	Hypothetical		-0.124269	0.771904	0.221988	0.573332	-0.40416	0.301435
sll1376	NA	hypothetical protein	Hypothetical		1.02887	0.0230227	1.22178	0.00548253	-1.23908	0.00547617
sll1378	NA	periplasmic protein, function unknown	Hypothetical		-0.266355	0.677755	-0.715031	0.179105	0.590744	0.347529
sll1380	NA	periplasmic protein, function unknown	Hypothetical		-0.0681055	0.879241	0.202847	0.623538	0.454596	0.237704
sll1381	NA	hypothetical protein	Hypothetical		-0.400768	0.347258	-0.0593715	0.91186	0.223974	0.707794
sll1386	NA	hypothetical protein	Hypothetical		0.585405	0.0985201	0.66825	0.0576266	-0.38295	0.39389
sll1388	NA	hypothetical protein	Hypothetical		0.397092	0.500504	0.313095	0.618922	0.554359	0.381791
sll1389	NA	hypothetical protein	Hypothetical		0.278048	0.641429	-0.0820631	0.903607	0.0614047	0.954095
sll1390	NA	hypothetical protein	Hypothetical		-0.837434	0.00224336	-0.617115	0.0324253	0.205386	0.637071
sll1399	NA	hypothetical protein	Hypothetical		-0.448677	0.210385	-0.104139	0.822309	-0.850361	0.0100168
sll1400	NA	hypothetical protein	Hypothetical		N/D	N/D	N/D	N/D	N/D	N/D
sll1411	NA	hypothetical protein	Hypothetical		-0.983808	0.118323	0	1	-10.5283	1.63e-14
sll1414	NA	hypothetical protein	Hypothetical		-1.56453	1.33e-05	-0.817006	0.0419038	-0.270087	0.661432
sll1415	NA	hypothetical protein	Hypothetical		-1.33464	6.74e-05	-0.947562	0.00735934	0.0175268	0.982567
sll1424	NA	hypothetical protein	Hypothetical		0.405869	0.361203	-0.124754	0.820651	0.400953	0.445632
sll1433	NA	hypothetical protein	Hypothetical		0.364422	0.435053	0.854403	0.0350944	-0.389113	0.479122
sll1442	NA	hypothetical protein	Hypothetical		0.696034	0.346569	-0.118051	0.900722	0.797144	0.333304
sll1446	NA	hypothetical protein	Hypothetical		0.698096	0.127169	0.0511955	0.938029	0.815115	0.0854107
sll1447	NA	hypothetical protein	Hypothetical		0.448249	0.654677	-0.66598	0.4775	0.514166	0.671174
sll1455	NA	hypothetical protein	Hypothetical		0.0296873	0.975465	0.0173228	0.981375	0.348085	0.707794
sll1461	NA	hypothetical protein	Hypothetical		-0.0161574	0.980255	-0.576855	0.158639	0.789773	0.051683
sll1464	NA	hypothetical protein	Hypothetical		-0.109406	0.871534	-0.48191	0.373807	-0.360481	0.602928
sll1469	NA	hypothetical protein	Hypothetical		0.969732	0.0299394	0.823631	0.0714263	0.149896	0.857859
sll1473	NA	a part of phytochrome-like sensor histidine kinase gene (disrupted by insertion of IS)	Hypothetical		-1.9941	6.08e-06	0.0297631	0.967582	-3.6115	2.98e-18
sll1477	NA	hypothetical protein	Hypothetical		0.147251	0.725108	0.662549	0.0393284	-0.374626	0.352261
sll1483	NA	periplasmic protein, similar to transforming growth factor induced protein	Hypothetical		3.23241	1.59e-06	2.93848	2.03e-05	0.00609792	0.998227
sll1485	NA	hypothetical protein	Hypothetical		0.780871	0.0990306	1.16576	0.00827132	0.744967	0.150075
sll1486	NA	hypothetical protein	Hypothetical		0.453714	0.377063	0.990756	0.0277457	0.280281	0.694719
sll1488	NA	hypothetical protein	Hypothetical		0.806859	0.00602055	0.965237	0.000776474	-0.102606	0.856694
sll1495	NA	hypothetical protein	Hypothetical		0.807578	0.0176669	0.663502	0.064673	-0.882222	0.0116562
sll1500	NA	hypothetical protein	Hypothetical		0.711265	0.135553	1.14537	0.0138337	-1.46979	0.0010896
sll1504	NA	hypothetical protein	Hypothetical		-3.56006	9e-07	-0.827295	0.37762	-2.86843	0.000137927
sll1505	NA	hypothetical protein	Hypothetical		-2.74721	0.0017266	-0.370654	0.771575	-0.618331	0.666473
sll1507	NA	salt-induced periplasmic protein	Hypothetical		0.657139	0.365242	-0.306978	0.721706	-1.22838	0.0764721
sll1512	NA	hypothetical protein	Hypothetical		-0.575266	0.259066	-0.626049	0.217125	-1.41121	0.00141948
sll1516	NA	hypothetical protein	Hypothetical		-0.0459891	0.919891	-0.122398	0.786606	-0.415804	0.290881
sll1524	NA	hypothetical protein	Hypothetical		-0.280132	0.494558	1.06722	0.00103265	-0.530395	0.181134
sll1526	NA	hypothetical protein	Hypothetical		0.916772	NA	-1.78174	NA	-0.0640811	NA
sll1532	NA	hypothetical protein	Hypothetical		-0.666384	0.125628	-0.481756	0.297448	-0.106399	0.891752
sll1541	NA	hypothetical protein	Hypothetical		2.10702	0.00385139	2.67902	0.000156098	0.647648	0.548828
sll1542	NA	hypothetical protein	Hypothetical		0.993792	0.0309763	0.0797436	0.903568	0.928742	0.0547288
sll1543	NA	hypothetical protein	Hypothetical		0.1847	0.872048	-0.256568	0.82948	-1.8448	0.0312827
sll1547	NA	hypothetical protein	Hypothetical		0.790961	0.108172	0.359154	0.54965	-0.990695	0.0542353
sll1549	NA	salt-enhanced periplasmic protein	Hypothetical		0.134846	0.857763	0.550108	0.366335	-1.11	0.0468137
sll1571	NA	hypothetical protein	Hypothetical		0.0347218	0.949788	0.225491	0.635228	0.297732	0.574346
sll1573	NA	hypothetical protein	Hypothetical		0.154015	0.752515	0.0410561	0.939299	0.982624	0.00542562
sll1581	NA	hypothetical protein	Hypothetical		0.313093	0.564305	0.149897	0.809623	-0.683758	0.181134
sll1601	NA	hypothetical protein	Hypothetical		1.46817	0.00016061	1.21034	0.00252645	0.113673	0.886904
sll1606	NA	hypothetical protein	Hypothetical		0.521692	0.128304	0.439813	0.220386	-0.410694	0.3193
sll1608	NA	hypothetical protein	Hypothetical		0.143175	0.730895	-0.205288	0.605731	0.58634	0.0853989
sll1609	NA	hypothetical protein	Hypothetical		-0.0796205	0.920016	-0.371179	0.601047	0.612874	0.39585
sll1618	NA	hypothetical protein	Hypothetical		0.238343	0.657536	0.518199	0.26792	-0.87353	0.0485513
sll1620	NA	hypothetical protein	Hypothetical		1.43311	0.0320314	1.34259	0.0472254	-0.393511	0.709626
sll1628	NA	hypothetical protein	Hypothetical		-0.0541878	0.881044	-0.104027	0.774527	0.199933	0.602624
sll1632	NA	hypothetical protein	Hypothetical		0.36995	0.308163	0.368362	0.3079	0.0165777	0.982567
sll1634	NA	hypothetical protein	Hypothetical		0.985953	0.0200775	0.847526	0.050908	0.196195	0.78931
sll1638	NA	hypothetical protein	Hypothetical		-1.47015	0.00951173	-1.46416	0.0098924	-0.319075	0.736126
sll1640	NA	hypothetical protein	Hypothetical		-0.288526	0.680817	0.170096	0.822309	-0.181104	0.857369
sll1642	NA	hypothetical protein	Hypothetical		-0.806027	0.344842	-1.16157	0.145776	0.0867243	0.959856
sll1643	NA	hypothetical protein	Hypothetical		-0.279173	0.664826	0.20334	0.77344	-1.22754	0.0157667
sll1651	NA	hypothetical protein	Hypothetical		N/D	N/D	N/D	N/D	N/D	N/D
sll1652	NA	hypothetical protein	Hypothetical		N/D	N/D	N/D	N/D	N/D	N/D
sll1654	NA	hypothetical protein	Hypothetical		-2.47412	0.000899513	-2.59528	0.000468838	0.195123	0.897951
sll1656	NA	hypothetical protein	Hypothetical		0.421514	0.143457	0.491361	0.0837033	-0.480328	0.116224
sll1658	NA	hypothetical protein	Hypothetical		0.119803	0.836857	0.115811	0.838963	1.29155	0.00101586
sll1659	NA	hypothetical protein	Hypothetical		0.253545	0.527264	0.612347	0.0754386	-0.9221	0.00471294
sll1660	NA	hypothetical protein	Hypothetical		0.234574	0.670066	-0.00234261	0.995789	-0.0463153	0.962324
sll1667	NA	periplasmic protein, similar to mitochondrial outer membrane 72K protein	Hypothetical		0.84922	0.0719086	-0.0697565	0.916037	0.0436884	0.96729
sll1671	NA	hypothetical protein	Hypothetical		0.760726	0.366528	-0.928776	0.257535	1.12177	0.193484
sll1675	NA	hypothetical protein	Hypothetical		0.197086	0.804709	1.01042	0.0975316	-2.598	5.69e-07
sll1680	NA	hypothetical protein	Hypothetical		-0.402392	0.613573	-0.914665	0.186285	0.0305314	0.982567
sll1686	NA	hypothetical protein	Hypothetical		-0.1567	0.710683	-0.197352	0.633329	0.310043	0.482163
sll1691	NA	hypothetical protein	Hypothetical		0.67504	0.188979	0.244273	0.698777	1.81801	3.09e-05
sll1692	NA	hypothetical protein	Hypothetical		0.41	0.534249	-0.324954	0.64319	-0.470815	0.541384
sll1693	NA	hypothetical protein	Hypothetical		N/D	N/D	N/D	N/D	N/D	N/D
sll1696	NA	hypothetical protein	Hypothetical		N/D	N/D	N/D	N/D	N/D	N/D
sll1697	NA	hypothetical protein	Hypothetical		1.01725	0.0166149	0.399766	0.428826	-0.0263979	0.98173
sll1698	NA	hypothetical protein	Hypothetical		2.38911	3.14e-05	2.04877	0.00113738	-1.58013	0.0202737
sll1715	NA	hypothetical protein	Hypothetical		N/D	N/D	N/D	N/D	N/D	N/D
sll1722	NA	hypothetical protein	Hypothetical		3.05155	NA	0.844194	NA	-0.701045	NA
sll1726	NA	hypothetical protein	Hypothetical		2.01295	NA	0.342245	NA	-0.60204	NA
sll1735	NA	hypothetical protein	Hypothetical		0.219321	0.49482	0.513333	0.069871	-0.806831	0.00237046
sll1736	NA	hypothetical protein	Hypothetical		0.604484	0.126745	-0.129775	0.805287	0.89739	0.0188203
sll1738	NA	hypothetical protein	Hypothetical		-0.523818	0.221973	-0.920512	0.0183117	0.604392	0.183385
sll1749	NA	hypothetical protein	Hypothetical		0.664361	0.0717736	0.683159	0.0657539	-0.837782	0.0231959
sll1751	NA	hypothetical protein	Hypothetical		-0.181098	0.767242	-0.258234	0.654007	0.703403	0.167726
sll1752	NA	hypothetical protein	Hypothetical		1.11636	NA	0.246795	NA	-1.14413	NA
sll1757	NA	hypothetical protein	Hypothetical		0.264761	0.781358	0.187863	0.849402	-0.0137192	0.992894
sll1766	NA	hypothetical protein	Hypothetical		-0.200265	0.694248	-0.49903	0.251535	-0.646463	0.147576
sll1769	NA	hypothetical protein	Hypothetical		1.8427	0.000943733	1.89649	0.000628802	0.297673	0.764775
sll1770	NA	hypothetical protein	Hypothetical		0.869101	0.0309763	0.150377	0.788709	1.16988	0.00237319
[truncated: 1,266 more rows]

## Sheet: unique_B12
Gene ID	Gene Product	B12 (+N vs -N)
		LFC	p.adj
GKLPKBBB_00219	putative membrane transporter protein YfcA	0.121419	0.848465
GKLPKBBB_00222	Putative thiosulfate sulfurtransferase	-0.115404	0.830889
GKLPKBBB_00223	Putative thiosulfate sulfurtransferase	-0.567092	0.122109
GKLPKBBB_00581	Protein UmuD	N/D	N/D
GKLPKBBB_00585	Protein UmuC	N/D	N/D
GKLPKBBB_02505	Uridine kinase	-0.760064	0.0880562
GKLPKBBB_00449	IS200/IS605 family transposase ISMco2	0.254755	0.753884
GKLPKBBB_02893	IS200/IS605 family transposase ISMco2	0.279546	0.633689
GKLPKBBB_03725	IS200/IS605 family transposase ISMco2	-0.0837122	0.85586
GKLPKBBB_00799	IS200/IS605 family transposase ISMco2	0.196195	0.686129
GKLPKBBB_00813	IS200/IS605 family transposase ISMco2	0.219938	0.683982
GKLPKBBB_03403	Modification methylase PvuII	-0.823611	0.183009
GKLPKBBB_03404	Type-2 restriction enzyme PvuII	-0.565213	0.49634
GKLPKBBB_03548	Mrr restriction system protein	0.476095	0.259591
GKLPKBBB_04006	DNA-invertase hin	0.196694	0.740875
GKLPKBBB_04033	Endoribonuclease MazF	1.41145	0.0117534
GKLPKBBB_04043	RNA polymerase-associated protein RapA	1.28506	0.0193227
GKLPKBBB_04062	DNA-invertase hin	0.113663	0.877729
GKLPKBBB_04107	Teichuronic acid biosynthesis protein TuaB	0.838313	0.0880562
GKLPKBBB_04191	putative protein YyaP	N/D	N/D
GKLPKBBB_04219	Toxin FitB	N/D	N/D
GKLPKBBB_04236	IS256 family transposase ISAcma7	0.427444	0.43095
GKLPKBBB_04277	IS200/IS605 family transposase ISMco2	0.234715	0.63811
GKLPKBBB_04290	ATP-dependent RecD-like DNA helicase	N/D	N/D
GKLPKBBB_04291	ATP-dependent RecD-like DNA helicase	N/D	N/D
GKLPKBBB_04304	CRISPR-associated endonuclease Cas2 2	N/D	N/D
GKLPKBBB_04354	IS200/IS605 family transposase ISMco2	N/D	N/D
GKLPKBBB_04372	DNA-invertase hin	-0.172313	0.70443
GKLPKBBB_04379	Endoribonuclease toxin ChpB	N/D	N/D
